# Supplementary material for: Determination of the dynamic cellular transcriptional profiles during kidney development from birth to maturity in rats by single-cell RNA sequencing
Source: Cell Death Discov. 2021 Jun 24;7:162. doi: 10.1038/s41420-021-00542-9 (PMC8257621; doi:10.1038/s41420-021-00542-9)
Supplement: Supplementary file 1 — supplement table 5 [file 41420_2021_542_MOESM1_ESM.xlsx]

## Sheet: README
		The lists of top 200 differentially expressed genes except ribosomal proteins genes of each major kidney cells in pseudotime analysis are provided as separate page labeled by cell type.
		The major kidney cell types include CD-IC, CD-PC, DCT, LOH, PD and PT.
		Abbreviation of name of major kidney cell type nameas follows
		CD-IC	Collecting Duct Intercalated Cell
		CD-PC	Collecting Duct Principal Cell
		DCT	Distal Convoluted Tubule
		LOH	Loop of Henle
		PD	Podocytes
		PT	Proximal Tubule

## Sheet: CD-IC 
GeneName	pval	qval
H3f3b	1.72367e-63	2.1458e-59
Aqp2	8.73414e-58	5.43656e-54
Spp1	8.64737e-57	3.58837e-53
Cryab	1.72538e-54	5.36981e-51
Tmsb10	5.12094e-52	1.27501e-48
Calb1	5.16856e-50	1.07239e-46
Btg2	3.91875e-48	6.96922e-45
Fxyd4	1.83767e-45	2.85964e-42
Egr1	1.5496e-42	1.9291e-39
Id3	8.72846e-39	7.24404e-36
Tpt1	1.56983e-38	1.22142e-35
Dnase1	2.80167e-38	2.05165e-35
Fos	1.34003e-37	8.78002e-35
Dusp2	1.85192e-37	1.15273e-34
Slc4a1	1.58105e-36	8.55759e-34
Dstn	4.15729e-33	1.84836e-30
Csrp2	7.21174e-32	2.99263e-29
Tmsb4x	1.36431e-31	5.4788e-29
Cldn4	2.29338e-31	8.65161e-29
Ier3	2.51905e-30	8.47559e-28
LOC100911847	5.84501e-30	1.91485e-27
Krt18	1.42755e-29	4.44289e-27
LOC100362830	3.88654e-29	1.15199e-26
Krt8	5.92146e-29	1.71433e-26
Rack1	8.53428e-29	2.41462e-26
Ptma	6.28332e-27	1.44854e-24
Npm1	2.83381e-26	6.29967e-24
Fstl1	7.46306e-26	1.57471e-23
Cyr61	1.84473e-25	3.70405e-23
Igfbp7	1.25946e-24	2.3756e-22
Rbm3	4.37132e-23	8.00272e-21
Actb	4.40654e-22	7.72635e-20
Cd24	7.65527e-21	1.30549e-18
Marcksl1	1.03626e-20	1.74329e-18
H3f3c	1.06576e-20	1.76903e-18
Junb	2.76695e-20	4.47348e-18
Eef1b2	3.39254e-20	5.34605e-18
Slc25a4	3.73325e-20	5.8094e-18
Id1	5.40406e-20	8.30558e-18
Prdx2	1.07585e-19	1.63332e-17
LOC103691699	1.54265e-19	2.31379e-17
Eif4a1	2.71645e-19	3.97848e-17
Hnrnpa1	3.20858e-19	4.64461e-17
Naca	3.38109e-19	4.83807e-17
Hsp90ab1	1.09915e-18	1.55492e-16
AC134224.1	5.40722e-18	7.47939e-16
Jund	2.01536e-17	2.75706e-15
Gadd45b	2.50646e-17	3.39163e-15
Cfl1	3.76179e-17	5.03554e-15
Eef1g	4.86028e-17	6.43677e-15
Slc26a4	5.90563e-17	7.73887e-15
Sparc	1.43417e-16	1.83612e-14
Mal2	4.17102e-16	5.24495e-14
Clcnkb	4.69407e-16	5.84365e-14
Epcam	4.80847e-16	5.92679e-14
Mdk	6.85295e-16	8.36396e-14
Nov	8.31672e-16	1.00519e-13
Calm2	9.82388e-16	1.17594e-13
Ifitm2	4.60968e-15	5.41376e-13
Col4a1	8.94571e-15	1.03116e-12
Hsd11b2	1.09414e-14	1.24963e-12
Actg1	2.13333e-14	2.41435e-12
Pdzk1ip1	4.70699e-14	5.18561e-12
Tinagl1	5.01128e-14	5.4724e-12
Atf3	5.55463e-14	6.01301e-12
Anxa1	1.44041e-13	1.53262e-11
Clta	1.59671e-13	1.68453e-11
Cldn8	2.88454e-13	2.99247e-11
Gadd45g	2.97979e-13	3.06574e-11
Isg15	3.32908e-13	3.39703e-11
Eif3f	3.35747e-13	3.39814e-11
Hbegf	4.21475e-13	4.23141e-11
Phlda1	6.62784e-13	6.55864e-11
Tox3	6.6382e-13	6.55864e-11
Eif3m	1.42699e-12	1.39879e-10
Degs2	1.93015e-12	1.87722e-10
Ran	2.77274e-12	2.65522e-10
Mrfap1	3.58419e-12	3.38027e-10
Gpi	3.8473e-12	3.60113e-10
Eif1	4.71051e-12	4.37621e-10
Glul	5.65611e-12	5.21577e-10
Tspan8	6.42453e-12	5.88081e-10
Rasl11a	6.59597e-12	5.99367e-10
Eef2	7.30847e-12	6.59298e-10
Gng10	7.8931e-12	7.06915e-10
Jun	9.35297e-12	8.3168e-10
Fau	1.17893e-11	1.04089e-09
Atp6v1b1	1.22162e-11	1.07098e-09
Stc1	1.35923e-11	1.18329e-09
Myl12a	1.68164e-11	1.4538e-09
Grem1	1.97495e-11	1.6956e-09
Psmb5	2.41035e-11	2.04126e-09
Uba52	2.4287e-11	2.0429e-09
Capg	2.78718e-11	2.31388e-09
Ckap4	2.78803e-11	2.31388e-09
AABR07021871.1	3.0423e-11	2.49168e-09
Eif3h	3.06698e-11	2.49548e-09
Cct5	3.37683e-11	2.72975e-09
Hspb1	5.52653e-11	4.43869e-09
Umod	6.13384e-11	4.86371e-09
LOC108348142	6.59118e-11	5.19327e-09
Rab5if	7.03461e-11	5.50779e-09
LOC100910163	7.29826e-11	5.6785e-09
Zfp36	8.02168e-11	6.16432e-09
Hmgn1	1.00042e-10	7.64064e-09
Cdc42	2.21788e-10	1.68133e-08
LOC100360316	2.28544e-10	1.71394e-08
Id2	2.39905e-10	1.78837e-08
Scand1	2.98232e-10	2.19715e-08
Atp6v1g3	2.98272e-10	2.19715e-08
Gstp1	3.2623e-10	2.38368e-08
Fkbp3	3.27423e-10	2.38368e-08
LOC100360057	3.41747e-10	2.4592e-08
Crip2	3.41045e-10	2.4592e-08
Hspa8	3.98207e-10	2.84901e-08
H2afy	4.14908e-10	2.95154e-08
Defb1	4.36929e-10	3.09053e-08
Blnk	5.97354e-10	4.20139e-08
Phgdh	6.29928e-10	4.4056e-08
Galnt18	6.45091e-10	4.48645e-08
Bzw2	6.49261e-10	4.49036e-08
Adgrf5	7.03987e-10	4.84195e-08
Nedd4	8.12685e-10	5.55885e-08
Ppia	8.57376e-10	5.8325e-08
H2afv	9.85414e-10	6.66708e-08
Srsf3	1.02872e-09	6.92242e-08
Eif5a	1.04133e-09	6.96963e-08
Tuba1a	1.10861e-09	7.38028e-08
Srsf7	1.28275e-09	8.49413e-08
Dynll1	1.35467e-09	8.92291e-08
Ucp2	1.36473e-09	8.94183e-08
Ptges3	1.53751e-09	1.00212e-07
Plpp3	1.72909e-09	1.12112e-07
Tpm1	1.85036e-09	1.19353e-07
Prdx1	1.94937e-09	1.25092e-07
Aqp4	1.99897e-09	1.27617e-07
Cct2	2.41865e-09	1.53622e-07
Ackr3	2.61704e-09	1.64543e-07
LOC100912195	2.63363e-09	1.64754e-07
Mt1	2.83621e-09	1.7654e-07
Crym	3.27424e-09	2.02791e-07
Fosb	3.66194e-09	2.24582e-07
Bcam	3.67459e-09	2.24582e-07
Mdh2	3.68019e-09	2.24582e-07
Ptov1	5.29147e-09	3.21334e-07
Sumo1	7.53614e-09	4.55425e-07
Fxyd2	7.70331e-09	4.63278e-07
Iah1	7.86225e-09	4.70563e-07
Nt5dc2	8.89242e-09	5.27151e-07
Marcks	8.8626e-09	5.27151e-07
Jpt1	8.94764e-09	5.27911e-07
Cct3	9.40995e-09	5.51518e-07
Ifi27	9.43637e-09	5.51518e-07
Cnn3	1.0268e-08	5.97318e-07
Psmb3	1.03375e-08	5.98565e-07
Id4	1.05895e-08	6.10316e-07
Tubb5	1.12118e-08	6.43207e-07
Arg2	1.13083e-08	6.45766e-07
Psma1	1.36188e-08	7.70641e-07
Cldn3	1.44558e-08	8.14298e-07
Lgals3	1.5591e-08	8.7367e-07
Psip1	1.79043e-08	9.95045e-07
Clic1	1.9662e-08	1.08788e-06
LOC102553386	2.20878e-08	1.21669e-06
Plk2	2.2496e-08	1.23371e-06
Slc44a1	2.37923e-08	1.29341e-06
Cdo1	2.42654e-08	1.31339e-06
Bsg	2.84159e-08	1.53139e-06
Ppib	3.82024e-08	2.04992e-06
Bex3	3.92639e-08	2.09784e-06
Hint1	4.25056e-08	2.26133e-06
Insrr	4.30245e-08	2.2792e-06
Igfbp5	4.64662e-08	2.45109e-06
Psmb4	4.75548e-08	2.49688e-06
Rflnb	5.22623e-08	2.72223e-06
Zyx	5.49085e-08	2.84815e-06
Ahnak	5.80663e-08	2.97658e-06
Ywhaq	5.79755e-08	2.97658e-06
Pfn1	5.81018e-08	2.97658e-06
Bmp4	6.14416e-08	3.13478e-06
Serbp1	6.51337e-08	3.29663e-06
Arpc2	6.81005e-08	3.43232e-06
LOC103693605	7.76358e-08	3.89713e-06
S100a6	8.40492e-08	4.20212e-06
Smagp	8.48552e-08	4.22545e-06
Bmp3	8.72223e-08	4.32602e-06
Fam3c	9.48496e-08	4.68565e-06
Vdac1	9.59483e-08	4.72119e-06
Arf4	9.65253e-08	4.73088e-06
Ybx1	1.01132e-07	4.93721e-06
Ptms	1.05687e-07	5.13945e-06
Zfp36l1	1.18874e-07	5.73588e-06
Hnrnpf	1.22551e-07	5.87337e-06
Cxcl1	1.22667e-07	5.87337e-06
Sub1	1.33229e-07	6.35467e-06
Dcun1d5	1.3486e-07	6.40792e-06
Jag1	1.49271e-07	7.06567e-06
Vdac2	1.52467e-07	7.16252e-06
Psmb6	1.53516e-07	7.18466e-06
Psma2	1.56756e-07	7.30883e-06

## Sheet: CD-PC 
GeneName	pval	qval
AC134224.3	6.43435e-60	6.16262e-57
AC134224.1	5.32674e-52	3.68462e-49
LOC100362830	1.32071e-50	7.83056e-48
Rack1	6.01438e-49	3.12021e-46
Tpt1	9.59378e-42	3.41292e-39
LOC100911847	1.54594e-41	5.34679e-39
LOC100360316	2.97878e-40	9.04605e-38
Npm1	1.83958e-36	4.68769e-34
Hmgb2	2.88456e-36	7.18312e-34
Rbm3	2.81334e-35	6.73633e-33
LOC100360522	6.67256e-33	1.43241e-30
Hsp90ab1	9.24169e-33	1.95031e-30
Eef1b2	3.44673e-31	6.92181e-29
Stmn1	1.13446e-29	2.24208e-27
Atp5mc2	6.26087e-28	1.18112e-25
LOC100360057	8.77239e-28	1.60625e-25
Mdk	1.22687e-27	2.21387e-25
Eef1g	1.39176e-27	2.47555e-25
Gpha2	1.24076e-26	2.17587e-24
Hmgn1	2.68233e-26	4.5132e-24
Prdx2	6.48529e-26	1.07664e-23
Iah1	1.33183e-24	2.09906e-22
Hnrnpa1	1.31736e-24	2.09906e-22
Ran	3.01403e-24	4.63305e-22
Uba52	3.27344e-24	4.97044e-22
LOC108352650	4.3276e-24	6.49192e-22
Fau	5.10923e-24	7.57321e-22
Tmsb10	6.74975e-24	9.88719e-22
AABR07000398.1	9.34447e-24	1.33733e-21
Slc25a4	1.2859e-23	1.81941e-21
Naca	1.5874e-23	2.22075e-21
H3f3c	4.28323e-23	5.92561e-21
Snrpd2	1.87771e-22	2.56916e-20
Nme2	2.11658e-22	2.86451e-20
Rbp1	2.27434e-22	3.04492e-20
Cyr61	5.50898e-22	7.14503e-20
Tubb5	5.83118e-22	7.48496e-20
Eif3f	8.1862e-22	1.04006e-19
AC134224.2	1.02304e-21	1.28665e-19
Ptn	1.38005e-21	1.70129e-19
LOC100361854	5.0668e-21	6.12492e-19
Eef1d	7.105e-21	8.50619e-19
Fth1	1.39601e-20	1.6554e-18
Cfl1	2.2644e-20	2.65981e-18
H2afv	2.95468e-19	3.3143e-17
Eif4a1	4.92601e-19	5.42776e-17
Ptma	5.92724e-19	6.47369e-17
AABR07021871.1	8.16417e-19	8.83931e-17
Eif3h	1.74306e-18	1.87093e-16
Sec61b	1.62747e-17	1.73194e-15
LOC100362027	3.02086e-17	3.18752e-15
LOC108351137	3.53174e-17	3.69527e-15
Slc25a3	4.14791e-17	4.3038e-15
LOC108348142	5.36003e-17	5.51551e-15
Snrpe	6.6464e-17	6.78314e-15
Hint1	1.43333e-16	1.42771e-14
Gdf15	2.15143e-16	2.12598e-14
Tkt	2.43142e-16	2.38375e-14
Gng10	2.4968e-16	2.42872e-14
Ddit4	4.12435e-16	3.9808e-14
LOC100912195	9.95991e-16	9.5393e-14
Serbp1	1.04085e-15	9.81791e-14
Igfbp2	1.03408e-15	9.81791e-14
Txndc17	1.15685e-15	1.07492e-13
Eif1	1.72384e-15	1.58989e-13
Glrx3	4.64086e-15	4.24877e-13
Atp5f1a	6.05568e-15	5.42441e-13
Erh	6.60801e-15	5.87689e-13
Dut	6.944e-15	6.13189e-13
Impdh2	7.49774e-15	6.57425e-13
Snrpd1	9.0834e-15	7.90891e-13
Gpx3	1.4451e-14	1.24951e-12
Pfkfb3	1.51639e-14	1.30211e-12
Ppib	2.06407e-14	1.76025e-12
LOC100362149	2.37507e-14	2.0117e-12
Bex3	3.20914e-14	2.6998e-12
Cox7a2l	5.64579e-14	4.68638e-12
Tuba1b	7.19934e-14	5.93636e-12
H2afy	8.41795e-14	6.85045e-12
Psma5	1.18027e-13	9.54255e-12
Atp5po	1.22656e-13	9.85282e-12
Ssr2	1.41401e-13	1.12858e-11
Eid1	2.18322e-13	1.73142e-11
Ywhaq	2.4597e-13	1.93834e-11
Psmb5	3.0845e-13	2.41542e-11
Srsf3	3.68985e-13	2.8714e-11
Apex1	4.07633e-13	3.15245e-11
Glo1	5.1085e-13	3.92629e-11
Cct5	5.51736e-13	4.21451e-11
Ube2c	5.89851e-13	4.47819e-11
Arf5	6.20182e-13	4.67993e-11
C1qbp	6.75841e-13	5.06922e-11
Ppia	6.85114e-13	5.10799e-11
Gpc3	8.7148e-13	6.45881e-11
Prdx1	1.47354e-12	1.08562e-10
Hspd1	1.57447e-12	1.15316e-10
Uchl1	1.95311e-12	1.42211e-10
Cbx3	2.24223e-12	1.6221e-10
Psmb2	2.25382e-12	1.6221e-10
Gstp1	3.09507e-12	2.21475e-10
RT1-CE10	3.54972e-12	2.52558e-10
Cnbp	3.64324e-12	2.57738e-10
Fosb	4.33825e-12	3.01842e-10
Park7	4.29962e-12	3.01842e-10
Tuba1a	4.33939e-12	3.01842e-10
Fxyd4	5.01007e-12	3.46558e-10
Dek	5.07298e-12	3.48971e-10
Mrfap1	5.55029e-12	3.79707e-10
Rasl11a	5.7239e-12	3.89444e-10
Lcn2	6.44515e-12	4.36133e-10
Lypd2	6.54903e-12	4.40767e-10
Bzw2	7.7883e-12	5.21356e-10
Ppp1ca	8.31685e-12	5.5376e-10
Myl12a	1.02727e-11	6.7675e-10
Selenoh	1.11609e-11	7.31393e-10
Eif3m	1.13398e-11	7.39225e-10
Snrpc	1.16212e-11	7.5362e-10
Cox4i1	1.20641e-11	7.7829e-10
Irf1	1.29163e-11	8.28971e-10
Dusp6	1.38992e-11	8.87482e-10
Nap1l1	1.61992e-11	1.02906e-09
Prdx4	1.85811e-11	1.17438e-09
Dynll1	1.95336e-11	1.22835e-09
Ppic	2.2126e-11	1.38438e-09
Ndufb8	2.28217e-11	1.42076e-09
Rrad	2.2941e-11	1.42109e-09
Tmed9	2.32042e-11	1.43028e-09
LOC100911991	2.63176e-11	1.60628e-09
Lsm4	2.62616e-11	1.60628e-09
2020-03-11	2.77854e-11	1.68759e-09
Vdac2	3.77109e-11	2.2683e-09
Eif3g	3.87292e-11	2.31835e-09
Polr2e	3.89879e-11	2.32267e-09
Fstl1	3.95889e-11	2.34724e-09
Gnb2	4.70811e-11	2.77823e-09
Cct7	5.63678e-11	3.31054e-09
Ppil1	6.01291e-11	3.51487e-09
Tubb2b	6.61529e-11	3.83102e-09
Pabpn1	7.25896e-11	4.18432e-09
Mgst1	8.08559e-11	4.63934e-09
Gtf2h5	1.16367e-10	6.64628e-09
Psmb1	1.17379e-10	6.67345e-09
Ppp1r14b	1.23542e-10	6.99194e-09
Alyref	1.53546e-10	8.6507e-09
Cdc42	1.63305e-10	9.15906e-09
Marcksl1	1.75334e-10	9.76835e-09
Psma4	1.75738e-10	9.76835e-09
Ywhae	1.88194e-10	1.04142e-08
Psmb3	2.19292e-10	1.20814e-08
Pebp1	2.66032e-10	1.45919e-08
Vdac3	2.79419e-10	1.52589e-08
Ptges3	3.01601e-10	1.63984e-08
Higd2a	3.40458e-10	1.84306e-08
Ybx1-ps3	3.43646e-10	1.85184e-08
LOC102553190	3.45054e-10	1.85184e-08
Ldha	3.48095e-10	1.86014e-08
Ybx1	3.72222e-10	1.98057e-08
Cenpf	3.75134e-10	1.98757e-08
Etv4	3.83758e-10	2.01611e-08
Cope	3.82961e-10	2.01611e-08
Csnk2b	3.86033e-10	2.01954e-08
Eif3l	4.33292e-10	2.24913e-08
Eef1a1	4.33533e-10	2.24913e-08
S100a6	4.68974e-10	2.4229e-08
Cct3	5.1885e-10	2.6695e-08
LOC108348287	5.65546e-10	2.89778e-08
Zfp36	5.73647e-10	2.92725e-08
Tp53	6.28386e-10	3.19348e-08
Snrpd3	6.41251e-10	3.24562e-08
LOC100360841	7.90599e-10	3.98532e-08
Tagln2	7.95206e-10	3.99238e-08
Eef2	8.46917e-10	4.23493e-08
Crym	8.77157e-10	4.36859e-08
Cdk1	9.52113e-10	4.72301e-08
Snrpa	1.00258e-09	4.95362e-08
Psmb6	1.12392e-09	5.53119e-08
Rtraf	1.29228e-09	6.33474e-08
Hsd17b10	1.48705e-09	7.26087e-08
Cox5a	1.59374e-09	7.75144e-08
Mfap2	1.65418e-09	8.01407e-08
Nucks1	1.8723e-09	9.03565e-08
Gcsh	1.91113e-09	9.18746e-08
Ndufb10	1.98125e-09	9.48789e-08
AC141489.1	2.08917e-09	9.96636e-08
Psma7	2.1002e-09	9.98075e-08
Pgls	2.12019e-09	1.00374e-07
Nedd8	2.14699e-09	1.01258e-07
Atp5pd	2.44144e-09	1.14711e-07
Ubc	2.46413e-09	1.15342e-07
Selenof	2.63875e-09	1.23053e-07
Hspa8	2.66329e-09	1.23733e-07
B2m	2.90973e-09	1.34681e-07
Swi5	3.08096e-09	1.42078e-07
Bex2	3.37877e-09	1.55236e-07
Pttg1	3.55532e-09	1.62747e-07
Eif3k	3.69041e-09	1.68312e-07
Mrpl22	3.94914e-09	1.79455e-07
Mrpl23	4.08321e-09	1.84873e-07
Eif2s2	4.97673e-09	2.24512e-07
Sdhd	5.04871e-09	2.26937e-07

## Sheet: DCT 
GeneName	pval	qval
Klk1c9	6.15336e-283	7.6597e-279
LOC103691699	2.85943e-247	1.77971e-243
Wnk1	4.61613e-186	9.57693e-183
LOC100362830	9.77967e-181	1.7391e-177
Slc12a3	7.54324e-178	1.17373e-174
Tmsb10	6.96146e-166	5.77708e-163
Mdk	4.21019e-163	3.27553e-160
Jun	3.22696e-162	2.36289e-159
Tpt1	1.96048e-144	1.1621e-141
Dnase1	2.22083e-140	1.10579e-137
LOC100911847	5.88364e-135	2.44132e-132
Fstl1	4.77299e-132	1.85669e-129
Tmsb4x	4.7593e-126	1.55905e-123
Ptma	4.33441e-125	1.34887e-122
Rack1	7.44667e-120	2.10673e-117
Calb1	2.6432e-110	7.00053e-108
LOC100360522	1.57961e-108	4.01286e-106
H3f3b	2.50752e-99	5.88935e-97
Iah1	2.74043e-98	6.20233e-96
Npm1	2.83701e-97	6.19564e-95
Cyr61	4.31494e-97	9.26076e-95
Hsp90ab1	5.25082e-82	9.90336e-80
Igfbp5	2.04134e-81	3.79263e-79
AC134224.1	4.69805e-78	8.23681e-76
Id3	8.40447e-78	1.45304e-75
Rbm3	1.04915e-76	1.76484e-74
Jund	5.66499e-76	9.40238e-74
Naca	4.14637e-73	6.61718e-71
Defb1	1.16299e-70	1.7442e-68
LOC100360057	5.14254e-70	7.62076e-68
Clcnkb	1.24263e-68	1.8198e-66
Fau	1.63162e-68	2.36168e-66
Uba52	2.17431e-68	3.11101e-66
Eef1b2	5.73456e-68	8.1118e-66
Eef1g	1.11392e-67	1.55798e-65
LOC100361854	2.86911e-66	3.9683e-64
Fos	9.18599e-66	1.25656e-63
Bambi	4.02773e-60	5.16878e-58
Egr1	5.22999e-60	6.64315e-58
Actb	8.2088e-59	1.02183e-56
Rhob	1.00519e-54	1.21482e-52
Hsd11b2	1.58149e-54	1.89292e-52
Btg2	1.77914e-54	2.10922e-52
Cfl1	1.37799e-53	1.61823e-51
Ggct	1.49167e-53	1.73535e-51
H3f3c	2.27735e-52	2.62486e-50
Aif1l	2.44066e-50	2.76193e-48
Atp1a1	2.99769e-50	3.36173e-48
Cd24	1.18619e-48	1.28398e-46
Eif4a1	1.86676e-48	1.9861e-46
Hnrnpa1	1.45811e-47	1.52526e-45
Marcksl1	3.10144e-47	3.21723e-45
Tubb5	1.36607e-46	1.39384e-44
Stmn1	9.35094e-46	9.46346e-44
Prdx2	1.90059e-45	1.90795e-43
Gadd45b	6.94598e-45	6.86218e-43
LOC100360781	1.37562e-44	1.33779e-42
Dynll1	1.92899e-44	1.8614e-42
Atp6v1b1	2.1262e-44	2.03592e-42
LOC108352650	1.26819e-42	1.20507e-40
Igfbp7	2.22262e-42	2.08024e-40
Hes1	5.86439e-42	5.44776e-40
Id1	3.61239e-41	3.33089e-39
Erh	2.05912e-39	1.8847e-37
Eif3h	2.0917e-39	1.90055e-37
Tspan8	3.86978e-39	3.49065e-37
Dusp1	8.26888e-38	7.35221e-36
LOC100360316	2.31449e-37	2.04332e-35
Eef1d	2.67753e-37	2.34718e-35
Hmgn1	6.56032e-37	5.71069e-35
Sat1	2.25596e-36	1.95015e-34
AC134224.3	6.9268e-36	5.94654e-34
LOC100362027	7.22492e-36	6.15999e-34
LOC108348142	8.21301e-35	6.9548e-33
Uchl1	9.36673e-35	7.87818e-33
Srsf3	1.50582e-34	1.25802e-32
Emx2	1.94171e-34	1.61136e-32
Eif5a	5.86755e-34	4.83704e-32
Id4	1.54401e-33	1.26446e-31
Serbp1	1.83855e-33	1.49583e-31
Scnn1a	6.77342e-33	5.47503e-31
Tubb2b	8.19778e-33	6.58361e-31
LOC100360841	1.1082e-32	8.8429e-31
Eef2	1.73865e-32	1.37852e-30
Snrpd2	6.11467e-32	4.81743e-30
AABR07021871.1	1.16891e-31	9.15134e-30
Clu	1.96213e-31	1.52654e-29
Eif3f	2.82739e-31	2.18605e-29
Eif3m	3.17945e-31	2.44308e-29
Gpx1	3.48621e-31	2.66236e-29
Hspa8	7.73568e-31	5.87157e-29
Ppib	8.0229e-31	6.05267e-29
Gclm	8.2443e-31	6.18223e-29
Cldn3	8.45102e-31	6.2993e-29
Clic1	1.35998e-30	1.00768e-28
Aldh1a3	4.01154e-30	2.95477e-28
Snrpe	9.23585e-30	6.76282e-28
Cct5	9.43384e-30	6.8674e-28
Atf3	2.94481e-29	2.13122e-27
Prmt1	4.00314e-29	2.88041e-27
Cdc42	6.65254e-29	4.75924e-27
Ppp1r1a	8.86771e-29	6.30773e-27
Tcp11	9.39873e-29	6.64746e-27
Btg1	1.10636e-28	7.73709e-27
Slc16a7	2.36714e-28	1.63701e-26
Eif1	3.90376e-28	2.68475e-26
Cbx3	4.41547e-28	3.01999e-26
Myl12a	5.13644e-28	3.47491e-26
LOC100911991	6.19721e-28	4.16988e-26
LOC690468	7.77642e-28	5.20435e-26
Hmgb2	9.53908e-28	6.34987e-26
Junb	2.12905e-27	1.4097e-25
Eif3g	7.28258e-27	4.79649e-25
Tuba1a	2.11004e-26	1.38241e-24
Ran	5.1726e-26	3.37113e-24
LOC100362149	6.40113e-26	4.15007e-24
Pfn1	6.79494e-26	4.38256e-24
Txnip	9.14368e-26	5.86704e-24
Hspa1a	1.13137e-25	7.2222e-24
H2afv	1.84163e-25	1.16962e-23
Kl	2.00077e-25	1.26424e-23
Atp1b1	4.91491e-25	3.08994e-23
Sumo1	7.22049e-25	4.51662e-23
Hnrnpf	1.55722e-24	9.69211e-23
Atxn7l3b	3.38127e-24	2.09404e-22
Ube2e3	7.89352e-24	4.86428e-22
AABR07065438.1	8.63024e-24	5.29208e-22
U2af1	9.83531e-24	6.00147e-22
LOC103694169	1.01629e-23	6.17111e-22
Ddah2	2.61418e-23	1.57968e-21
Ywhaq	4.22731e-23	2.5421e-21
AC141489.1	4.90819e-23	2.93736e-21
Gabarapl1	7.07584e-23	4.21436e-21
Ybx1	7.37322e-23	4.37056e-21
Acss1	1.71032e-22	1.00901e-20
Gstp1	2.52382e-22	1.48191e-20
AC134224.2	4.40294e-22	2.57314e-20
Pdia6	5.36966e-22	3.12344e-20
Prdx1	7.98835e-22	4.62507e-20
Impdh2	1.03131e-21	5.91601e-20
Dact2	1.2469e-21	7.1199e-20
Srsf2	1.62803e-21	9.25376e-20
Eef1a1	2.79753e-21	1.58289e-19
Cnbp	3.12952e-21	1.76273e-19
Umod	3.34485e-21	1.87552e-19
Ly6i	5.10712e-21	2.85082e-19
Tpm1	1.44417e-20	7.98977e-19
Swi5	2.37326e-20	1.30718e-18
Nme2	2.64357e-20	1.44966e-18
Atf4	2.79642e-20	1.52675e-18
LOC102553386	3.02824e-20	1.64609e-18
Ranbp1	3.27145e-20	1.77057e-18
Atp5mc2	3.89608e-20	2.09045e-18
Npc2	4.28396e-20	2.2887e-18
Actg1	7.06992e-20	3.76096e-18
Snrpd1	7.75781e-20	4.09191e-18
Acsl1	7.82079e-20	4.10773e-18
Tuba1b	1.0513e-19	5.49856e-18
Cldn4	1.31434e-19	6.84556e-18
Espn	1.69476e-19	8.79016e-18
Rbp1	2.01279e-19	1.03963e-17
Cldn7	2.05774e-19	1.05846e-17
Ndrg1	2.29609e-19	1.1762e-17
Capg	2.5389e-19	1.28997e-17
Nradd	2.53611e-19	1.28997e-17
LOC102549726	2.55392e-19	1.29233e-17
Cox7a2l	2.7375e-19	1.37961e-17
Ddx39b	3.40437e-19	1.70878e-17
Dcdc2	4.56713e-19	2.2832e-17
Hspa5	5.38512e-19	2.68136e-17
Psma7	6.93789e-19	3.44075e-17
Ptn	9.80335e-19	4.84254e-17
Ywhae	9.96907e-19	4.90494e-17
Ybx1-ps3	1.09986e-18	5.3902e-17
Ppic	1.68497e-18	8.2253e-17
Nfkbia	2.06163e-18	1.00247e-16
Trmt112	2.26945e-18	1.09923e-16
Rtraf	2.31599e-18	1.11311e-16
Pgls	2.31082e-18	1.11311e-16
Snrpf	5.0967e-18	2.44015e-16
Marcks	5.22912e-18	2.49395e-16
Anp32b	7.09484e-18	3.37086e-16
Ssr2	7.79719e-18	3.69047e-16
Neurl3	8.33959e-18	3.93224e-16
St13	1.07016e-17	5.02692e-16
Paip2	1.10094e-17	5.15208e-16
Ptov1	1.12895e-17	5.26337e-16
Tfap2b	1.40938e-17	6.54627e-16
AABR07000398.1	1.83888e-17	8.50946e-16
Bmp2	1.89253e-17	8.72526e-16
Cct7	1.96952e-17	9.04673e-16
Crip1	2.21205e-17	1.01234e-15
Pax8	2.62718e-17	1.19792e-15
Snrpd3	2.84135e-17	1.29084e-15
Krt8	3.22229e-17	1.45859e-15
Tead2	3.28598e-17	1.48203e-15
Eif3k	4.21502e-17	1.89417e-15
Ethe1	4.48996e-17	2.01047e-15
Cldn8	7.00242e-17	3.12423e-15
Ednrb	8.37176e-17	3.72184e-15

## Sheet: LOH 
GeneName	pval	qval
Umod	0	0
LOC103691699	0	0
Mdk	3.76836e-216	1.564e-212
Id1	1.55974e-215	4.85509e-212
Ppp1r1a	6.07034e-158	1.51164e-154
Id3	4.34712e-153	9.021e-150
LOC100362830	3.41504e-141	5.31508e-138
Cryab	2.47193e-131	2.05187e-128
Wnk1	6.93879e-128	5.08205e-125
H3f3b	1.07344e-123	6.0752e-121
Tmem207	8.64246e-121	4.30429e-118
Slc12a1	1.15994e-117	5.34905e-115
Tmsb10	8.7973e-107	2.95751e-104
Atp1a1	6.13598e-104	1.95895e-101
Tsc22d1	9.46977e-104	2.87581e-101
Igfbp2	1.40361e-103	4.16103e-101
Fstl1	1.40751e-99	3.65102e-97
Tmsb4x	1.95818e-99	4.97578e-97
Jund	2.23749e-99	5.57179e-97
Jun	8.13371e-99	1.94755e-96
Clcnkb	2.53525e-98	5.73934e-96
LOC100911847	8.33847e-97	1.85397e-94
Rack1	8.6476e-96	1.88897e-93
Tpt1	3.16022e-94	6.55799e-92
Spp1	8.95837e-93	1.79904e-90
Tspan8	1.87033e-90	3.69643e-88
Sparc	3.78033e-88	7.13165e-86
Hnrnpa1	4.33855e-85	7.94402e-83
Ptma	2.69462e-84	4.86243e-82
Aldh1a2	3.14125e-84	5.58738e-82
Igfbp5	1.27035e-83	2.22777e-81
H3f3c	2.3529e-82	4.06888e-80
Col4a1	1.79518e-81	3.06189e-79
Id4	3.45848e-79	5.81912e-77
LOC100360522	4.09733e-74	6.37698e-72
Npm1	1.33446e-73	2.05128e-71
Rbp1	3.29224e-73	4.99898e-71
Cyr61	2.05731e-72	3.08621e-70
Fos	1.05477e-69	1.52708e-67
Hspa1a	6.92292e-69	9.90773e-67
Cited2	2.60726e-68	3.68898e-66
Defb1	3.50378e-66	4.79402e-64
Actb	5.16381e-63	6.83985e-61
Naca	1.22635e-61	1.59055e-59
Fau	5.23773e-61	6.72319e-59
LOC100360057	9.97466e-60	1.25449e-57
Eef1g	1.85491e-59	2.30955e-57
Cfl1	8.93231e-59	1.10115e-56
Eef1b2	3.36034e-57	4.10192e-55
Marcksl1	5.29639e-57	6.40246e-55
Dusp1	5.39987e-57	6.46478e-55
Stmn1	1.12798e-56	1.33757e-54
Hsp90ab1	1.89594e-56	2.22701e-54
Ldhb	7.61165e-56	8.85726e-54
Rbm3	2.95098e-53	3.34024e-51
Tpm1	2.50218e-52	2.80672e-50
Tmem52b	1.39118e-49	1.54657e-47
Cldn16	3.50863e-49	3.86601e-47
Myl12a	1.75323e-47	1.89821e-45
Igfbp7	4.02992e-46	4.2886e-44
Bcam	5.24917e-46	5.53876e-44
Eif4a1	6.46639e-46	6.7658e-44
LOC100361854	3.39557e-45	3.49407e-43
Btg2	3.65271e-44	3.66774e-42
Capg	1.95993e-43	1.9215e-41
Atp1b1	2.55172e-42	2.48214e-40
AC134224.1	2.60997e-42	2.51912e-40
Cd24	5.64973e-42	5.41114e-40
Hmgn1	1.48921e-41	1.40471e-39
Tmem213	2.64135e-41	2.47274e-39
Prdx2	1.01221e-40	9.40522e-39
Hes1	2.12835e-40	1.96297e-38
Dstn	3.01113e-40	2.75673e-38
Slc14a2	5.55941e-40	5.05257e-38
Tubb5	2.13667e-39	1.91393e-37
Junb	6.30824e-39	5.57049e-37
Basp1	1.14901e-38	1.00748e-36
Uba52	2.04524e-38	1.78079e-36
Dynll1	4.27437e-38	3.64522e-36
Ppib	6.33035e-38	5.36185e-36
Folr1	1.12685e-37	9.48002e-36
Rhob	4.22003e-37	3.52642e-35
Erh	7.66081e-37	6.31687e-35
Eif3f	5.25733e-36	4.30652e-34
Slc31a2	1.12474e-35	9.03496e-34
Snrpd2	1.22041e-35	9.74057e-34
H2afv	3.90367e-35	3.09584e-33
LOC100362027	7.5818e-35	5.97475e-33
Ctsl	2.32772e-34	1.8228e-32
Fosb	2.5315e-34	1.96998e-32
LOC108348142	9.42111e-34	7.28585e-32
Eif3h	9.72547e-34	7.47481e-32
Eef2	1.32657e-33	1.01332e-31
LOC100360781	1.33551e-33	1.01393e-31
LOC100360316	1.36876e-33	1.03288e-31
Irx1	3.16255e-33	2.3579e-31
Npc2	3.37398e-33	2.50056e-31
Hmgb2	7.96048e-33	5.86485e-31
Eif3m	2.62931e-32	1.92574e-30
Hnrnpd	5.07951e-32	3.69853e-30
LOC102549726	9.63654e-32	6.97585e-30
Id2	1.19392e-31	8.59275e-30
Hspa8	1.96503e-31	1.40613e-29
Cct5	5.12846e-31	3.64882e-29
Gpc3	6.9252e-31	4.89918e-29
Snrpf	1.10268e-30	7.75673e-29
Prdx5	1.2736e-30	8.90875e-29
Epcam	1.95045e-30	1.35671e-28
LOC108352650	3.33213e-30	2.30491e-28
Marcks	4.3004e-30	2.95825e-28
Eef1a1	4.60259e-30	3.14873e-28
Serbp1	6.5775e-30	4.47521e-28
LOC100360841	6.96614e-30	4.71388e-28
Aadat	1.01352e-29	6.82129e-28
Serpinh1	3.71858e-29	2.48925e-27
Btg1	4.12854e-29	2.7489e-27
Atp6v1b1	5.02128e-29	3.32553e-27
Ptgs2	5.21354e-29	3.43459e-27
Dnase1	7.27064e-29	4.73962e-27
LOC103693605	7.23995e-29	4.73962e-27
Ly6i	9.65817e-29	6.26322e-27
Cbx3	2.09769e-28	1.35328e-26
Pdgfa	2.52822e-28	1.62262e-26
Irx3	4.09185e-28	2.6127e-26
Klk1c9	4.96125e-28	3.15166e-26
Eif5a	9.01448e-28	5.69743e-26
Ywhaq	1.37489e-27	8.64582e-26
Pdia6	1.73115e-27	1.08314e-25
Casr	2.06513e-27	1.28565e-25
Col18a1	2.40904e-27	1.49229e-25
Ran	2.84175e-27	1.75161e-25
Eif1	5.90214e-27	3.62008e-25
Krt18	7.68908e-27	4.69298e-25
Krt8	1.84889e-26	1.1175e-24
Glul	3.13117e-26	1.88339e-24
Egr1	3.26412e-26	1.95392e-24
Cndp2	6.58536e-26	3.92317e-24
Mfge8	1.91444e-25	1.13508e-23
Cyfip2	2.92904e-25	1.72841e-23
Rnd3	4.96701e-25	2.91718e-23
Mpc1	7.69276e-25	4.49684e-23
AABR07021871.1	1.18517e-24	6.89556e-23
Etnk1	2.58171e-24	1.48819e-22
Smim3	3.00635e-24	1.72498e-22
Irx5	4.27586e-24	2.44214e-22
Cdc42	8.0677e-24	4.56595e-22
Pabpn1	1.06313e-23	5.98958e-22
Cgnl1	1.39464e-23	7.82194e-22
Aqp1	1.45398e-23	8.11814e-22
Srsf3	1.81278e-23	1.00763e-21
LOC100360087	2.32277e-23	1.28537e-21
Snrpe	4.45017e-23	2.45173e-21
Pmepa1	5.46156e-23	2.99568e-21
Cldn4	1.17084e-22	6.39389e-21
Carhsp1	1.41762e-22	7.70778e-21
Ckmt1	1.6616e-22	8.99505e-21
Cdk2ap1	2.44875e-22	1.31988e-20
Gadd45b	4.7179e-22	2.53201e-20
Atxn7l3b	6.433e-22	3.43765e-20
LOC100911991	9.65729e-22	5.13858e-20
Tubb2b	1.02164e-21	5.41293e-20
Jag1	1.14979e-21	6.06612e-20
Foxc1	1.40763e-21	7.39513e-20
Clu	1.44388e-21	7.52208e-20
Cyba	1.44231e-21	7.52208e-20
Ube2e3	1.56678e-21	8.12831e-20
Ggct	1.61235e-21	8.33003e-20
Nnt	2.02307e-21	1.04088e-19
LOC108349189	2.85116e-21	1.4609e-19
Phgdh	3.46195e-21	1.76659e-19
Atf3	4.34634e-21	2.19985e-19
Ywhae	4.345e-21	2.19985e-19
AABR07000398.1	5.03175e-21	2.53645e-19
Selenoh	5.27988e-21	2.6508e-19
Tead2	5.85969e-21	2.92709e-19
Ckb	5.87722e-21	2.92709e-19
Swi5	6.50559e-21	3.22714e-19
Cnbp	6.9034e-21	3.41088e-19
Txnip	7.08038e-21	3.4845e-19
Psmb3	1.39316e-20	6.80245e-19
Sat1	1.66747e-20	8.11001e-19
Wnt11	2.14251e-20	1.03799e-18
Pgls	3.55245e-20	1.7144e-18
Lpl	6.26492e-20	3.01176e-18
Snrpd1	9.66577e-20	4.62879e-18
Eif3k	1.06445e-19	5.07795e-18
Ranbp1	1.07355e-19	5.10181e-18
Slc16a7	1.21469e-19	5.75062e-18
Dnaja1	1.24597e-19	5.87633e-18
Prdx4	1.37172e-19	6.44499e-18
Nradd	1.56529e-19	7.32685e-18
AC134224.3	1.7558e-19	8.18782e-18
Impdh2	1.89646e-19	8.81077e-18
Psmb5	2.31611e-19	1.07204e-17
Mal	6.21745e-19	2.85659e-17
Cct4	7.09344e-19	3.24708e-17
Atp5mc1	7.49566e-19	3.41863e-17
LOC690468	8.68419e-19	3.94624e-17
Ckap4	1.23476e-18	5.59055e-17
Ptov1	1.31501e-18	5.93233e-17

## Sheet: PD 
GeneName	pval	qval
Spp1	3.84338e-181	4.78539e-177
Mgp	1.22208e-107	7.60806e-104
Klk1c9	1.37097e-55	2.13374e-52
Eif3m	2.01862e-53	2.28489e-50
Aldob	3.7508e-51	3.89177e-48
Tnnt2	1.26726e-48	1.06221e-45
Tnnc1	1.27967e-48	1.06221e-45
Csrp2	6.62787e-47	5.15773e-44
Aqp1	3.45103e-46	2.52758e-43
Cdkn1c	2.20075e-44	1.37008e-41
Tm4sf1	8.21636e-39	4.44791e-36
Clic3	4.54306e-38	2.3569e-35
LOC100362830	2.09717e-37	9.67108e-35
Cst3	4.57593e-36	1.89916e-33
Mafb	1.35414e-35	5.43882e-33
LOC100360316	1.42226e-35	5.53392e-33
B2m	1.34828e-34	4.9375e-32
Tpt1	7.13194e-34	2.46666e-31
Tagln	4.26273e-32	1.39672e-29
Nphs2	1.028e-31	3.28197e-29
LOC100911847	8.20559e-31	2.43257e-28
Slc12a1	6.65567e-28	1.6574e-25
Umod	8.52653e-28	2.0123e-25
LOC108352650	1.64099e-27	3.71491e-25
Tcf21	2.5248e-26	5.32818e-24
Pltp	3.03289e-26	6.29376e-24
AC134224.3	7.34589e-26	1.47522e-23
Col18a1	2.28679e-25	4.51949e-23
Ntan1	3.48861e-25	6.68256e-23
AABR07000398.1	5.40874e-25	1.02037e-22
Fau	1.73058e-24	3.12282e-22
Uba52	1.11524e-23	1.98369e-21
Atp1a1	2.74558e-23	4.68291e-21
Naca	6.88252e-22	1.09864e-19
Hnrnpa1	2.59819e-21	4.09494e-19
Apoe	4.72468e-21	7.26259e-19
Rbm3	5.01353e-21	7.54823e-19
Carhsp1	5.03175e-21	7.54823e-19
Isg15	1.37214e-20	2.00994e-18
AC134224.1	1.96367e-20	2.8103e-18
Lysmd2	2.26151e-20	3.19978e-18
Rack1	4.43232e-20	6.20077e-18
Atp5mc2	5.45806e-20	7.38677e-18
Hs3st6	7.11632e-20	9.4261e-18
Cldn5	8.80674e-20	1.15424e-17
H3f3c	9.1556e-20	1.18746e-17
Prdx2	2.15134e-19	2.76147e-17
Depp1	3.44524e-19	4.37721e-17
AABR07021871.1	3.49255e-19	4.3925e-17
Tmsb4x	3.53845e-19	4.40572e-17
Slc48a1	6.4755e-19	7.98281e-17
Tuba1a	8.18072e-19	9.9861e-17
S100a16	1.29519e-18	1.56567e-16
Phlda1	1.5982e-18	1.91338e-16
Col4a1	2.08994e-18	2.47827e-16
Adgrg1	3.19841e-18	3.75692e-16
RT1-CE10	3.80014e-18	4.42201e-16
Cd81	2.64568e-17	3.02214e-15
Actb	7.68163e-17	8.53964e-15
Eef1g	8.77858e-17	9.67275e-15
Dynll1	2.88478e-16	3.06994e-14
Bsg	3.54605e-16	3.71024e-14
Nfat5	3.69879e-16	3.8378e-14
Eif1	4.09287e-16	4.2116e-14
Pcolce	4.13681e-16	4.22192e-14
Rnf5	5.84038e-16	5.91208e-14
Metrnl	1.12637e-15	1.13101e-13
Aadat	1.23978e-15	1.23492e-13
Eif3h	1.25241e-15	1.2376e-13
Prkar1a	1.7005e-15	1.66716e-13
Hmgn1	2.59075e-15	2.50058e-13
LOC100360522	2.84519e-15	2.72503e-13
Fis1	4.80406e-15	4.56606e-13
Cryab	4.93792e-15	4.65773e-13
Eif4a1	5.48357e-15	5.13353e-13
Ppib	6.35522e-15	5.90514e-13
LOC108348142	7.38268e-15	6.80902e-13
Myl6	7.47472e-15	6.84322e-13
Snrpd2	7.89349e-15	7.17385e-13
Foxc2	1.75879e-14	1.58686e-12
Fth1	1.97357e-14	1.76784e-12
Ifitm3	2.67024e-14	2.35795e-12
Atp1b1	3.23127e-14	2.81346e-12
Myl12a	3.57227e-14	3.08877e-12
Tomm20	3.82865e-14	3.28762e-12
Eif3f	5.43683e-14	4.60503e-12
Tmem176b	5.625e-14	4.73222e-12
Npm1	5.94869e-14	4.97095e-12
LOC100361854	6.27169e-14	5.20592e-12
Nenf	8.95536e-14	7.33573e-12
Mt2A	1.00451e-13	8.17458e-12
Gabarap	1.05676e-13	8.54393e-12
Sema5a	1.13602e-13	9.12552e-12
Fnta	1.15194e-13	9.19413e-12
Ost4	1.24937e-13	9.90822e-12
Fkbp3	1.56818e-13	1.23579e-11
Cldn2	1.6612e-13	1.30086e-11
Sub1	1.84055e-13	1.4323e-11
Ube2e3	2.5078e-13	1.93942e-11
Pja1	2.7302e-13	2.08551e-11
Manf	2.7156e-13	2.08551e-11
Klf4	3.21331e-13	2.43957e-11
Gadd45a	3.24648e-13	2.44981e-11
Mrfap1	3.5699e-13	2.67764e-11
Cdh16	4.8672e-13	3.62883e-11
Slc25a3	5.34515e-13	3.96146e-11
Snrpe	7.3634e-13	5.42495e-11
Cfl1	8.21124e-13	6.01401e-11
Cox8a	8.3146e-13	6.0541e-11
Ctgf	9.98286e-13	7.22654e-11
Btg1	1.1666e-12	8.39613e-11
Epcam	1.90402e-12	1.36247e-10
Slc6a6	2.52233e-12	1.7946e-10
LOC100362027	3.25408e-12	2.30208e-10
Ndfip1	3.42041e-12	2.40607e-10
Igfbp4	3.55169e-12	2.48439e-10
Tmem14c	3.61848e-12	2.51697e-10
Eva1b	3.90755e-12	2.688e-10
Ndufb11	4.57869e-12	3.13238e-10
Vgll4	4.81316e-12	3.27479e-10
Tpm1	5.00647e-12	3.37408e-10
H2afv	5.01328e-12	3.37408e-10
Schip1	6.78143e-12	4.53955e-10
Cirbp	7.83825e-12	5.21893e-10
Hint1	8.83606e-12	5.85201e-10
Pnkd	1.00567e-11	6.62515e-10
Dstn	1.09096e-11	7.14923e-10
Foxd1	1.19816e-11	7.81064e-10
Sat1	1.41656e-11	9.18627e-10
Ndufb8	1.44057e-11	9.29357e-10
Ctsh	1.83145e-11	1.17543e-09
Myoz1	2.07774e-11	1.32666e-09
Pfn1	2.4021e-11	1.52595e-09
Psma5	2.6339e-11	1.6647e-09
Mgst3	2.75716e-11	1.73381e-09
Spcs2	2.95058e-11	1.84611e-09
Calr	2.99329e-11	1.86347e-09
Sfr1	3.12447e-11	1.93546e-09
Cox7a2l	3.14312e-11	1.93738e-09
Hsp90ab1	3.48697e-11	2.13873e-09
Ppia	3.6669e-11	2.23807e-09
H3f3a	4.08257e-11	2.47961e-09
LOC691807	5.57298e-11	3.35213e-09
Pnrc2	6.18572e-11	3.70281e-09
Eef1b2	6.71417e-11	3.99991e-09
Trmt112	7.2616e-11	4.30544e-09
S100a9	7.41363e-11	4.35411e-09
Arpc2	7.41053e-11	4.35411e-09
Crip1	8.77239e-11	5.10397e-09
Shisa3	9.0075e-11	5.21639e-09
Selenof	1.00163e-10	5.77375e-09
Chmp5	1.18058e-10	6.77393e-09
Sf3b5	1.18652e-10	6.7768e-09
Erh	1.29431e-10	7.35868e-09
Slc2a2	1.40415e-10	7.94682e-09
Srgap1	1.44674e-10	8.15083e-09
Tmem176a	1.59299e-10	8.93438e-09
Mt1	1.88913e-10	1.05478e-08
Cd9	2.10646e-10	1.17087e-08
Vim	2.2354e-10	1.23702e-08
S100a4	2.32609e-10	1.28151e-08
Dkk2	2.56961e-10	1.40944e-08
Elovl1	2.95627e-10	1.61441e-08
LOC100910270	3.8523e-10	2.08039e-08
Bud31	3.85968e-10	2.08039e-08
Tmed10	4.00801e-10	2.15102e-08
Col1a1	4.03242e-10	2.15484e-08
Glod4	4.9533e-10	2.63562e-08
Atp5pd	5.04696e-10	2.67403e-08
Napsa	7.64113e-10	4.03134e-08
Eef1d	9.76038e-10	5.1277e-08
Sparc	9.87152e-10	5.1643e-08
Cited2	1.13672e-09	5.92191e-08
Cryl1	1.21678e-09	6.28634e-08
Fbln5	1.30639e-09	6.72142e-08
LOC108348287	1.59634e-09	8.14593e-08
Psmb1	1.63766e-09	8.32264e-08
Gpc3	1.66378e-09	8.42103e-08
Nedd8	1.8452e-09	9.30145e-08
Rab5c	1.97687e-09	9.92498e-08
Cnpy2	2.21723e-09	1.10871e-07
Fosb	2.31925e-09	1.15508e-07
Mgst1	2.60042e-09	1.28995e-07
Mx2	2.68737e-09	1.3278e-07
Anp32b	2.81078e-09	1.38328e-07
Atp6v0e1	2.9534e-09	1.44775e-07
Osbpl3	3.12428e-09	1.52551e-07
Hspa8	3.39726e-09	1.65232e-07
Tbca	3.70243e-09	1.79077e-07
Cct5	3.71069e-09	1.79077e-07
Actg1	4.49497e-09	2.16088e-07
Ifi27	4.51515e-09	2.16223e-07
Wt1	5.45663e-09	2.60308e-07
Serbp1	5.56747e-09	2.64582e-07
Pla2g16	6.1896e-09	2.91919e-07
Ptges3	6.17238e-09	2.91919e-07
Ptov1	6.71774e-09	3.15632e-07
Mmp23	7.23101e-09	3.38471e-07
Mpst	7.53927e-09	3.51579e-07
Fn3k	7.56968e-09	3.51679e-07

## Sheet: PT 
GeneName	pval	qval
Tmsb10	2.0566e-134	2.56067e-130
Tspan8	5.66323e-95	3.52565e-91
Kap	7.03628e-85	2.92029e-81
Pck1	4.94494e-79	1.53923e-75
Tmsb4x	5.33426e-74	1.32834e-70
Slc34a1	1.97075e-70	4.08963e-67
Aldob	4.03433e-66	7.17593e-63
Fbp1	1.55683e-61	2.42301e-58
Hpd	2.58978e-58	3.58282e-55
Miox	2.70454e-57	3.36742e-54
Hes1	1.42791e-56	1.61626e-53
H3f3b	2.77301e-56	2.87723e-53
Glyat	1.43027e-53	1.36987e-50
Mdk	1.64016e-51	1.45868e-48
Acsm2	5.22003e-49	4.33297e-46
Cltrn	1.1085e-46	8.1188e-44
Rida	4.17275e-46	2.88638e-43
Gatm	8.00452e-46	5.24549e-43
Cyp2c23	1.49455e-44	9.30429e-42
Ces1f	1.60064e-44	9.49026e-42
Slc13a3	5.61353e-43	3.177e-40
Cat	3.5375e-42	1.91502e-39
Acy3	7.87423e-42	4.08509e-39
Slc22a6	2.07838e-41	1.03512e-38
G6pc	7.49131e-41	3.58747e-38
Btg2	2.39841e-40	1.10602e-37
Napsa	4.01539e-40	1.78556e-37
Ctsa	4.70985e-39	2.02215e-36
Cyp2e1	2.66247e-38	1.10501e-35
Pah	3.42707e-37	1.29304e-34
Hmgcs2	2.34482e-36	8.58686e-34
Acy1	7.4845e-36	2.66256e-33
Slc22a8	1.12619e-35	3.89505e-33
Atf3	2.02696e-35	6.821e-33
Tsc22d1	2.61385e-35	8.56448e-33
Sord	3.61515e-35	1.15416e-32
Sparc	1.21011e-34	3.76677e-32
Jun	2.27009e-34	6.89388e-32
Grhpr	3.53836e-34	1.04895e-31
Tpm1	2.68893e-33	7.60905e-31
Cyr61	1.08774e-32	3.00965e-30
LOC100362830	3.17567e-32	8.59571e-30
Igfbp2	2.84583e-31	7.38197e-29
Id1	4.64096e-31	1.17928e-28
Hao2	1.00825e-30	2.51075e-28
Pc	1.81573e-30	4.34762e-28
Junb	1.3437e-29	3.09822e-27
Gadd45a	1.49364e-29	3.38133e-27
Khk	2.00283e-29	4.45308e-27
Haao	1.0338e-28	2.18168e-26
Hnrnpa1	1.20943e-28	2.50978e-26
Jund	3.90168e-28	7.9639e-26
Gadd45b	5.77905e-27	1.16056e-24
Mep1b	1.34938e-26	2.66684e-24
Hmgb2	1.62599e-26	3.16331e-24
Cmbl	3.00759e-26	5.67386e-24
Apoe	6.38522e-26	1.15221e-23
Mgst1	1.40894e-24	2.43649e-22
Gsta5	9.32411e-24	1.56884e-21
Tubb5	9.89874e-24	1.64332e-21
Hgd	1.01299e-23	1.65957e-21
Serpinf1	1.22836e-22	1.93599e-20
Cyba	1.22734e-22	1.93599e-20
Cd24	1.03207e-21	1.56711e-19
Bcam	1.38123e-21	2.04734e-19
Slc22a2	1.53399e-21	2.24702e-19
Naglt1	2.34098e-21	3.38925e-19
Apom	3.00784e-21	4.25591e-19
Jag1	3.93285e-21	5.44088e-19
Aldh1a2	7.4084e-21	1.00263e-18
Ndrg1	1.56904e-20	2.01403e-18
Cldn7	2.7611e-20	3.50801e-18
Myl12a	4.42065e-20	5.50415e-18
Amacr	4.70108e-20	5.79536e-18
Marcksl1	9.95782e-20	1.21554e-17
Fstl1	1.16215e-19	1.40485e-17
Tubb2b	1.20478e-19	1.44238e-17
Igfbp7	1.31907e-19	1.56417e-17
Ass1	1.61147e-19	1.89287e-17
Akr1a1	2.63314e-19	3.06404e-17
Ttc36	2.6929e-19	3.10456e-17
Rbm3	3.09082e-19	3.53063e-17
LOC100360781	3.3479e-19	3.78952e-17
LOC688389	3.58941e-19	4.02629e-17
Fosb	4.1081e-19	4.52654e-17
Ethe1	4.39744e-19	4.80285e-17
Gpx3	4.85394e-19	5.25534e-17
Prodh2	5.85327e-19	6.28268e-17
Krt18	7.26366e-19	7.7299e-17
Rack1	9.90955e-19	1.04563e-16
Cited2	1.11963e-18	1.17148e-16
Hsp90ab1	2.66033e-18	2.76032e-16
Mpc1	3.28411e-18	3.37938e-16
Ier3	4.00977e-18	4.09226e-16
Alpl	4.62596e-18	4.68275e-16
Ly6i	5.29064e-18	5.3124e-16
Hsd11b1	7.28412e-18	7.19798e-16
LOC100911847	7.98915e-18	7.83251e-16
RGD1309534	1.684e-17	1.63809e-15
Naprt	1.79964e-17	1.737e-15
Aldh6a1	2.18011e-17	2.08804e-15
Fos	2.30997e-17	2.19553e-15
LOC100360057	2.59106e-17	2.44404e-15
Gpx1	3.44318e-17	3.19933e-15
Ptma	4.54783e-17	4.19445e-15
Npm1	5.76939e-17	5.28196e-15
Sult1c2a	5.8335e-17	5.30168e-15
Rhob	6.33408e-17	5.6924e-15
Cryl1	6.35486e-17	5.6924e-15
Tmigd1	6.97985e-17	6.16356e-15
Entpd5	7.72103e-17	6.77004e-15
Slc22a12	8.14016e-17	7.08763e-15
Ppib	1.23545e-16	1.0536e-14
Dcxr	1.72352e-16	1.45983e-14
Akr7a3	1.89527e-16	1.59446e-14
Actg1	2.3994e-16	2.00503e-14
Msrb1	2.41782e-16	2.00695e-14
Slc22a18	2.92158e-16	2.3932e-14
Id3	6.93743e-16	5.64562e-14
Eci2	8.68562e-16	7.02238e-14
Fth1	8.88377e-16	7.13625e-14
Dstn	1.22266e-15	9.75855e-14
Apoc2	1.71163e-15	1.35742e-13
Ugt1a9	1.74947e-15	1.37865e-13
H3f3c	1.99074e-15	1.54917e-13
Acox1	2.0052e-15	1.55073e-13
Agxt2	2.54617e-15	1.94493e-13
Eif4a1	6.67449e-15	5.06732e-13
Cyp4a2	7.47188e-15	5.63833e-13
Id4	1.26081e-14	9.4568e-13
Aspdh	1.43536e-14	1.06393e-12
Col4a4	1.43555e-14	1.06393e-12
Col18a1	2.04805e-14	1.50002e-12
Cldn4	2.18079e-14	1.57866e-12
S100a10	2.94694e-14	2.12095e-12
Hnf1b	3.31504e-14	2.37216e-12
Sod1	3.44862e-14	2.45365e-12
Stmn1	4.46226e-14	3.1568e-12
Dio1	4.92132e-14	3.46188e-12
Hmgn1	6.30187e-14	4.3835e-12
Vnn1	7.25938e-14	5.02147e-12
Snrpd2	9.89662e-14	6.73348e-12
Eci1	1.0148e-13	6.86699e-12
Serpinc1	1.03216e-13	6.94674e-12
RGD1564664	1.2447e-13	8.33216e-12
Anpep	1.45953e-13	9.71798e-12
Bhmt2	1.49524e-13	9.90281e-12
Gcdh	1.6821e-13	1.10814e-11
Gstt3	2.17411e-13	1.42473e-11
S100a11	2.67527e-13	1.73489e-11
Scpep1	3.11444e-13	2.00922e-11
Eef1g	3.27909e-13	2.10453e-11
Akap12	3.55875e-13	2.27231e-11
Cyb5a	4.69774e-13	2.98426e-11
Enpep	6.62019e-13	4.18416e-11
Tstd1	7.59039e-13	4.77313e-11
Fah	1.00871e-12	6.30223e-11
Pm20d1	1.01233e-12	6.30223e-11
Cyp4f1	1.08667e-12	6.6981e-11
Snrpe	1.3408e-12	8.22379e-11
Tnfaip8	1.84322e-12	1.125e-10
Btg1	1.8707e-12	1.1362e-10
Impdh2	2.61181e-12	1.571e-10
Acsm3	2.9947e-12	1.79264e-10
Srsf2	3.24705e-12	1.9344e-10
Tmem106a	3.38488e-12	2.00691e-10
Tceal9	5.15814e-12	3.02943e-10
Decr1	5.4679e-12	3.19628e-10
Anxa5	7.01825e-12	4.08338e-10
Bex3	8.00711e-12	4.63705e-10
LOC100361854	9.08953e-12	5.23952e-10
Akr7a2	1.16135e-11	6.6636e-10
Nfkbia	1.24538e-11	7.08048e-10
Atf4	1.24311e-11	7.08048e-10
Spint2	1.41402e-11	8.00272e-10
Ddx39b	1.66676e-11	9.26463e-10
Ubd	1.71103e-11	9.46843e-10
LOC100360841	1.74555e-11	9.61675e-10
Prdx1	1.82597e-11	1.00155e-09
Gba3	2.25724e-11	1.23267e-09
Hpgd	3.57549e-11	1.94403e-09
Maged2	4.28149e-11	2.31778e-09
Slc4a4	4.47199e-11	2.41042e-09
Susd2	4.72849e-11	2.53769e-09
Sf3b2	4.86483e-11	2.59966e-09
Cldn6	4.9678e-11	2.64334e-09
Adhfe1	5.53182e-11	2.93092e-09
Uchl1	6.70931e-11	3.53973e-09
Dusp1	6.92844e-11	3.62523e-09
Ddah2	6.92961e-11	3.62523e-09
AC134224.3	7.42086e-11	3.86599e-09
Krt8	8.67572e-11	4.50089e-09
Eif3m	1.21276e-10	6.23953e-09
Acsl1	1.21774e-10	6.23953e-09
Pabpn1	1.27892e-10	6.52617e-09
Capg	1.44821e-10	7.35984e-09
Sec61b	1.48572e-10	7.51982e-09
Zfp36l2	1.50777e-10	7.56983e-09
LOC100362027	1.80025e-10	9.00195e-09
Bckdha	1.90661e-10	9.45786e-09
