# Supplementary material for: Determination of the dynamic cellular transcriptional profiles during kidney development from birth to maturity in rats by single-cell RNA sequencing
Source: Cell Death Discov. 2021 Jun 24;7:162. doi: 10.1038/s41420-021-00542-9 (PMC8257621; doi:10.1038/s41420-021-00542-9)
Supplement: Supplementary file 2 — supplement table 6 [file 41420_2021_542_MOESM2_ESM.xlsx]

## Sheet: README
		The lists of GO terms of each major kidney cells based on top 200 differentially expressed genes except ribosomal proteins genes in pseudotime analysis are provided as separate page labeled by cell type.
		The major kidney cell types include CD-IC, CD-PC, DCT, LOH, PD and PT.
		Abbreviation of name of major kidney cell type nameas follows
		CD-IC	Collecting Duct Intercalated Cell
		CD-PC	Collecting Duct Principal Cell
		DCT	Distal Convoluted Tubule
		LOH	Loop of Henle
		PD	Podocytes
		PT	Proximal Tubule

## Sheet: CD-IC
GO	ID	Description	GeneRatio	BgRatio	pvalue	p.adjust	qvalue	geneID	Count
CC:Cellular Component	GO:0043209	myelin sheath	21/192	214/18468	8.11223e-15	2.99341e-12	2.17749e-12	Cryab/Actb/Slc25a4/Prdx2/Calm2/Actg1/Gpi/Glul/Uba52/Cct5/Cdc42/Hspa8/Phgdh/Ppia/Tuba1a/Prdx1/Cct2/Mdh2/Cct3/Vdac1/Vdac2	21
CC:Cellular Component	GO:0101031	chaperone complex	6/192	19/18468	2.83099e-08	5.22318e-06	3.79949e-06	Hsp90ab1/Cct5/Hspa8/Ptges3/Cct2/Cct3	6
CC:Cellular Component	GO:0005839	proteasome core complex	6/192	23/18468	1.01745e-07	1.25146e-05	9.10351e-06	Psmb5/Psmb3/Psma1/Psmb4/Psmb6/Psma2	6
CC:Cellular Component	GO:0019774	proteasome core complex, beta-subunit complex	4/192	10/18468	2.2643e-06	0.000188537	0.000137147	Psmb5/Psmb3/Psmb4/Psmb6	4
CC:Cellular Component	GO:0035770	ribonucleoprotein granule	12/192	214/18468	2.5547e-06	0.000188537	0.000137147	Actb/Ckap4/Zfp36/Cdc42/Blnk/Tuba1a/Sumo1/Marcks/Tubb5/Ybx1/Zfp36l1/Psma2	12
CC:Cellular Component	GO:0032432	actin filament bundle	8/192	87/18468	3.41723e-06	0.000210159	0.000152876	Cryab/Actb/Cfl1/Myl12a/Tpm1/Marcks/Rflnb/Zyx	8
CC:Cellular Component	GO:1903561	extracellular vesicle	8/192	92/18468	5.20785e-06	0.000274528	0.000199699	Aqp2/Slc26a4/Actg1/Anxa1/Hspa8/Defb1/Clic1/Ahnak	8
CC:Cellular Component	GO:0000502	proteasome complex	7/192	69/18468	7.3648e-06	0.000299325	0.000217738	Psmb5/Hspb1/Psmb3/Psma1/Psmb4/Psmb6/Psma2	7
CC:Cellular Component	GO:0036464	cytoplasmic ribonucleoprotein granule	11/192	200/18468	8.10969e-06	0.000299325	0.000217738	Actb/Ckap4/Zfp36/Cdc42/Blnk/Tuba1a/Marcks/Tubb5/Ybx1/Zfp36l1/Psma2	11
CC:Cellular Component	GO:1905369	endopeptidase complex	7/192	70/18468	8.1118e-06	0.000299325	0.000217738	Psmb5/Hspb1/Psmb3/Psma1/Psmb4/Psmb6/Psma2	7
CC:Cellular Component	GO:0043230	extracellular organelle	8/192	100/18468	9.70041e-06	0.000325405	0.000236709	Aqp2/Slc26a4/Actg1/Anxa1/Hspa8/Defb1/Clic1/Ahnak	8
CC:Cellular Component	GO:0098589	membrane region	15/192	397/18468	1.81832e-05	0.000559134	0.00040673	Actb/Cd24/Slc25a4/Mal2/Eef2/Umod/Hspa8/Nedd4/Eif5a/Tuba1a/Tubb5/Bsg/Ahnak/Vdac1/Vdac2	15
CC:Cellular Component	GO:0070062	extracellular exosome	7/192	83/18468	2.50757e-05	0.000711764	0.000517757	Aqp2/Slc26a4/Actg1/Anxa1/Hspa8/Clic1/Ahnak	7
CC:Cellular Component	GO:0045121	membrane raft	14/192	383/18468	4.98208e-05	0.00115216	0.000838112	Actb/Cd24/Slc25a4/Mal2/Eef2/Umod/Hspa8/Nedd4/Tuba1a/Tubb5/Bsg/Ahnak/Vdac1/Vdac2	14
CC:Cellular Component	GO:0098857	membrane microdomain	14/192	384/18468	5.12405e-05	0.00115216	0.000838112	Actb/Cd24/Slc25a4/Mal2/Eef2/Umod/Hspa8/Nedd4/Tuba1a/Tubb5/Bsg/Ahnak/Vdac1/Vdac2	14
CC:Cellular Component	GO:1905368	peptidase complex	7/192	93/18468	5.2431e-05	0.00115216	0.000838112	Psmb5/Hspb1/Psmb3/Psma1/Psmb4/Psmb6/Psma2	7
CC:Cellular Component	GO:0016282	eukaryotic 43S preinitiation complex	4/192	21/18468	5.89979e-05	0.00115216	0.000838112	Eif3f/Eif3m/Eif1/Eif3h	4
CC:Cellular Component	GO:0016327	apicolateral plasma membrane	4/192	21/18468	5.89979e-05	0.00115216	0.000838112	Cldn4/Krt8/Cldn8/Cldn3	4
CC:Cellular Component	GO:0016323	basolateral plasma membrane	11/192	248/18468	5.93252e-05	0.00115216	0.000838112	Aqp2/Slc4a1/Cldn4/Hsp90ab1/Epcam/Anxa1/Cldn8/Atp6v1b1/Umod/Aqp4/Fxyd2	11
CC:Cellular Component	GO:0070993	translation preinitiation complex	4/192	22/18468	7.15242e-05	0.00126098	0.00091727	Eif3f/Eif3m/Eif1/Eif3h	4
CC:Cellular Component	GO:0099522	region of cytosol	5/192	42/18468	7.17629e-05	0.00126098	0.00091727	Calb1/Marcksl1/Hspa8/Nedd4/Marcks	5
CC:Cellular Component	GO:0043197	dendritic spine	10/192	212/18468	7.74709e-05	0.0012994	0.000945219	Cryab/Calb1/Cfl1/Cdc42/Hspa8/Nedd4/Marcks/Cnn3/Arpc2/Arf4	10
CC:Cellular Component	GO:0044309	neuron spine	10/192	215/18468	8.70664e-05	0.00139685	0.00101611	Cryab/Calb1/Cfl1/Cdc42/Hspa8/Nedd4/Marcks/Cnn3/Arpc2/Arf4	10
CC:Cellular Component	GO:0015629	actin cytoskeleton	15/192	463/18468	0.000104422	0.00160549	0.00116788	Cryab/Dstn/Actb/Cfl1/Actg1/Anxa1/Myl12a/Ptges3/Tpm1/Marcks/Cnn3/Rflnb/Zyx/Ahnak/Arpc2	15
CC:Cellular Component	GO:0005832	chaperonin-containing T-complex	3/192	10/18468	0.000125802	0.00179338	0.00130455	Cct5/Cct2/Cct3	3
CC:Cellular Component	GO:0070382	exocytic vesicle	11/192	270/18468	0.000126363	0.00179338	0.00130455	Aqp2/Rack1/Marcksl1/Mal2/Calm2/Anxa1/Clta/Atp6v1b1/Hspa8/Vdac1/Vdac2	11
CC:Cellular Component	GO:0099523	presynaptic cytosol	4/192	26/18468	0.0001415	0.00193383	0.00140672	Calb1/Marcksl1/Hspa8/Marcks	4
CC:Cellular Component	GO:0046930	pore complex	4/192	29/18468	0.000219389	0.00289124	0.00210317	Aqp2/Aqp4/Vdac1/Vdac2	4
CC:Cellular Component	GO:0044445	cytosolic part	13/192	398/18468	0.000280356	0.00356729	0.00259495	Calb1/LOC100911847/Rack1/Marcksl1/Fau/Uba52/Cct5/LOC100360057/Hspa8/Nedd4/Cct2/Marcks/Cct3	13
CC:Cellular Component	GO:0002199	zona pellucida receptor complex	3/192	13/18468	0.000293001	0.00360391	0.00262159	Cct5/Cct2/Cct3	3
CC:Cellular Component	GO:0016328	lateral plasma membrane	5/192	59/18468	0.000366161	0.0043585	0.00317049	Cldn4/Epcam/Anxa1/Atp6v1b1/Cldn3	5
CC:Cellular Component	GO:0042470	melanosome	6/192	92/18468	0.000396801	0.00443695	0.00322756	Hsp90ab1/Ran/Capg/Hspa8/Bsg/Ppib	6
CC:Cellular Component	GO:0048770	pigment granule	6/192	92/18468	0.000396801	0.00443695	0.00322756	Hsp90ab1/Ran/Capg/Hspa8/Bsg/Ppib	6
CC:Cellular Component	GO:0031253	cell projection membrane	11/192	312/18468	0.000437623	0.0047495	0.00345492	Cd24/Hsp90ab1/Cfl1/Slc26a4/Gpi/Umod/Cdc42/Tpm1/Aqp4/Arpc2/Arf4	11
CC:Cellular Component	GO:0030016	myofibril	9/192	222/18468	0.000539218	0.0056849	0.00413536	Cryab/Slc4a1/Krt8/Calm2/Actg1/Myl12a/Hspb1/Tpm1/Ahnak	9
CC:Cellular Component	GO:0005938	cell cortex	11/192	322/18468	0.000569355	0.00583589	0.00424519	Slc4a1/Dstn/Actb/Cfl1/Clta/Myl12a/Cdc42/Crip2/Nedd4/Marcks/Pfn1	11
CC:Cellular Component	GO:0045177	apical part of cell	13/192	436/18468	0.000662914	0.00656056	0.00477234	Aqp2/Spp1/Cldn4/Hsp90ab1/Slc26a4/Epcam/Anxa1/Atp6v1b1/Stc1/Umod/Cdc42/Adgrf5/Jag1	13
CC:Cellular Component	GO:0033290	eukaryotic 48S preinitiation complex	3/192	17/18468	0.000675614	0.00656056	0.00477234	Eif3f/Eif3m/Eif3h	3
CC:Cellular Component	GO:0043292	contractile fiber	9/192	233/18468	0.000761974	0.00720944	0.00524435	Cryab/Slc4a1/Krt8/Calm2/Actg1/Myl12a/Hspb1/Tpm1/Ahnak	9
CC:Cellular Component	GO:0005852	eukaryotic translation initiation factor 3 complex	3/192	19/18468	0.000948127	0.00874647	0.00636243	Eif3f/Eif3m/Eif3h	3
CC:Cellular Component	GO:0005884	actin filament	6/192	111/18468	0.00107109	0.00963985	0.0070123	Actg1/Anxa1/Ptges3/Tpm1/Cnn3/Arpc2	6
MF:Molecular Function	GO:0051082	unfolded protein binding	10/183	95/16788	8.39984e-08	2.0908e-05	1.62365e-05	Cryab/Npm1/Hsp90ab1/Cct5/Hspa8/Ppia/Ptges3/Cct2/Cct3/Ppib	10
MF:Molecular Function	GO:0004298	threonine-type endopeptidase activity	6/183	23/16788	1.3374e-07	2.0908e-05	1.62365e-05	Psmb5/Psmb3/Psma1/Psmb4/Psmb6/Psma2	6
MF:Molecular Function	GO:0070003	threonine-type peptidase activity	6/183	23/16788	1.3374e-07	2.0908e-05	1.62365e-05	Psmb5/Psmb3/Psma1/Psmb4/Psmb6/Psma2	6
MF:Molecular Function	GO:0008135	translation factor activity, RNA binding	9/183	94/16788	8.56124e-07	0.000100381	7.79523e-05	Eef1b2/Eif4a1/Eef1g/Eif3f/Eif3m/Eif1/Eef2/Eif3h/Eif5a	9
MF:Molecular Function	GO:0031492	nucleosomal DNA binding	5/183	29/16788	1.39937e-05	0.00131261	0.00101933	H3f3b/H3f3c/Hmgn1/LOC100360316/H2afy	5
MF:Molecular Function	GO:0033613	activating transcription factor binding	7/183	80/16788	2.64866e-05	0.00136489	0.00105993	Fos/Ptma/Npm1/Jun/Ifi27/Psip1/Sub1	7
MF:Molecular Function	GO:0003779	actin binding	15/183	392/16788	2.66111e-05	0.00136489	0.00105993	Aqp2/Tmsb10/Dnase1/Slc4a1/Dstn/Tmsb4x/Marcksl1/Cfl1/Eef2/Capg/Tpm1/Marcks/Cnn3/Pfn1/Arpc2	15
MF:Molecular Function	GO:0003730	mRNA 3'-UTR binding	7/183	81/16788	2.8728e-05	0.00136489	0.00105993	LOC100362830/Rbm3/Hnrnpa1/Cct5/Zfp36/Serbp1/Zfp36l1	7
MF:Molecular Function	GO:0008308	voltage-gated anion channel activity	4/183	17/16788	2.91021e-05	0.00136489	0.00105993	Clcnkb/Clic1/Vdac1/Vdac2	4
MF:Molecular Function	GO:0015288	porin activity	4/183	17/16788	2.91021e-05	0.00136489	0.00105993	Aqp2/Aqp4/Vdac1/Vdac2	4
MF:Molecular Function	GO:0050840	extracellular matrix binding	6/183	60/16788	4.74797e-05	0.00202436	0.00157206	Spp1/Cyr61/Sparc/Tinagl1/Bcam/Lgals3	6
MF:Molecular Function	GO:0003746	translation elongation factor activity	4/183	23/16788	0.000102877	0.00402077	0.0031224	Eef1b2/Eef1g/Eef2/Eif5a	4
MF:Molecular Function	GO:0000979	RNA polymerase II core promoter sequence-specific DNA binding	4/183	25/16788	0.000144485	0.00521258	0.00404792	H3f3b/Egr1/Fos/H2afy	4
MF:Molecular Function	GO:0001047	core promoter binding	5/183	50/16788	0.000207484	0.00695073	0.00539771	H3f3b/Egr1/Fos/Npm1/H2afy	5
MF:Molecular Function	GO:0005520	insulin-like growth factor binding	4/183	28/16788	0.000227966	0.00712775	0.00553518	Cyr61/Igfbp7/Nov/Igfbp5	4
BP:Biological Process	GO:0001649	osteoblast differentiation	17/185	198/17690	3.01666e-11	9.81018e-08	7.17648e-08	H3f3b/Spp1/Id3/Tmsb4x/Rack1/Cyr61/Junb/Id1/Jund/Grem1/Id2/Id4/Clic1/Igfbp5/Bmp4/Bmp3/Jag1	17
BP:Biological Process	GO:0001503	ossification	22/185	391/17690	1.42786e-10	2.3217e-07	1.6984e-07	H3f3b/Spp1/Id3/Tmsb4x/Rack1/Cyr61/Junb/Id1/Jund/Sparc/Isg15/Atp6v1b1/Stc1/Grem1/Id2/Id4/Clic1/Igfbp5/Rflnb/Bmp4/Bmp3/Jag1	22
BP:Biological Process	GO:0031960	response to corticosteroid	19/185	322/17690	1.26547e-09	1.37177e-06	1.0035e-06	Fos/Igfbp7/Junb/Sparc/Mdk/Calm2/Hsd11b2/Anxa1/Ran/Stc1/Zfp36/Gstp1/Aqp4/Fosb/Arg2/Cdo1/Bmp4/Zfp36l1/Cxcl1	19
BP:Biological Process	GO:0051384	response to glucocorticoid	18/185	298/17690	2.43873e-09	1.98269e-06	1.4504e-06	Fos/Igfbp7/Junb/Sparc/Mdk/Calm2/Hsd11b2/Anxa1/Stc1/Zfp36/Gstp1/Aqp4/Fosb/Arg2/Cdo1/Bmp4/Zfp36l1/Cxcl1	18
BP:Biological Process	GO:0000302	response to reactive oxygen species	17/185	292/17690	1.19802e-08	7.7919e-06	5.70004e-06	Cryab/Fos/Slc4a1/Rack1/Prdx2/Cfl1/Anxa1/Eef2/Jun/Hspb1/Gstp1/Hspa8/Ucp2/Tpm1/Prdx1/Bmp4/Arpc2	17
BP:Biological Process	GO:0007565	female pregnancy	16/185	285/17690	5.44459e-08	2.73323e-05	1.99945e-05	H3f3b/Aqp2/Fos/Cldn4/Igfbp7/Junb/Hsd11b2/Stc1/Hspb1/Ucp2/Aqp4/Fosb/Ifi27/Arg2/Bsg/Igfbp5	16
BP:Biological Process	GO:0051591	response to cAMP	12/185	150/17690	5.88334e-08	2.73323e-05	1.99945e-05	Egr1/Fos/Junb/Jund/Sparc/Jun/Stc1/Fosb/Cdo1/Bsg/Igfbp5/Zfp36l1	12
BP:Biological Process	GO:0010499	proteasomal ubiquitin-independent protein catabolic process	6/185	24/17690	1.38821e-07	5.47597e-05	4.00586e-05	Psmb5/Psmb3/Psma1/Psmb4/Psmb6/Psma2	6
BP:Biological Process	GO:0045667	regulation of osteoblast differentiation	11/185	133/17690	1.51549e-07	5.47597e-05	4.00586e-05	Id3/Cyr61/Id1/Jund/Grem1/Id2/Id4/Clic1/Igfbp5/Bmp4/Jag1	11
BP:Biological Process	GO:0044419	interspecies interaction between organisms	18/185	400/17690	2.21648e-07	6.79504e-05	4.9708e-05	Hnrnpa1/Hsp90ab1/Cfl1/Calm2/Ifitm2/Isg15/Eif3f/Jun/Zfp36/Cdc42/Hspa8/Defb1/Nedd4/Ppia/Ifi27/Ppib/Pfn1/Cxcl1	18
BP:Biological Process	GO:0044403	symbiont process	17/185	358/17690	2.29845e-07	6.79504e-05	4.9708e-05	Hnrnpa1/Hsp90ab1/Cfl1/Calm2/Ifitm2/Isg15/Eif3f/Jun/Zfp36/Cdc42/Hspa8/Nedd4/Ppia/Ifi27/Ppib/Pfn1/Cxcl1	17
BP:Biological Process	GO:0044706	multi-multicellular organism process	16/185	319/17690	2.54192e-07	6.85539e-05	5.01495e-05	H3f3b/Aqp2/Fos/Cldn4/Igfbp7/Junb/Hsd11b2/Stc1/Hspb1/Ucp2/Aqp4/Fosb/Ifi27/Arg2/Bsg/Igfbp5	16
BP:Biological Process	GO:0016032	viral process	15/185	281/17690	2.76498e-07	6.85539e-05	5.01495e-05	Hnrnpa1/Hsp90ab1/Cfl1/Ifitm2/Isg15/Eif3f/Jun/Zfp36/Cdc42/Hspa8/Nedd4/Ppia/Ifi27/Ppib/Pfn1	15
BP:Biological Process	GO:0010634	positive regulation of epithelial cell migration	11/185	142/17690	2.95127e-07	6.85539e-05	5.01495e-05	Tmsb4x/Sparc/Anxa1/Hbegf/Gpi/Jun/Hspb1/Plpp3/Plk2/Pfn1/Bmp4	11
BP:Biological Process	GO:0030278	regulation of ossification	13/185	220/17690	5.64232e-07	0.000122326	8.94852e-05	Id3/Cyr61/Id1/Jund/Isg15/Grem1/Id2/Id4/Clic1/Igfbp5/Rflnb/Bmp4/Jag1	13
BP:Biological Process	GO:0046683	response to organophosphorus	12/185	193/17690	9.09039e-07	0.000184762	0.00013516	Egr1/Fos/Junb/Jund/Sparc/Jun/Stc1/Fosb/Cdo1/Bsg/Igfbp5/Zfp36l1	12
BP:Biological Process	GO:0032272	negative regulation of protein polymerization	8/185	74/17690	1.02829e-06	0.000196707	0.000143897	Tmsb10/Tmsb4x/Cfl1/Capg/Tpm1/Pfn1/Arpc2/Vdac2	8
BP:Biological Process	GO:0046686	response to cadmium ion	8/185	75/17690	1.14088e-06	0.000206119	0.000150783	Fos/Sparc/Gpi/Jun/Hspa8/Mt1/Sumo1/Arg2	8
BP:Biological Process	GO:2000573	positive regulation of DNA biosynthetic process	8/185	76/17690	1.26381e-06	0.00021631	0.000158238	Npm1/Hnrnpa1/Hsp90ab1/Grem1/Cct5/Ptges3/Cct2/Cct3	8
BP:Biological Process	GO:0043392	negative regulation of DNA binding	7/185	54/17690	1.42814e-06	0.000232215	0.000169873	Id3/Tmsb4x/Id1/Jun/Id2/Sumo1/Id4	7
BP:Biological Process	GO:0050821	protein stabilization	11/185	168/17690	1.57927e-06	0.000244561	0.000178905	Cryab/LOC100362830/Npm1/Cct5/Ptges3/Plpp3/Cct2/Sumo1/Cct3/Ppib/Pfn1	11
BP:Biological Process	GO:0071364	cellular response to epidermal growth factor stimulus	7/185	57/17690	2.07642e-06	0.000306933	0.000224532	Id1/Hnrnpa1/Cfl1/Zfp36/Gstp1/Arpc2/Zfp36l1	7
BP:Biological Process	GO:0030837	negative regulation of actin filament polymerization	7/185	59/17690	2.63254e-06	0.000357014	0.000261168	Tmsb10/Tmsb4x/Cfl1/Capg/Tpm1/Pfn1/Arpc2	7
BP:Biological Process	GO:0031333	negative regulation of protein complex assembly	10/185	143/17690	2.63479e-06	0.000357014	0.000261168	Cryab/Tmsb10/Tmsb4x/Cfl1/Capg/Cdc42/Tpm1/Pfn1/Arpc2/Vdac2	10
BP:Biological Process	GO:0031647	regulation of protein stability	13/185	264/17690	4.30553e-06	0.000523769	0.000383155	Cryab/LOC100362830/Npm1/Id1/Cct5/Hspa8/Ptges3/Plpp3/Cct2/Sumo1/Cct3/Ppib/Pfn1	13
BP:Biological Process	GO:0010632	regulation of epithelial cell migration	12/185	224/17690	4.30801e-06	0.000523769	0.000383155	Tmsb4x/Sparc/Anxa1/Hbegf/Gpi/Jun/Stc1/Hspb1/Plpp3/Plk2/Pfn1/Bmp4	12
BP:Biological Process	GO:0001655	urogenital system development	16/185	397/17690	4.47082e-06	0.000523769	0.000383155	Aqp2/Calb1/Egr1/Id3/Cd24/Epcam/Col4a1/Anxa1/Grem1/Umod/Id2/Hspa8/Id4/Arg2/Bmp4/Jag1	16
BP:Biological Process	GO:0014074	response to purine-containing compound	12/185	225/17690	4.5097e-06	0.000523769	0.000383155	Egr1/Fos/Junb/Jund/Sparc/Jun/Stc1/Fosb/Cdo1/Bsg/Igfbp5/Zfp36l1	12
BP:Biological Process	GO:0070849	response to epidermal growth factor	7/185	67/17690	6.25467e-06	0.000701386	0.000513088	Id1/Hnrnpa1/Cfl1/Zfp36/Gstp1/Arpc2/Zfp36l1	7
BP:Biological Process	GO:0001656	metanephros development	8/185	95/17690	6.88072e-06	0.000733163	0.000536334	Aqp2/Calb1/Egr1/Id3/Grem1/Umod/Id2/Bmp4	8
BP:Biological Process	GO:0006457	protein folding	10/185	160/17690	7.19972e-06	0.000733163	0.000536334	Cryab/Hsp90ab1/Cct5/Hspb1/Hspa8/Ppia/Ptges3/Cct2/Cct3/Ppib	10
BP:Biological Process	GO:0034614	cellular response to reactive oxygen species	11/185	197/17690	7.3655e-06	0.000733163	0.000536334	Fos/Rack1/Prdx2/Cfl1/Anxa1/Jun/Hspb1/Hspa8/Tpm1/Prdx1/Arpc2	11
BP:Biological Process	GO:0010595	positive regulation of endothelial cell migration	8/185	96/17690	7.43985e-06	0.000733163	0.000536334	Tmsb4x/Sparc/Anxa1/Gpi/Hspb1/Plpp3/Plk2/Bmp4	8
BP:Biological Process	GO:0010631	epithelial cell migration	13/185	283/17690	9.12945e-06	0.000869028	0.000635723	Tmsb4x/Sparc/Nov/Anxa1/Hbegf/Gpi/Jun/Stc1/Grem1/Hspb1/Plk2/Pfn1/Bmp4	13
BP:Biological Process	GO:0051817	modification of morphology or physiology of other organism involved in symbiotic interaction	8/185	99/17690	9.35301e-06	0.000869028	0.000635723	Hnrnpa1/Cfl1/Calm2/Jun/Hspa8/Ifi27/Ppib/Cxcl1	8
BP:Biological Process	GO:0090132	epithelium migration	13/185	285/17690	9.84447e-06	0.000889284	0.000650541	Tmsb4x/Sparc/Nov/Anxa1/Hbegf/Gpi/Jun/Stc1/Grem1/Hspb1/Plk2/Pfn1/Bmp4	13
BP:Biological Process	GO:0090130	tissue migration	13/185	292/17690	1.27513e-05	0.00112073	0.000819854	Tmsb4x/Sparc/Nov/Anxa1/Hbegf/Gpi/Jun/Stc1/Grem1/Hspb1/Plk2/Pfn1/Bmp4	13
BP:Biological Process	GO:1904814	regulation of protein localization to chromosome, telomeric region	4/185	15/17690	1.44433e-05	0.00121137	0.000886155	Cct5/H2afy/Cct2/Cct3	4
BP:Biological Process	GO:0051851	modification by host of symbiont morphology or physiology	7/185	76/17690	1.45275e-05	0.00121137	0.000886155	Cfl1/Calm2/Jun/Hspa8/Ifi27/Ppib/Cxcl1	7
BP:Biological Process	GO:0002262	myeloid cell homeostasis	10/185	176/17690	1.66076e-05	0.0013502	0.000987716	Cd24/Anxa1/Isg15/Gpi/Zfp36/Id2/Adgrf5/Prdx1/Bmp4/Zfp36l1	10
BP:Biological Process	GO:0043462	regulation of ATPase activity	7/185	78/17690	1.72499e-05	0.00136351	0.000997453	Tmsb4x/Dynll1/Tpm1/Sumo1/Fxyd2/Cnn3/Pfn1	7
BP:Biological Process	GO:0034101	erythrocyte homeostasis	9/185	141/17690	1.76099e-05	0.00136351	0.000997453	Cd24/Isg15/Gpi/Zfp36/Id2/Adgrf5/Prdx1/Bmp4/Zfp36l1	9
BP:Biological Process	GO:0071276	cellular response to cadmium ion	5/185	32/17690	1.89751e-05	0.00137979	0.00100936	Fos/Jun/Hspa8/Mt1/Sumo1	5
BP:Biological Process	GO:0072001	renal system development	14/185	349/17690	1.90038e-05	0.00137979	0.00100936	Aqp2/Calb1/Egr1/Id3/Cd24/Epcam/Col4a1/Grem1/Umod/Id2/Hspa8/Arg2/Bmp4/Jag1	14
BP:Biological Process	GO:0043903	regulation of symbiosis, encompassing mutualism through parasitism	11/185	218/17690	1.9093e-05	0.00137979	0.00100936	Cfl1/Ifitm2/Isg15/Jun/Zfp36/Hspa8/Ppia/Ifi27/Ppib/Pfn1/Cxcl1	11
BP:Biological Process	GO:0014812	muscle cell migration	8/185	110/17690	2.03007e-05	0.00141162	0.00103264	Egr1/Naca/Nov/Anxa1/Gstp1/Tpm1/Igfbp5/Arpc2	8
BP:Biological Process	GO:0035821	modification of morphology or physiology of other organism	9/185	144/17690	2.08357e-05	0.00141162	0.00103264	Hnrnpa1/Cfl1/Calm2/Jun/Hspa8/Defb1/Ifi27/Ppib/Cxcl1	9
BP:Biological Process	GO:1902904	negative regulation of supramolecular fiber organization	9/185	144/17690	2.08357e-05	0.00141162	0.00103264	Cryab/Tmsb10/Tmsb4x/Cfl1/Capg/Hspa8/Tpm1/Pfn1/Arpc2	9
BP:Biological Process	GO:0043254	regulation of protein complex assembly	16/185	451/17690	2.18515e-05	0.00141531	0.00103535	H3f3b/Cryab/Tmsb10/Tmsb4x/Rack1/Cd24/Cfl1/Jun/Capg/Cdc42/Tpm1/Sumo1/Pfn1/Arpc2/Sub1/Vdac2	16
BP:Biological Process	GO:0051702	interaction with symbiont	7/185	81/17690	2.21136e-05	0.00141531	0.00103535	Cfl1/Calm2/Jun/Hspa8/Ifi27/Ppib/Cxcl1	7
BP:Biological Process	GO:0050792	regulation of viral process	10/185	182/17690	2.21959e-05	0.00141531	0.00103535	Cfl1/Ifitm2/Isg15/Jun/Zfp36/Hspa8/Ppia/Ifi27/Ppib/Pfn1	10
BP:Biological Process	GO:0051098	regulation of binding	15/185	404/17690	2.35668e-05	0.00147383	0.00107816	Id3/Tmsb4x/Actb/Id1/Hsp90ab1/Calm2/Ran/Jun/Cdc42/Id2/Sumo1/Id4/Lgals3/Plk2/Bmp4	15
BP:Biological Process	GO:0030042	actin filament depolymerization	6/185	56/17690	2.53717e-05	0.00155677	0.00113883	Aqp2/Dstn/Cfl1/Capg/Tpm1/Arpc2	6
BP:Biological Process	GO:2000278	regulation of DNA biosynthetic process	8/185	117/17690	3.17549e-05	0.00191235	0.00139895	Npm1/Hnrnpa1/Hsp90ab1/Grem1/Cct5/Ptges3/Cct2/Cct3	8
BP:Biological Process	GO:0071248	cellular response to metal ion	11/185	232/17690	3.39004e-05	0.00200444	0.00146631	Aqp2/Fos/Junb/Hnrnpa1/Jund/Jun/Id2/Hspa8/Mt1/Fosb/Sumo1	11
BP:Biological Process	GO:0042542	response to hydrogen peroxide	10/185	193/17690	3.66904e-05	0.0020881	0.00152752	Cryab/Slc4a1/Rack1/Cfl1/Anxa1/Eef2/Jun/Hspb1/Hspa8/Arpc2	10
BP:Biological Process	GO:1901654	response to ketone	14/185	371/17690	3.72112e-05	0.0020881	0.00152752	Spp1/Fos/Cldn4/Npm1/Igfbp7/Junb/Calm2/Gpi/Hspa8/Defb1/Fosb/Arg2/Bmp4/Arpc2	14
BP:Biological Process	GO:0010594	regulation of endothelial cell migration	9/185	155/17690	3.73127e-05	0.0020881	0.00152752	Tmsb4x/Sparc/Anxa1/Gpi/Stc1/Hspb1/Plpp3/Plk2/Bmp4	9
BP:Biological Process	GO:0051169	nuclear transport	13/185	324/17690	3.78838e-05	0.0020881	0.00152752	Ier3/Npm1/Hnrnpa1/Hsp90ab1/Cfl1/Ran/Hspa8/Nedd4/Srsf3/Eif5a/Ifi27/Ppib/Bmp4	13
BP:Biological Process	GO:0001822	kidney development	13/185	328/17690	4.29827e-05	0.00232803	0.00170303	Aqp2/Calb1/Egr1/Id3/Cd24/Epcam/Grem1/Umod/Id2/Hspa8/Arg2/Bmp4/Jag1	13
BP:Biological Process	GO:0043542	endothelial cell migration	10/185	197/17690	4.36684e-05	0.00232803	0.00170303	Tmsb4x/Sparc/Nov/Anxa1/Gpi/Stc1/Grem1/Hspb1/Plk2/Bmp4	10
BP:Biological Process	GO:0072593	reactive oxygen species metabolic process	12/185	283/17690	4.45041e-05	0.00233431	0.00170763	Cryab/Ier3/Cyr61/Prdx2/Gstp1/Eif5a/Dynll1/Prdx1/Arg2/Vdac1/Arf4/Cxcl1	12
BP:Biological Process	GO:0071384	cellular response to corticosteroid stimulus	8/185	125/17690	5.10207e-05	0.00263364	0.0019266	Anxa1/Ran/Stc1/Zfp36/Gstp1/Arg2/Bmp4/Zfp36l1	8
BP:Biological Process	GO:0051054	positive regulation of DNA metabolic process	11/185	244/17690	5.36237e-05	0.00272475	0.00199325	Npm1/Hnrnpa1/Hsp90ab1/Jun/Grem1/Cct5/Cdc42/Ptges3/Cct2/Cct3/Pfn1	11
BP:Biological Process	GO:0001558	regulation of cell growth	15/185	437/17690	5.78506e-05	0.00289431	0.00211729	H3f3b/Spp1/Cryab/Rack1/Npm1/Cyr61/Igfbp7/H3f3c/Slc25a4/Cfl1/Nov/Hbegf/Grem1/Cdc42/Igfbp5	15
BP:Biological Process	GO:0097237	cellular response to toxic substance	12/185	292/17690	6.01762e-05	0.00296505	0.00216903	Egr1/Rack1/Actb/Prdx2/Hnrnpa1/Cfl1/Anxa1/Hspb1/Gstp1/Hspa8/Prdx1/Arpc2	12
BP:Biological Process	GO:0051101	regulation of DNA binding	8/185	130/17690	6.74015e-05	0.00327149	0.0023932	Id3/Tmsb4x/Id1/Calm2/Jun/Id2/Sumo1/Id4	8
BP:Biological Process	GO:0007004	telomere maintenance via telomerase	6/185	67/17690	7.09084e-05	0.00339109	0.0024807	Hnrnpa1/Hsp90ab1/Cct5/Ptges3/Cct2/Cct3	6
BP:Biological Process	GO:0022898	regulation of transmembrane transporter activity	11/185	253/17690	7.42596e-05	0.00349989	0.00256028	Fxyd4/Tmsb4x/Actb/Slc25a4/Cfl1/Calm2/Nedd4/Sumo1/Fxyd2/Ahnak/Bmp4	11
BP:Biological Process	GO:0006278	RNA-dependent DNA biosynthetic process	6/185	68/17690	7.71017e-05	0.00353147	0.00258339	Hnrnpa1/Hsp90ab1/Cct5/Ptges3/Cct2/Cct3	6
BP:Biological Process	GO:0045669	positive regulation of osteoblast differentiation	6/185	68/17690	7.71017e-05	0.00353147	0.00258339	Cyr61/Jund/Id4/Clic1/Bmp4/Jag1	6
BP:Biological Process	GO:0007015	actin filament organization	14/185	399/17690	8.13494e-05	0.00367428	0.00268786	Aqp2/Tmsb10/Dstn/Tmsb4x/Id1/Cfl1/Capg/Cdc42/Tpm1/Marcks/Rflnb/Zyx/Pfn1/Arpc2	14
BP:Biological Process	GO:0043524	negative regulation of neuron apoptotic process	9/185	172/17690	8.37627e-05	0.00371056	0.0027144	Btg2/Npm1/Prdx2/Hsp90ab1/Mdk/Tox3/Gpi/Jun/Mt1	9
BP:Biological Process	GO:0042326	negative regulation of phosphorylation	15/185	452/17690	8.44346e-05	0.00371056	0.0027144	Dusp2/Ier3/Rack1/Npm1/Gadd45b/Atf3/Gadd45g/Jun/Grem1/Hspb1/Gstp1/H2afy/Dynll1/Plpp3/Bmp4	15
BP:Biological Process	GO:0045778	positive regulation of ossification	7/185	100/17690	8.61727e-05	0.00373645	0.00273334	Cyr61/Jund/Isg15/Id4/Clic1/Bmp4/Jag1	7
BP:Biological Process	GO:0043523	regulation of neuron apoptotic process	11/185	262/17690	0.000101359	0.00414176	0.00302984	Btg2/Egr1/Npm1/Prdx2/Hsp90ab1/Mdk/Tox3/Gpi/Jun/Cdc42/Mt1	11
BP:Biological Process	GO:0043624	cellular protein complex disassembly	8/185	138/17690	0.000102571	0.00414176	0.00302984	Aqp2/Dstn/Cfl1/Capg/Hspa8/Eif5a/Tpm1/Arpc2	8
BP:Biological Process	GO:0035994	response to muscle stretch	4/185	24/17690	0.000104452	0.00414176	0.00302984	Fos/Gpi/Jun/Hspb1	4
BP:Biological Process	GO:0070199	establishment of protein localization to chromosome	4/185	24/17690	0.000104452	0.00414176	0.00302984	Cct5/H2afy/Cct2/Cct3	4
BP:Biological Process	GO:0032409	regulation of transporter activity	11/185	263/17690	0.000104835	0.00414176	0.00302984	Fxyd4/Tmsb4x/Actb/Slc25a4/Cfl1/Calm2/Nedd4/Sumo1/Fxyd2/Ahnak/Bmp4	11
BP:Biological Process	GO:0001667	ameboidal-type cell migration	14/185	409/17690	0.000105665	0.00414176	0.00302984	Tmsb4x/Cfl1/Sparc/Nov/Anxa1/Hbegf/Gpi/Jun/Stc1/Grem1/Hspb1/Plk2/Pfn1/Bmp4	14
BP:Biological Process	GO:0097305	response to alcohol	14/185	409/17690	0.000105665	0.00414176	0.00302984	Egr1/Fos/Igfbp7/Junb/Eef1b2/Sparc/Calm2/Eef2/Gstp1/Hspa8/Fosb/Cldn3/Cdo1/Arpc2	14
BP:Biological Process	GO:0032570	response to progesterone	6/185	72/17690	0.000106323	0.00414176	0.00302984	Fos/Cldn4/Junb/Gpi/Hspa8/Fosb	6
BP:Biological Process	GO:0060537	muscle tissue development	15/185	462/17690	0.00010761	0.00414176	0.00302984	Btg2/Egr1/Fos/Slc25a4/Naca/Atf3/Eef2/Grem1/Cdc42/Id2/Hspa8/Tpm1/Marcks/Igfbp5/Bmp4	15
BP:Biological Process	GO:0048659	smooth muscle cell proliferation	9/185	178/17690	0.000108893	0.00414176	0.00302984	Egr1/Nov/Hbegf/Jun/Id2/Gstp1/Tpm1/Igfbp5/Bmp4	9
BP:Biological Process	GO:0048872	homeostasis of number of cells	12/185	311/17690	0.00010953	0.00414176	0.00302984	Cd24/Prdx2/Nov/Anxa1/Isg15/Gpi/Zfp36/Id2/Adgrf5/Prdx1/Bmp4/Zfp36l1	12
BP:Biological Process	GO:0051592	response to calcium ion	9/185	179/17690	0.00011364	0.00424777	0.00310739	Aqp2/Fos/Junb/Jund/Sparc/Calm2/Actg1/Jun/Fosb	9
BP:Biological Process	GO:0009612	response to mechanical stimulus	12/185	313/17690	0.000116331	0.00425672	0.00311393	Btg2/Egr1/Fos/Actb/Junb/Jund/Actg1/Gpi/Jun/Hspb1/Fosb/Bmp4	12
BP:Biological Process	GO:0048511	rhythmic process	13/185	362/17690	0.000116497	0.00425672	0.00311393	Egr1/Id3/Slc4a1/Cldn4/Rack1/Actb/Id1/Jund/Anxa1/Jun/Id2/Hspa8/Id4	13
BP:Biological Process	GO:0043484	regulation of RNA splicing	8/185	141/17690	0.000119168	0.00430594	0.00314994	Npm1/Rbm3/Hnrnpa1/Hspa8/Srsf3/Srsf7/Ahnak/Hnrnpf	8
BP:Biological Process	GO:0051348	negative regulation of transferase activity	11/185	268/17690	0.000123782	0.00442351	0.00323595	Dusp2/LOC100362830/Rack1/Npm1/Gadd45b/Gadd45g/Hspb1/Zfp36/Gstp1/H2afy/Bmp4	11
BP:Biological Process	GO:1904851	positive regulation of establishment of protein localization to telomere	3/185	10/17690	0.000127936	0.00452226	0.00330819	Cct5/Cct2/Cct3	3
BP:Biological Process	GO:0019079	viral genome replication	7/185	107/17690	0.000132026	0.00461664	0.00337722	Ifitm2/Isg15/Cdc42/Hspa8/Ppia/Ifi27/Ppib	7
BP:Biological Process	GO:0061326	renal tubule development	7/185	108/17690	0.000139945	0.00484151	0.00354173	Calb1/Cd24/Col4a1/Grem1/Umod/Bmp4/Jag1	7
BP:Biological Process	GO:0044788	modulation by host of viral process	4/185	26/17690	0.000144575	0.00490019	0.00358465	Cfl1/Hspa8/Ifi27/Ppib	4
BP:Biological Process	GO:1901214	regulation of neuron death	13/185	370/17690	0.000144655	0.00490019	0.00358465	Btg2/Egr1/Fos/Rack1/Npm1/Prdx2/Hsp90ab1/Mdk/Tox3/Gpi/Jun/Cdc42/Mt1	13
BP:Biological Process	GO:0032102	negative regulation of response to external stimulus	12/185	322/17690	0.000151617	0.0050748	0.00371238	Spp1/Ier3/Cd24/Prdx2/Nov/Tspan8/Grem1/Zfp36/Gstp1/Arg2/Psma1/Psmb4	12
BP:Biological Process	GO:0009651	response to salt stress	5/185	49/17690	0.00015562	0.0050748	0.00371238	Aqp2/Hsp90ab1/Aqp4/Fxyd2/Zfp36l1	5
BP:Biological Process	GO:0006913	nucleocytoplasmic transport	12/185	323/17690	0.000156052	0.0050748	0.00371238	Ier3/Npm1/Hnrnpa1/Hsp90ab1/Cfl1/Ran/Hspa8/Nedd4/Srsf3/Eif5a/Ifi27/Bmp4	12
BP:Biological Process	GO:0034599	cellular response to oxidative stress	12/185	323/17690	0.000156052	0.0050748	0.00371238	Fos/Rack1/Prdx2/Cfl1/Anxa1/Jun/Hspb1/Hspa8/Tpm1/Prdx1/Bmp4/Arpc2	12
BP:Biological Process	GO:0070203	regulation of establishment of protein localization to telomere	3/185	11/17690	0.000174559	0.00562045	0.00411155	Cct5/Cct2/Cct3	3
BP:Biological Process	GO:0003014	renal system process	7/185	113/17690	0.000185536	0.00591532	0.00432725	Aqp2/Cldn4/Hsd11b2/Stc1/Adgrf5/Aqp4/Bmp4	7
BP:Biological Process	GO:0030834	regulation of actin filament depolymerization	5/185	51/17690	0.000188497	0.00592044	0.004331	Dstn/Cfl1/Capg/Tpm1/Arpc2	5
BP:Biological Process	GO:0034341	response to interferon-gamma	8/185	151/17690	0.000191304	0.00592044	0.004331	Hsp90ab1/Ifitm2/Actg1/Capg/Cdc42/Aqp4/Arg2/Zyx	8
BP:Biological Process	GO:0070198	protein localization to chromosome, telomeric region	4/185	28/17690	0.000194797	0.00592044	0.004331	Cct5/H2afy/Cct2/Cct3	4
BP:Biological Process	GO:0099010	modification of postsynaptic structure	4/185	28/17690	0.000194797	0.00592044	0.004331	Cfl1/Cdc42/Marcks/Pfn1	4
BP:Biological Process	GO:1903311	regulation of mRNA metabolic process	10/185	236/17690	0.000194799	0.00592044	0.004331	Btg2/Npm1/Rbm3/Hnrnpa1/Zfp36/Hspa8/Srsf3/Srsf7/Ybx1/Zfp36l1	10
BP:Biological Process	GO:0051494	negative regulation of cytoskeleton organization	8/185	152/17690	0.000200155	0.0060269	0.00440888	Tmsb10/Tmsb4x/Npm1/Cfl1/Capg/Tpm1/Pfn1/Arpc2	8
BP:Biological Process	GO:0010833	telomere maintenance via telomere lengthening	6/185	81/17690	0.000204358	0.00604157	0.00441961	Hnrnpa1/Hsp90ab1/Cct5/Ptges3/Cct2/Cct3	6
BP:Biological Process	GO:0060395	SMAD protein signal transduction	6/185	81/17690	0.000204358	0.00604157	0.00441961	Fos/Nov/Jun/Bmp4/Bmp3/Sub1	6
BP:Biological Process	GO:0007623	circadian rhythm	10/185	239/17690	0.000215695	0.00631928	0.00462277	Egr1/Id3/Slc4a1/Cldn4/Actb/Id1/Jund/Jun/Id2/Id4	10
BP:Biological Process	GO:1901215	negative regulation of neuron death	10/185	240/17690	0.000223066	0.00641939	0.004696	Btg2/Rack1/Npm1/Prdx2/Hsp90ab1/Mdk/Tox3/Gpi/Jun/Mt1	10
BP:Biological Process	GO:0071241	cellular response to inorganic substance	11/185	287/17690	0.000224725	0.00641939	0.004696	Aqp2/Fos/Junb/Hnrnpa1/Jund/Jun/Id2/Hspa8/Mt1/Fosb/Sumo1	11
BP:Biological Process	GO:0045668	negative regulation of osteoblast differentiation	5/185	53/17690	0.000226421	0.00641939	0.004696	Id3/Id1/Grem1/Id2/Igfbp5	5
BP:Biological Process	GO:0014706	striated muscle tissue development	14/185	441/17690	0.000230703	0.00641939	0.004696	Btg2/Egr1/Fos/Slc25a4/Naca/Atf3/Eef2/Grem1/Cdc42/Id2/Hspa8/Tpm1/Marcks/Bmp4	14
BP:Biological Process	GO:0070202	regulation of establishment of protein localization to chromosome	3/185	12/17690	0.000230956	0.00641939	0.004696	Cct5/Cct2/Cct3	3
BP:Biological Process	GO:0072017	distal tubule development	3/185	12/17690	0.000230956	0.00641939	0.004696	Calb1/Umod/Jag1	3
BP:Biological Process	GO:0051261	protein depolymerization	7/185	118/17690	0.000242446	0.00654182	0.00478556	Aqp2/Dstn/Cfl1/Capg/Hspa8/Tpm1/Arpc2	7
BP:Biological Process	GO:0071385	cellular response to glucocorticoid stimulus	7/185	118/17690	0.000242446	0.00654182	0.00478556	Anxa1/Stc1/Zfp36/Gstp1/Arg2/Bmp4/Zfp36l1	7
BP:Biological Process	GO:2000377	regulation of reactive oxygen species metabolic process	9/185	198/17690	0.000242632	0.00654182	0.00478556	Cryab/Ier3/Prdx2/Gstp1/Eif5a/Arg2/Vdac1/Arf4/Cxcl1	9
BP:Biological Process	GO:0007178	transmembrane receptor protein serine/threonine kinase signaling pathway	12/185	339/17690	0.000243656	0.00654182	0.00478556	Egr1/Fos/Cyr61/Id1/Hsp90ab1/Nov/Jun/Grem1/Zyx/Bmp4/Bmp3/Sub1	12
BP:Biological Process	GO:0006414	translational elongation	5/185	54/17690	0.00024743	0.00654182	0.00478556	Rack1/Eef1b2/Eef1g/Eef2/Eif5a	5
BP:Biological Process	GO:0032781	positive regulation of ATPase activity	5/185	54/17690	0.00024743	0.00654182	0.00478556	Tmsb4x/Dynll1/Tpm1/Sumo1/Pfn1	5
BP:Biological Process	GO:0072073	kidney epithelium development	8/185	157/17690	0.000249607	0.00654616	0.00478873	Calb1/Cd24/Epcam/Grem1/Umod/Arg2/Bmp4/Jag1	8
BP:Biological Process	GO:0006403	RNA localization	8/185	158/17690	0.000260607	0.00672766	0.00492151	Npm1/Hnrnpa1/Ran/Zfp36/Srsf3/Eif5a/Cct2/Zfp36l1	8
BP:Biological Process	GO:0060326	cell chemotaxis	11/185	292/17690	0.000260666	0.00672766	0.00492151	Spp1/Tmsb4x/Nov/Anxa1/Hbegf/Grem1/Hspb1/Gstp1/Ackr3/Lgals3/Cxcl1	11
BP:Biological Process	GO:0048524	positive regulation of viral process	6/185	85/17690	0.000266066	0.0068037	0.00497713	Cfl1/Jun/Hspa8/Ppia/Ppib/Pfn1	6
BP:Biological Process	GO:0071383	cellular response to steroid hormone stimulus	11/185	293/17690	0.000268408	0.0068037	0.00497713	Egr1/Anxa1/Ran/Stc1/Zfp36/Gstp1/Nedd4/Ptges3/Arg2/Bmp4/Zfp36l1	11
BP:Biological Process	GO:0061077	chaperone-mediated protein folding	5/185	55/17690	0.000269888	0.0068037	0.00497713	Hspb1/Hspa8/Ptges3/Cct2/Ppib	5
BP:Biological Process	GO:0051402	neuron apoptotic process	11/185	295/17690	0.000284477	0.0071163	0.00520581	Btg2/Egr1/Npm1/Prdx2/Hsp90ab1/Mdk/Tox3/Gpi/Jun/Cdc42/Mt1	11
BP:Biological Process	GO:0010639	negative regulation of organelle organization	13/185	397/17690	0.000287217	0.00713	0.00521584	H3f3b/Tmsb10/Tmsb4x/Ier3/Npm1/Hnrnpa1/Cfl1/Capg/H2afy/Tpm1/Pfn1/Bmp4/Arpc2	13
BP:Biological Process	GO:0072044	collecting duct development	3/185	13/17690	0.000297936	0.00727391	0.00532111	Aqp2/Calb1/Bmp4	3
BP:Biological Process	GO:1904816	positive regulation of protein localization to chromosome, telomeric region	3/185	13/17690	0.000297936	0.00727391	0.00532111	Cct5/Cct2/Cct3	3
BP:Biological Process	GO:0043900	regulation of multi-organism process	13/185	399/17690	0.000301411	0.00727391	0.00532111	Prdx2/Cfl1/Ifitm2/Isg15/Jun/Zfp36/Hspa8/Ppia/Ifi27/Arg2/Ppib/Pfn1/Cxcl1	13
BP:Biological Process	GO:0030279	negative regulation of ossification	6/185	87/17690	0.000301961	0.00727391	0.00532111	Id3/Id1/Grem1/Id2/Igfbp5/Rflnb	6
BP:Biological Process	GO:0071346	cellular response to interferon-gamma	7/185	123/17690	0.000312648	0.00747596	0.00546892	Hsp90ab1/Actg1/Capg/Cdc42/Aqp4/Arg2/Zyx	7
BP:Biological Process	GO:0032355	response to estradiol	10/185	251/17690	0.000319107	0.00751652	0.00549859	Cryab/Anxa1/Gpi/Eef2/Gstp1/Hspa8/Aqp4/Ifi27/Bmp4/Cxcl1	10
BP:Biological Process	GO:0010662	regulation of striated muscle cell apoptotic process	5/185	57/17690	0.000319413	0.00751652	0.00549859	Npm1/Slc25a4/Naca/Hspa8/Eif5a	5
BP:Biological Process	GO:0032652	regulation of interleukin-1 production	6/185	88/17690	0.000321278	0.00751652	0.00549859	Egr1/Anxa1/Hspb1/Gstp1/Aqp4/Arg2	6
BP:Biological Process	GO:0008154	actin polymerization or depolymerization	9/185	206/17690	0.000325079	0.00755113	0.00552391	Aqp2/Tmsb10/Dstn/Tmsb4x/Cfl1/Capg/Tpm1/Pfn1/Arpc2	9
BP:Biological Process	GO:0002683	negative regulation of immune system process	14/185	458/17690	0.000338441	0.0077973	0.00570399	Cd24/Prdx2/Nov/Anxa1/Grem1/Zfp36/Id2/Adgrf5/Arg2/Psma1/Lgals3/Psmb4/Bmp4/Zfp36l1	14
BP:Biological Process	GO:0045069	regulation of viral genome replication	6/185	89/17690	0.00034155	0.0077973	0.00570399	Ifitm2/Isg15/Hspa8/Ppia/Ifi27/Ppib	6
BP:Biological Process	GO:1902903	regulation of supramolecular fiber organization	12/185	352/17690	0.00034287	0.0077973	0.00570399	Cryab/Tmsb10/Dstn/Tmsb4x/Id1/Cfl1/Capg/Cdc42/Hspa8/Tpm1/Pfn1/Arpc2	12
BP:Biological Process	GO:0110053	regulation of actin filament organization	10/185	256/17690	0.000373009	0.00838121	0.00613114	Tmsb10/Dstn/Tmsb4x/Id1/Cfl1/Capg/Cdc42/Tpm1/Pfn1/Arpc2	10
BP:Biological Process	GO:0009988	cell-cell recognition	5/185	59/17690	0.000375531	0.00838121	0.00613114	Cct5/Cct2/Cct3/Lgals3/Vdac2	5
BP:Biological Process	GO:1901213	regulation of transcription from RNA polymerase II promoter involved in heart development	3/185	14/17690	0.000376278	0.00838121	0.00613114	Naca/Grem1/Bmp4	3
BP:Biological Process	GO:0007517	muscle organ development	13/185	409/17690	0.000381717	0.00844451	0.00617744	Cryab/Btg2/Egr1/Id3/Fos/Slc25a4/Naca/Atf3/Eef2/Grem1/Hspa8/Tpm1/Bmp4	13
BP:Biological Process	GO:0006469	negative regulation of protein kinase activity	9/185	211/17690	0.000387483	0.00851415	0.00622839	Dusp2/Rack1/Npm1/Gadd45b/Gadd45g/Hspb1/Gstp1/H2afy/Bmp4	9
BP:Biological Process	GO:0032200	telomere organization	7/185	128/17690	0.00039831	0.00869332	0.00635946	H3f3b/Hnrnpa1/Hsp90ab1/Cct5/Ptges3/Cct2/Cct3	7
BP:Biological Process	GO:0001933	negative regulation of protein phosphorylation	13/185	412/17690	0.000409102	0.0087723	0.00641723	Dusp2/Rack1/Npm1/Gadd45b/Atf3/Gadd45g/Jun/Grem1/Hspb1/Gstp1/H2afy/Plpp3/Bmp4	13
BP:Biological Process	GO:0034248	regulation of cellular amide metabolic process	12/185	359/17690	0.000409209	0.0087723	0.00641723	Btg2/Rack1/Npm1/Cyr61/Rbm3/Eif1/Eef2/Zfp36/LOC100360057/Eif5a/Igfbp5/Zfp36l1	12
BP:Biological Process	GO:0061572	actin filament bundle organization	8/185	169/17690	0.000410021	0.0087723	0.00641723	Id1/Cfl1/Cdc42/Tpm1/Marcks/Rflnb/Zyx/Pfn1	8
BP:Biological Process	GO:0032212	positive regulation of telomere maintenance via telomerase	4/185	34/17690	0.00042015	0.00893026	0.00653278	Hnrnpa1/Cct5/Cct2/Cct3	4
BP:Biological Process	GO:0042594	response to starvation	9/185	214/17690	0.000429449	0.00906862	0.006634	Aqp2/Fstl1/Hnrnpa1/Atf3/Glul/Jun/Zfp36/Hspa8/Ucp2	9
BP:Biological Process	GO:0070997	neuron death	13/185	417/17690	0.000458461	0.00946511	0.00692404	Btg2/Egr1/Fos/Rack1/Npm1/Prdx2/Hsp90ab1/Mdk/Tox3/Gpi/Jun/Cdc42/Mt1	13
BP:Biological Process	GO:0048660	regulation of smooth muscle cell proliferation	8/185	172/17690	0.000461038	0.00946511	0.00692404	Egr1/Hbegf/Jun/Id2/Gstp1/Tpm1/Igfbp5/Bmp4	8
BP:Biological Process	GO:0051100	negative regulation of binding	8/185	172/17690	0.000461038	0.00946511	0.00692404	Id3/Tmsb4x/Actb/Id1/Jun/Id2/Sumo1/Id4	8
BP:Biological Process	GO:0048715	negative regulation of oligodendrocyte differentiation	3/185	15/17690	0.000466737	0.00946511	0.00692404	Id2/Id4/Bmp4	3
BP:Biological Process	GO:1903829	positive regulation of cellular protein localization	11/185	313/17690	0.000469321	0.00946511	0.00692404	Rack1/Npm1/Hsp90ab1/Cfl1/Ran/Cct5/Cdc42/Cct2/Cct3/Lgals3/Arpc2	11
BP:Biological Process	GO:0010664	negative regulation of striated muscle cell apoptotic process	4/185	35/17690	0.000470515	0.00946511	0.00692404	Npm1/Slc25a4/Naca/Hspa8	4
BP:Biological Process	GO:0099563	modification of synaptic structure	4/185	35/17690	0.000470515	0.00946511	0.00692404	Cfl1/Cdc42/Marcks/Pfn1	4
BP:Biological Process	GO:0010658	striated muscle cell apoptotic process	5/185	62/17690	0.000473286	0.00946511	0.00692404	Npm1/Slc25a4/Naca/Hspa8/Eif5a	5
BP:Biological Process	GO:0043161	proteasome-mediated ubiquitin-dependent protein catabolic process	12/185	365/17690	0.00047442	0.00946511	0.00692404	Rack1/Hsp90ab1/Psmb5/Nedd4/Sumo1/Ifi27/Psmb3/Psma1/Plk2/Psmb4/Psmb6/Psma2	12
BP:Biological Process	GO:0050657	nucleic acid transport	7/185	133/17690	0.000501797	0.00988995	0.00723483	Npm1/Hnrnpa1/Ran/Zfp36/Srsf3/Eif5a/Zfp36l1	7
BP:Biological Process	GO:0050658	RNA transport	7/185	133/17690	0.000501797	0.00988995	0.00723483	Npm1/Hnrnpa1/Ran/Zfp36/Srsf3/Eif5a/Zfp36l1	7
BP:Biological Process	GO:0006417	regulation of translation	11/185	316/17690	0.000508244	0.00995669	0.00728365	Btg2/Rack1/Npm1/Rbm3/Eif1/Eef2/Zfp36/LOC100360057/Eif5a/Igfbp5/Zfp36l1	11
BP:Biological Process	GO:0014909	smooth muscle cell migration	6/185	96/17690	0.000513037	0.00999039	0.00730831	Egr1/Nov/Gstp1/Tpm1/Igfbp5/Arpc2	6

## Sheet: CD-PC
GO	ID	Description	GeneRatio	BgRatio	pvalue	p.adjust	qvalue	geneID	Count
CC:Cellular Component	GO:0043209	myelin sheath	25/185	214/18468	1.08231e-19	3.96125e-17	3.03047e-17	Prdx2/Uba52/Slc25a4/Nme2/Slc25a3/Tkt/Atp5f1a/Tuba1b/Atp5po/Cct5/Ppia/Prdx1/Hspd1/Uchl1/Tuba1a/Vdac2/Gnb2/Cdc42/Pebp1/Eef1a1/Cct3/Cox5a/Atp5pd/Ubc/Hspa8	25
CC:Cellular Component	GO:0005839	proteasome core complex	8/185	23/18468	3.75641e-11	6.87424e-09	5.25898e-09	Psma5/Psmb5/Psmb2/Psmb1/Psma4/Psmb3/Psmb6/Psma7	8
CC:Cellular Component	GO:0005681	spliceosomal complex	13/185	171/18468	1.81648e-08	1.41042e-06	1.07901e-06	Rbm3/Hnrnpa1/Snrpd2/Snrpe/Snrpd1/Snrpc/Lsm4/Ppil1/Alyref/Ybx1/Snrpd3/Snrpa/Hspa8	13
CC:Cellular Component	GO:0005852	eukaryotic translation initiation factor 3 complex	6/185	19/18468	2.26829e-08	1.41042e-06	1.07901e-06	Eif3f/Eif3h/Eif3m/Eif3g/Eif3l/Eif3k	6
CC:Cellular Component	GO:0101031	chaperone complex	6/185	19/18468	2.26829e-08	1.41042e-06	1.07901e-06	Hsp90ab1/Cct5/Cct7/Ptges3/Cct3/Hspa8	6
CC:Cellular Component	GO:0019774	proteasome core complex, beta-subunit complex	5/185	10/18468	2.31217e-08	1.41042e-06	1.07901e-06	Psmb5/Psmb2/Psmb1/Psmb3/Psmb6	5
CC:Cellular Component	GO:0016282	eukaryotic 43S preinitiation complex	6/185	21/18468	4.46163e-08	2.33279e-06	1.78465e-06	Eif3f/Eif3h/Eif1/Eif3m/Eif3g/Eif3k	6
CC:Cellular Component	GO:0005685	U1 snRNP	6/185	22/18468	6.08385e-08	2.4741e-06	1.89275e-06	Snrpd2/Snrpe/Snrpd1/Snrpc/Snrpd3/Snrpa	6
CC:Cellular Component	GO:0070993	translation preinitiation complex	6/185	22/18468	6.08385e-08	2.4741e-06	1.89275e-06	Eif3f/Eif3h/Eif1/Eif3m/Eif3g/Eif3k	6
CC:Cellular Component	GO:0034709	methylosome	5/185	13/18468	1.15234e-07	4.21757e-06	3.22656e-06	Snrpd2/Snrpe/Erh/Snrpd1/Snrpd3	5
CC:Cellular Component	GO:0044455	mitochondrial membrane part	14/185	247/18468	2.0333e-07	6.76533e-06	5.17566e-06	Atp5mc2/Slc25a4/Slc25a3/Atp5f1a/Cox7a2l/Atp5po/Hspd1/Park7/Cox4i1/Ndufb8/Cox5a/Ndufb10/Atp5pd/Sdhd	14
CC:Cellular Component	GO:0098800	inner mitochondrial membrane protein complex	11/185	150/18468	3.36738e-07	1.02705e-05	7.85721e-06	Atp5mc2/Atp5f1a/Cox7a2l/Atp5po/Park7/Cox4i1/Ndufb8/Cox5a/Ndufb10/Atp5pd/Sdhd	11
CC:Cellular Component	GO:0000502	proteasome complex	8/185	69/18468	4.32499e-07	1.21765e-05	9.31537e-06	Psma5/Psmb5/Psmb2/Psmb1/Psma4/Psmb3/Psmb6/Psma7	8
CC:Cellular Component	GO:1905369	endopeptidase complex	8/185	70/18468	4.8416e-07	1.26573e-05	9.68321e-06	Psma5/Psmb5/Psmb2/Psmb1/Psma4/Psmb3/Psmb6/Psma7	8
CC:Cellular Component	GO:0033290	eukaryotic 48S preinitiation complex	5/185	17/18468	5.363e-07	1.30857e-05	1.00109e-05	Eif3f/Eif3h/Eif3m/Eif3g/Eif3k	5
CC:Cellular Component	GO:0098798	mitochondrial protein complex	14/185	281/18468	9.63693e-07	2.20445e-05	1.68646e-05	Atp5mc2/Atp5f1a/Cox7a2l/Atp5po/Park7/Cox4i1/Ndufb8/Hsd17b10/Cox5a/Ndufb10/Atp5pd/Mrpl22/Mrpl23/Sdhd	14
CC:Cellular Component	GO:0097525	spliceosomal snRNP complex	7/185	63/18468	3.11367e-06	6.70354e-05	5.12839e-05	Snrpd2/Snrpe/Snrpd1/Snrpc/Lsm4/Snrpd3/Snrpa	7
CC:Cellular Component	GO:1905368	peptidase complex	8/185	93/18468	4.29374e-06	8.73061e-05	6.67915e-05	Psma5/Psmb5/Psmb2/Psmb1/Psma4/Psmb3/Psmb6/Psma7	8
CC:Cellular Component	GO:0030532	small nuclear ribonucleoprotein complex	7/185	67/18468	4.73194e-06	9.11521e-05	6.97339e-05	Snrpd2/Snrpe/Snrpd1/Snrpc/Lsm4/Snrpd3/Snrpa	7
CC:Cellular Component	GO:0005687	U4 snRNP	4/185	13/18468	6.49444e-06	0.000118848	9.09221e-05	Snrpd2/Snrpe/Snrpd1/Snrpd3	4
CC:Cellular Component	GO:0005689	U12-type spliceosomal complex	5/185	28/18468	7.78896e-06	0.00013575	0.000103853	Snrpd2/Snrpe/Snrpd1/Ybx1/Snrpd3	5
CC:Cellular Component	GO:0005743	mitochondrial inner membrane	14/185	347/18468	1.10898e-05	0.000176827	0.000135277	Atp5mc2/Slc25a4/Slc25a3/Atp5f1a/Cox7a2l/Atp5po/Hspd1/Park7/Cox4i1/Ndufb8/Cox5a/Ndufb10/Atp5pd/Sdhd	14
CC:Cellular Component	GO:0071007	U2-type catalytic step 2 spliceosome	5/185	30/18468	1.1112e-05	0.000176827	0.000135277	Snrpd2/Snrpe/Snrpd1/Ppil1/Snrpd3	5
CC:Cellular Component	GO:0005684	U2-type spliceosomal complex	7/185	77/18468	1.20283e-05	0.000183432	0.000140331	Snrpd2/Snrpe/Snrpd1/Snrpc/Lsm4/Ppil1/Snrpd3	7
CC:Cellular Component	GO:0120114	Sm-like protein family complex	7/185	79/18468	1.4257e-05	0.000208722	0.000159678	Snrpd2/Snrpe/Snrpd1/Snrpc/Lsm4/Snrpd3/Snrpa	7
CC:Cellular Component	GO:0034719	SMN-Sm protein complex	4/185	18/18468	2.67248e-05	0.000376203	0.000287806	Snrpd2/Snrpe/Snrpd1/Snrpd3	4
CC:Cellular Component	GO:0071013	catalytic step 2 spliceosome	7/185	92/18468	3.86254e-05	0.000523589	0.00040056	Hnrnpa1/Snrpd2/Snrpe/Snrpd1/Ppil1/Alyref/Snrpd3	7
CC:Cellular Component	GO:0005746	mitochondrial respiratory chain	7/185	93/18468	4.14199e-05	0.000541417	0.000414199	Cox7a2l/Park7/Cox4i1/Ndufb8/Cox5a/Ndufb10/Sdhd	7
CC:Cellular Component	GO:0019866	organelle inner membrane	14/185	398/18468	5.02432e-05	0.000634103	0.000485106	Atp5mc2/Slc25a4/Slc25a3/Atp5f1a/Cox7a2l/Atp5po/Hspd1/Park7/Cox4i1/Ndufb8/Cox5a/Ndufb10/Atp5pd/Sdhd	14
CC:Cellular Component	GO:0070469	respiratory chain	7/185	102/18468	7.48625e-05	0.000913322	0.000698716	Cox7a2l/Park7/Cox4i1/Ndufb8/Cox5a/Ndufb10/Sdhd	7
CC:Cellular Component	GO:0005753	mitochondrial proton-transporting ATP synthase complex	4/185	25/18468	0.000104584	0.00123477	0.000944633	Atp5mc2/Atp5f1a/Atp5po/Atp5pd	4
CC:Cellular Component	GO:0005832	chaperonin-containing T-complex	3/185	10/18468	0.000112696	0.00128896	0.000986087	Cct5/Cct7/Cct3	3
CC:Cellular Component	GO:0045259	proton-transporting ATP synthase complex	4/185	27/18468	0.000142843	0.00158425	0.001212	Atp5mc2/Atp5f1a/Atp5po/Atp5pd	4
CC:Cellular Component	GO:0005840	ribosome	13/185	394/18468	0.00017654	0.0019004	0.00145386	Rack1/LOC100911847/Npm1/Rbm3/LOC100360057/Uba52/LOC108352650/Fau/LOC100361854/Eif3h/Eef2/Mrpl22/Mrpl23	13
CC:Cellular Component	GO:0000276	mitochondrial proton-transporting ATP synthase complex, coupling factor F(o)	3/185	13/18468	0.0002627	0.00267078	0.00204322	Atp5mc2/Atp5po/Atp5pd	3
CC:Cellular Component	GO:0002199	zona pellucida receptor complex	3/185	13/18468	0.0002627	0.00267078	0.00204322	Cct5/Cct7/Cct3	3
CC:Cellular Component	GO:0098803	respiratory chain complex	6/185	90/18468	0.000288936	0.00285812	0.00218654	Park7/Cox4i1/Ndufb8/Cox5a/Ndufb10/Sdhd	6
CC:Cellular Component	GO:0005874	microtubule	12/185	365/18468	0.000323848	0.00297833	0.0022785	Tpt1/Stmn1/Tubb5/Tuba1b/Cct5/Tuba1a/Dynll1/Cct7/Tubb2b/Cct3/Cdk1/Hspa8	12
CC:Cellular Component	GO:0042470	melanosome	6/185	92/18468	0.0003255	0.00297833	0.0022785	Hsp90ab1/Ran/Ppib/Nap1l1/Ywhae/Hspa8	6
CC:Cellular Component	GO:0048770	pigment granule	6/185	92/18468	0.0003255	0.00297833	0.0022785	Hsp90ab1/Ran/Ppib/Nap1l1/Ywhae/Hspa8	6
CC:Cellular Component	GO:0045263	proton-transporting ATP synthase complex, coupling factor F(o)	3/185	15/18468	0.000411805	0.00367611	0.00281233	Atp5mc2/Atp5po/Atp5pd	3
CC:Cellular Component	GO:0005682	U5 snRNP	3/185	16/18468	0.000503111	0.00438425	0.00335407	Snrpd2/Snrpd1/Snrpd3	3
CC:Cellular Component	GO:0042788	polysomal ribosome	4/185	40/18468	0.000672061	0.00572033	0.00437621	LOC108352650/LOC100361854/Eif3h/Eef2	4
CC:Cellular Component	GO:0036464	cytoplasmic ribonucleoprotein granule	8/185	200/18468	0.000938166	0.00780384	0.00597015	Tubb5/Eid1/Tuba1a/Lsm4/Cdc42/Psma4/Ybx1/Zfp36	8
CC:Cellular Component	GO:0005759	mitochondrial matrix	10/185	306/18468	0.00106376	0.0086519	0.00661894	C1qbp/Prdx1/Hspd1/Park7/Vdac2/Tp53/Cdk1/Hsd17b10/Mrpl22/Mrpl23	10
CC:Cellular Component	GO:0005697	telomerase holoenzyme complex	3/185	21/18468	0.00115167	0.00916326	0.00701015	Snrpe/Ptges3/Snrpd3	3
MF:Molecular Function	GO:0043021	ribonucleoprotein complex binding	17/182	147/16788	4.09819e-13	1.88927e-10	1.56594e-10	Rack1/Npm1/Rbm3/Snrpd2/Sec61b/Snrpe/Eif1/Snrpd1/C1qbp/Ppp1ca/Snrpc/Csnk2b/Snrpd3/Eef2/Snrpa/Pttg1/Eif3k	17
MF:Molecular Function	GO:0008135	translation factor activity, RNA binding	14/182	94/16788	1.53257e-12	3.53258e-10	2.92802e-10	Eef1b2/Eef1g/Eif3f/Eef1d/Eif4a1/Eif3h/Eif1/Eif3m/Eif3g/Eif3l/Eef1a1/Eef2/Eif3k/Eif2s2	14
MF:Molecular Function	GO:0004298	threonine-type endopeptidase activity	8/182	23/16788	6.97798e-11	8.04212e-09	6.66581e-09	Psma5/Psmb5/Psmb2/Psmb1/Psma4/Psmb3/Psmb6/Psma7	8
MF:Molecular Function	GO:0070003	threonine-type peptidase activity	8/182	23/16788	6.97798e-11	8.04212e-09	6.66581e-09	Psma5/Psmb5/Psmb2/Psmb1/Psma4/Psmb3/Psmb6/Psma7	8
MF:Molecular Function	GO:0070990	snRNP binding	6/182	11/16788	6.60241e-10	6.08742e-08	5.04563e-08	Snrpd2/Snrpe/Snrpd1/Snrpc/Snrpd3/Snrpa	6
MF:Molecular Function	GO:0051082	unfolded protein binding	11/182	95/16788	6.36335e-09	4.62588e-07	3.83421e-07	Npm1/Hsp90ab1/Ppib/Cct5/Ppia/Hspd1/Ppic/Cct7/Ptges3/Cct3/Hspa8	11
MF:Molecular Function	GO:0016684	oxidoreductase activity, acting on peroxide as acceptor	9/182	55/16788	7.02411e-09	4.62588e-07	3.83421e-07	Prdx2/Txndc17/Gpx3/Prdx1/Gstp1/Park7/Prdx4/Mgst1/Selenof	9
MF:Molecular Function	GO:0003743	translation initiation factor activity	9/182	59/16788	1.33742e-08	7.70688e-07	6.38794e-07	Eif3f/Eif4a1/Eif3h/Eif1/Eif3m/Eif3g/Eif3l/Eif3k/Eif2s2	9
MF:Molecular Function	GO:0004601	peroxidase activity	8/182	51/16788	6.99585e-08	3.58343e-06	2.97017e-06	Prdx2/Txndc17/Gpx3/Prdx1/Gstp1/Prdx4/Mgst1/Selenof	8
MF:Molecular Function	GO:0003729	mRNA binding	15/182	252/16788	1.05745e-07	4.87483e-06	4.04056e-06	LOC100362830/LOC100911847/Rbm3/Hnrnpa1/LOC100361854/Serbp1/Srsf3/Cct5/C1qbp/Park7/Snrpc/Ybx1/Eef1a1/Zfp36/Tp53	15
MF:Molecular Function	GO:0016209	antioxidant activity	9/182	85/16788	3.44134e-07	1.44223e-05	1.19541e-05	Prdx2/Txndc17/Gpx3/Prdx1/Gstp1/Park7/Prdx4/Mgst1/Selenof	9
MF:Molecular Function	GO:0003746	translation elongation factor activity	5/182	23/16788	4.07048e-06	0.000156374	0.000129613	Eef1b2/Eef1g/Eef1d/Eef1a1/Eef2	5
MF:Molecular Function	GO:0016018	cyclosporin A binding	4/182	15/16788	1.6616e-05	0.000589229	0.000488389	Ppib/Ppia/Ppic/Ppil1	4
MF:Molecular Function	GO:0003730	mRNA 3'-UTR binding	7/182	81/16788	2.77359e-05	0.000875399	0.000725585	LOC100362830/Rbm3/Hnrnpa1/Serbp1/Cct5/Zfp36/Tp53	7
MF:Molecular Function	GO:0046933	proton-transporting ATP synthase activity, rotational mechanism	4/182	17/16788	2.84837e-05	0.000875399	0.000725585	Atp5mc2/Atp5f1a/Atp5po/Atp5pd	4
MF:Molecular Function	GO:0043022	ribosome binding	6/182	61/16788	5.0618e-05	0.00139223	0.00115397	Rack1/Sec61b/C1qbp/Eef2/Pttg1/Eif3k	6
MF:Molecular Function	GO:0032550	purine ribonucleoside binding	14/182	369/16788	5.13403e-05	0.00139223	0.00115397	Hsp90ab1/Ran/Nme2/Tubb5/Tuba1b/Arf5/Tuba1a/Rasl11a/Rrad/LOC100911991/Tubb2b/Cdc42/Eef1a1/Eef2	14
MF:Molecular Function	GO:0001883	purine nucleoside binding	14/182	372/16788	5.60181e-05	0.00139897	0.00115955	Hsp90ab1/Ran/Nme2/Tubb5/Tuba1b/Arf5/Tuba1a/Rasl11a/Rrad/LOC100911991/Tubb2b/Cdc42/Eef1a1/Eef2	14
MF:Molecular Function	GO:0032549	ribonucleoside binding	14/182	373/16788	5.7658e-05	0.00139897	0.00115955	Hsp90ab1/Ran/Nme2/Tubb5/Tuba1b/Arf5/Tuba1a/Rasl11a/Rrad/LOC100911991/Tubb2b/Cdc42/Eef1a1/Eef2	14
MF:Molecular Function	GO:0001882	nucleoside binding	14/182	381/16788	7.23613e-05	0.00166793	0.00138248	Hsp90ab1/Ran/Nme2/Tubb5/Tuba1b/Arf5/Tuba1a/Rasl11a/Rrad/LOC100911991/Tubb2b/Cdc42/Eef1a1/Eef2	14
MF:Molecular Function	GO:0032561	guanyl ribonucleotide binding	14/182	384/16788	7.86643e-05	0.00169458	0.00140457	Hsp90ab1/Ran/Nme2/Tubb5/Tuba1b/Arf5/Tuba1a/Rasl11a/Rrad/LOC100911991/Tubb2b/Cdc42/Eef1a1/Eef2	14
MF:Molecular Function	GO:0019001	guanyl nucleotide binding	14/182	385/16788	8.08691e-05	0.00169458	0.00140457	Hsp90ab1/Ran/Nme2/Tubb5/Tuba1b/Arf5/Tuba1a/Rasl11a/Rrad/LOC100911991/Tubb2b/Cdc42/Eef1a1/Eef2	14
MF:Molecular Function	GO:0015078	proton transmembrane transporter activity	8/182	130/16788	8.62332e-05	0.00172841	0.00143262	Atp5mc2/Slc25a3/Atp5f1a/Cox7a2l/Atp5po/Cox4i1/Cox5a/Atp5pd	8
MF:Molecular Function	GO:0002039	p53 binding	6/182	70/16788	0.000110277	0.00211823	0.00175572	Npm1/Hspd1/Ptges3/Ybx1/Tp53/Eef2	6
MF:Molecular Function	GO:0005525	GTP binding	13/182	363/16788	0.000169494	0.00312548	0.00259059	Hsp90ab1/Ran/Tubb5/Tuba1b/Arf5/Tuba1a/Rasl11a/Rrad/LOC100911991/Tubb2b/Cdc42/Eef1a1/Eef2	13
MF:Molecular Function	GO:0044389	ubiquitin-like protein ligase binding	12/182	321/16788	0.000204052	0.003618	0.00299883	Hsp90ab1/Uba52/Tubb5/Tuba1b/Ube2c/Hspd1/Uchl1/Ywhae/Tp53/Nedd8/Ubc/Hspa8	12
MF:Molecular Function	GO:0031492	nucleosomal DNA binding	4/182	29/16788	0.000256777	0.00438422	0.00363392	LOC100360316/Hmgn1/H3f3c/H2afy	4
MF:Molecular Function	GO:0003924	GTPase activity	11/182	288/16788	0.000313028	0.00515379	0.00427178	Ran/Tubb5/Gng10/Tuba1b/Tuba1a/Rasl11a/Rrad/Tubb2b/Cdc42/Eef1a1/Eef2	11
MF:Molecular Function	GO:0031491	nucleosome binding	5/182	57/16788	0.000376008	0.00597723	0.00495429	LOC100360316/Hmgb2/Hmgn1/H3f3c/H2afy	5
MF:Molecular Function	GO:0031386	protein tag	3/182	14/16788	0.000417769	0.00641972	0.00532106	Uba52/Nedd8/Ubc	3
MF:Molecular Function	GO:0044769	ATPase activity, coupled to transmembrane movement of ions, rotational mechanism	4/182	34/16788	0.000480644	0.00714765	0.00592441	Atp5mc2/Atp5f1a/Atp5po/Atp5pd	4
MF:Molecular Function	GO:0031625	ubiquitin protein ligase binding	11/182	306/16788	0.000521661	0.00728745	0.00604029	Hsp90ab1/Uba52/Tubb5/Tuba1b/Hspd1/Uchl1/Ywhae/Tp53/Nedd8/Ubc/Hspa8	11
MF:Molecular Function	GO:0042277	peptide binding	11/182	306/16788	0.000521661	0.00728745	0.00604029	Hsp90ab1/Ppib/Ppia/Hspd1/Gstp1/RT1-CE10/Ppic/Ppil1/Mgst1/Hsd17b10/Hspa8	11
MF:Molecular Function	GO:0003755	peptidyl-prolyl cis-trans isomerase activity	4/182	37/16788	0.000667389	0.00904902	0.00750038	Ppib/Ppia/Ppic/Ppil1	4
MF:Molecular Function	GO:0031072	heat shock protein binding	7/182	137/16788	0.000738395	0.00947155	0.00785061	Hsp90ab1/Eef1d/Ptges3/Zfp36/Cdk1/Hspa8/Pttg1	7
MF:Molecular Function	GO:0017069	snRNA binding	4/182	38/16788	0.000739644	0.00947155	0.00785061	Snrpc/Lsm4/Snrpd3/Snrpa	4
BP:Biological Process	GO:0009141	nucleoside triphosphate metabolic process	21/186	300/17690	7.29737e-12	1.25648e-08	1.06327e-08	Atp5mc2/Ran/Nme2/LOC108351137/Ddit4/Atp5f1a/Dut/Impdh2/Pfkfb3/Cox7a2l/Atp5po/Park7/Cox4i1/Ndufb8/Ldha/Tp53/Cdk1/Cox5a/Atp5pd/Hspa8/Sdhd	21
BP:Biological Process	GO:0009205	purine ribonucleoside triphosphate metabolic process	20/186	273/17690	1.03817e-11	1.25648e-08	1.06327e-08	Atp5mc2/Ran/Nme2/LOC108351137/Ddit4/Atp5f1a/Impdh2/Pfkfb3/Cox7a2l/Atp5po/Park7/Cox4i1/Ndufb8/Ldha/Tp53/Cdk1/Cox5a/Atp5pd/Hspa8/Sdhd	20
BP:Biological Process	GO:0009199	ribonucleoside triphosphate metabolic process	20/186	279/17690	1.54283e-11	1.25648e-08	1.06327e-08	Atp5mc2/Ran/Nme2/LOC108351137/Ddit4/Atp5f1a/Impdh2/Pfkfb3/Cox7a2l/Atp5po/Park7/Cox4i1/Ndufb8/Ldha/Tp53/Cdk1/Cox5a/Atp5pd/Hspa8/Sdhd	20
BP:Biological Process	GO:0009144	purine nucleoside triphosphate metabolic process	20/186	281/17690	1.75671e-11	1.25648e-08	1.06327e-08	Atp5mc2/Ran/Nme2/LOC108351137/Ddit4/Atp5f1a/Impdh2/Pfkfb3/Cox7a2l/Atp5po/Park7/Cox4i1/Ndufb8/Ldha/Tp53/Cdk1/Cox5a/Atp5pd/Hspa8/Sdhd	20
BP:Biological Process	GO:0010499	proteasomal ubiquitin-independent protein catabolic process	8/186	24/17690	8.18146e-11	4.68143e-08	3.96155e-08	Psma5/Psmb5/Psmb2/Psmb1/Psma4/Psmb3/Psmb6/Psma7	8
BP:Biological Process	GO:0009123	nucleoside monophosphate metabolic process	19/186	312/17690	8.19192e-10	3.17119e-07	2.68354e-07	Atp5mc2/LOC108351137/Ddit4/Atp5f1a/Dut/Impdh2/Pfkfb3/Cox7a2l/Atp5po/Park7/Cox4i1/Ndufb8/Ldha/Tp53/Cdk1/Cox5a/Atp5pd/Hspa8/Sdhd	19
BP:Biological Process	GO:0009167	purine ribonucleoside monophosphate metabolic process	18/186	278/17690	8.79217e-10	3.17119e-07	2.68354e-07	Atp5mc2/LOC108351137/Ddit4/Atp5f1a/Impdh2/Pfkfb3/Cox7a2l/Atp5po/Park7/Cox4i1/Ndufb8/Ldha/Tp53/Cdk1/Cox5a/Atp5pd/Hspa8/Sdhd	18
BP:Biological Process	GO:0009126	purine nucleoside monophosphate metabolic process	18/186	279/17690	9.31333e-10	3.17119e-07	2.68354e-07	Atp5mc2/LOC108351137/Ddit4/Atp5f1a/Impdh2/Pfkfb3/Cox7a2l/Atp5po/Park7/Cox4i1/Ndufb8/Ldha/Tp53/Cdk1/Cox5a/Atp5pd/Hspa8/Sdhd	18
BP:Biological Process	GO:0019693	ribose phosphate metabolic process	23/186	474/17690	1.07619e-09	3.17119e-07	2.68354e-07	Atp5mc2/Ran/Nme2/LOC108351137/Hint1/Tkt/Ddit4/Atp5f1a/Impdh2/Pfkfb3/Cox7a2l/Atp5po/Park7/Cox4i1/Ndufb8/Ldha/Tp53/Cdk1/Cox5a/Pgls/Atp5pd/Hspa8/Sdhd	23
BP:Biological Process	GO:0046034	ATP metabolic process	17/186	248/17690	1.10842e-09	3.17119e-07	2.68354e-07	Atp5mc2/LOC108351137/Ddit4/Atp5f1a/Pfkfb3/Cox7a2l/Atp5po/Park7/Cox4i1/Ndufb8/Ldha/Tp53/Cdk1/Cox5a/Atp5pd/Hspa8/Sdhd	17
BP:Biological Process	GO:0006457	protein folding	14/186	160/17690	1.49116e-09	3.87837e-07	3.28198e-07	Hsp90ab1/Ppib/Cct5/Ppia/Hspd1/Prdx4/Ppic/Cct7/Ppil1/Ptges3/Cct3/Selenof/Hspa8/B2m	14
BP:Biological Process	GO:0009161	ribonucleoside monophosphate metabolic process	18/186	290/17690	1.72706e-09	4.11759e-07	3.48441e-07	Atp5mc2/LOC108351137/Ddit4/Atp5f1a/Impdh2/Pfkfb3/Cox7a2l/Atp5po/Park7/Cox4i1/Ndufb8/Ldha/Tp53/Cdk1/Cox5a/Atp5pd/Hspa8/Sdhd	18
BP:Biological Process	GO:0009150	purine ribonucleotide metabolic process	21/186	442/17690	8.72067e-09	1.91922e-06	1.62409e-06	Atp5mc2/Ran/Nme2/LOC108351137/Hint1/Ddit4/Atp5f1a/Impdh2/Pfkfb3/Cox7a2l/Atp5po/Park7/Cox4i1/Ndufb8/Ldha/Tp53/Cdk1/Cox5a/Atp5pd/Hspa8/Sdhd	21
BP:Biological Process	GO:0097237	cellular response to toxic substance	17/186	292/17690	1.29915e-08	2.63605e-06	2.23069e-06	Rack1/Prdx2/Hnrnpa1/Cfl1/Txndc17/Gpx3/Apex1/Prdx1/Gstp1/Park7/Lcn2/Prdx4/Mgst1/Tp53/Cdk1/Selenof/Hspa8	17
BP:Biological Process	GO:0022618	ribonucleoprotein complex assembly	16/186	257/17690	1.38206e-08	2.63605e-06	2.23069e-06	LOC100911847/Hsp90ab1/Snrpd2/Eif3f/Eif3h/Snrpe/Snrpd1/C1qbp/Eif3m/Snrpc/Lsm4/Eif3g/Ptges3/Snrpd3/Eif3k/Mrpl22	16
BP:Biological Process	GO:0009259	ribonucleotide metabolic process	21/186	457/17690	1.55876e-08	2.78726e-06	2.35865e-06	Atp5mc2/Ran/Nme2/LOC108351137/Hint1/Ddit4/Atp5f1a/Impdh2/Pfkfb3/Cox7a2l/Atp5po/Park7/Cox4i1/Ndufb8/Ldha/Tp53/Cdk1/Cox5a/Atp5pd/Hspa8/Sdhd	21
BP:Biological Process	GO:0006163	purine nucleotide metabolic process	21/186	466/17690	2.18337e-08	3.67448e-06	3.10944e-06	Atp5mc2/Ran/Nme2/LOC108351137/Hint1/Ddit4/Atp5f1a/Impdh2/Pfkfb3/Cox7a2l/Atp5po/Park7/Cox4i1/Ndufb8/Ldha/Tp53/Cdk1/Cox5a/Atp5pd/Hspa8/Sdhd	21
BP:Biological Process	GO:0071826	ribonucleoprotein complex subunit organization	16/186	270/17690	2.76707e-08	4.3981e-06	3.72179e-06	LOC100911847/Hsp90ab1/Snrpd2/Eif3f/Eif3h/Snrpe/Snrpd1/C1qbp/Eif3m/Snrpc/Lsm4/Eif3g/Ptges3/Snrpd3/Eif3k/Mrpl22	16
BP:Biological Process	GO:0008380	RNA splicing	17/186	335/17690	9.64639e-08	1.45254e-05	1.22918e-05	Npm1/Rbm3/Hnrnpa1/Snrpd2/LOC100361854/Snrpe/Snrpd1/Srsf3/C1qbp/Snrpc/Lsm4/Ppil1/Ybx1/Snrpd3/Snrpa/Rtraf/Hspa8	17
BP:Biological Process	GO:0022613	ribonucleoprotein complex biogenesis	19/186	445/17690	2.45997e-07	3.51899e-05	2.97786e-05	LOC100911847/Npm1/Hsp90ab1/Ran/Snrpd2/Eif3f/Eif3h/Snrpe/Snrpd1/C1qbp/Eif3m/Snrpc/Lsm4/Eif3g/Gtf2h5/Ptges3/Snrpd3/Eif3k/Mrpl22	19
BP:Biological Process	GO:0000375	RNA splicing, via transesterification reactions	14/186	251/17690	4.40692e-07	5.48183e-05	4.63886e-05	Npm1/Rbm3/Hnrnpa1/Snrpd2/Snrpe/Snrpd1/Srsf3/C1qbp/Snrpc/Lsm4/Ppil1/Snrpd3/Snrpa/Hspa8	14
BP:Biological Process	GO:0000377	RNA splicing, via transesterification reactions with bulged adenosine as nucleophile	14/186	251/17690	4.40692e-07	5.48183e-05	4.63886e-05	Npm1/Rbm3/Hnrnpa1/Snrpd2/Snrpe/Snrpd1/Srsf3/C1qbp/Snrpc/Lsm4/Ppil1/Snrpd3/Snrpa/Hspa8	14
BP:Biological Process	GO:0000398	mRNA splicing, via spliceosome	14/186	251/17690	4.40692e-07	5.48183e-05	4.63886e-05	Npm1/Rbm3/Hnrnpa1/Snrpd2/Snrpe/Snrpd1/Srsf3/C1qbp/Snrpc/Lsm4/Ppil1/Snrpd3/Snrpa/Hspa8	14
BP:Biological Process	GO:0000302	response to reactive oxygen species	15/186	292/17690	4.84024e-07	5.54132e-05	4.68921e-05	Rack1/Prdx2/Cfl1/Atp5f1a/Apex1/Prdx1/Hspd1/Gstp1/Park7/Lcn2/Ldha/Tp53/Eef2/Cdk1/Hspa8	15
BP:Biological Process	GO:0001732	formation of cytoplasmic translation initiation complex	5/186	16/17690	4.84212e-07	5.54132e-05	4.68921e-05	Eif3f/Eif3h/Eif3m/Eif3g/Eif3k	5
BP:Biological Process	GO:0006413	translational initiation	10/186	119/17690	5.12024e-07	5.63423e-05	4.76783e-05	Npm1/Eif3f/Eif4a1/Eif3h/Eif1/Eif3m/Eif3g/Eif3l/Eif3k/Eif2s2	10
BP:Biological Process	GO:0098869	cellular oxidant detoxification	9/186	98/17690	9.1068e-07	9.64983e-05	8.16594e-05	Prdx2/Txndc17/Gpx3/Prdx1/Gstp1/Park7/Prdx4/Mgst1/Selenof	9
BP:Biological Process	GO:0000387	spliceosomal snRNP assembly	6/186	34/17690	1.31231e-06	0.00013409	0.00011347	Snrpd2/Snrpe/Snrpd1/Snrpc/Lsm4/Snrpd3	6
BP:Biological Process	GO:1990748	cellular detoxification	9/186	103/17690	1.38838e-06	0.000136971	0.000115909	Prdx2/Txndc17/Gpx3/Prdx1/Gstp1/Park7/Prdx4/Mgst1/Selenof	9
BP:Biological Process	GO:0006414	translational elongation	7/186	54/17690	1.48053e-06	0.000141193	0.000119481	Rack1/LOC100360522/Eef1b2/Eef1g/Eef1d/Eef1a1/Eef2	7
BP:Biological Process	GO:0006091	generation of precursor metabolites and energy	17/186	409/17690	1.57469e-06	0.000145328	0.000122981	LOC108351137/Ddit4/Glrx3/Atp5f1a/Pfkfb3/Cox7a2l/Atp5po/Park7/Ppp1ca/Cox4i1/Ndufb8/Ptges3/Ldha/Tp53/Cdk1/Cox5a/Sdhd	17
BP:Biological Process	GO:0050821	protein stabilization	11/186	168/17690	1.6649e-06	0.000148853	0.000125963	LOC100362830/Npm1/LOC108351137/Ppib/Cct5/Hspd1/Park7/Cct7/Ptges3/Cct3/Tp53	11
BP:Biological Process	GO:0051169	nuclear transport	15/186	324/17690	1.78323e-06	0.000154601	0.000130827	Npm1/Hsp90ab1/Hnrnpa1/Ran/Cfl1/Sec61b/Ppib/Srsf3/Park7/Pabpn1/Alyref/Ywhae/Tp53/Cdk1/Hspa8	15
BP:Biological Process	GO:0009206	purine ribonucleoside triphosphate biosynthetic process	10/186	137/17690	1.87472e-06	0.000157752	0.000133494	Atp5mc2/Nme2/LOC108351137/Ddit4/Atp5f1a/Impdh2/Pfkfb3/Atp5po/Tp53/Atp5pd	10
BP:Biological Process	GO:0009145	purine nucleoside triphosphate biosynthetic process	10/186	138/17690	2.00297e-06	0.000163728	0.000138551	Atp5mc2/Nme2/LOC108351137/Ddit4/Atp5f1a/Impdh2/Pfkfb3/Atp5po/Tp53/Atp5pd	10
BP:Biological Process	GO:0009201	ribonucleoside triphosphate biosynthetic process	10/186	143/17690	2.76549e-06	0.00021978	0.000185983	Atp5mc2/Nme2/LOC108351137/Ddit4/Atp5f1a/Impdh2/Pfkfb3/Atp5po/Tp53/Atp5pd	10
BP:Biological Process	GO:0098754	detoxification	9/186	114/17690	3.2475e-06	0.000251111	0.000212497	Prdx2/Txndc17/Gpx3/Prdx1/Gstp1/Park7/Prdx4/Mgst1/Selenof	9
BP:Biological Process	GO:0009142	nucleoside triphosphate biosynthetic process	10/186	155/17690	5.69666e-06	0.000417901	0.000353639	Atp5mc2/Nme2/LOC108351137/Ddit4/Atp5f1a/Impdh2/Pfkfb3/Atp5po/Tp53/Atp5pd	10
BP:Biological Process	GO:1902600	proton transmembrane transport	10/186	155/17690	5.69666e-06	0.000417901	0.000353639	Atp5mc2/Slc25a4/Slc25a3/Atp5f1a/Cox7a2l/Atp5po/Park7/Cox4i1/Cox5a/Atp5pd	10
BP:Biological Process	GO:0044403	symbiont process	15/186	358/17690	6.02662e-06	0.000431054	0.000364769	Hsp90ab1/Hnrnpa1/Eif3f/Cfl1/Ppib/Ppia/Hspd1/Eif3g/Alyref/Cdc42/Eif3l/Zfp36/Tp53/Nucks1/Hspa8	15
BP:Biological Process	GO:0042542	response to hydrogen peroxide	11/186	193/17690	6.37758e-06	0.000445031	0.000376596	Rack1/Cfl1/Apex1/Hspd1/Park7/Lcn2/Ldha/Tp53/Eef2/Cdk1/Hspa8	11
BP:Biological Process	GO:0034614	cellular response to reactive oxygen species	11/186	197/17690	7.75331e-06	0.000528148	0.000446933	Rack1/Prdx2/Cfl1/Atp5f1a/Apex1/Prdx1/Park7/Lcn2/Tp53/Cdk1/Hspa8	11
BP:Biological Process	GO:0006913	nucleocytoplasmic transport	14/186	323/17690	8.47544e-06	0.000563913	0.000477198	Npm1/Hsp90ab1/Hnrnpa1/Ran/Cfl1/Sec61b/Srsf3/Park7/Pabpn1/Alyref/Ywhae/Tp53/Cdk1/Hspa8	14
BP:Biological Process	GO:0016032	viral process	13/186	281/17690	8.96908e-06	0.000583194	0.000493514	Hsp90ab1/Hnrnpa1/Eif3f/Cfl1/Ppib/Ppia/Eif3g/Cdc42/Eif3l/Zfp36/Tp53/Nucks1/Hspa8	13
BP:Biological Process	GO:0006119	oxidative phosphorylation	8/186	103/17690	1.30371e-05	0.000828872	0.000701413	Cox7a2l/Atp5po/Park7/Cox4i1/Ndufb8/Cdk1/Cox5a/Sdhd	8
BP:Biological Process	GO:0002183	cytoplasmic translational initiation	5/186	30/17690	1.40182e-05	0.000871277	0.000737297	Eif3f/Eif3h/Eif3m/Eif3g/Eif3k	5
BP:Biological Process	GO:0006397	mRNA processing	15/186	385/17690	1.43132e-05	0.000871277	0.000737297	Npm1/Rbm3/Hnrnpa1/Snrpd2/Snrpe/Snrpd1/Srsf3/C1qbp/Snrpc/Lsm4/Ppil1/Ybx1/Snrpd3/Snrpa/Hspa8	15
BP:Biological Process	GO:1904814	regulation of protein localization to chromosome, telomeric region	4/186	15/17690	1.47533e-05	0.000878391	0.000743317	H2afy/Cct5/Cct7/Cct3	4
BP:Biological Process	GO:2000573	positive regulation of DNA biosynthetic process	7/186	76/17690	1.50441e-05	0.000878391	0.000743317	Npm1/Hsp90ab1/Hnrnpa1/Cct5/Cct7/Ptges3/Cct3	7
BP:Biological Process	GO:0009124	nucleoside monophosphate biosynthetic process	10/186	176/17690	1.74022e-05	0.000995754	0.000842633	Atp5mc2/LOC108351137/Ddit4/Atp5f1a/Dut/Impdh2/Pfkfb3/Atp5po/Tp53/Atp5pd	10
BP:Biological Process	GO:0022900	electron transport chain	9/186	142/17690	1.94497e-05	0.00107341	0.000908347	Glrx3/Atp5f1a/Cox7a2l/Park7/Cox4i1/Ndufb8/Cdk1/Cox5a/Sdhd	9
BP:Biological Process	GO:0044794	positive regulation by host of viral process	4/186	16/17690	1.95097e-05	0.00107341	0.000908347	Cfl1/Ppib/Nucks1/Hspa8	4
BP:Biological Process	GO:0044419	interspecies interaction between organisms	15/186	400/17690	2.23738e-05	0.00120776	0.00102204	Hsp90ab1/Hnrnpa1/Eif3f/Cfl1/Ppib/Ppia/Hspd1/Eif3g/Alyref/Cdc42/Eif3l/Zfp36/Tp53/Nucks1/Hspa8	15
BP:Biological Process	GO:0031647	regulation of protein stability	12/186	264/17690	2.3801e-05	0.00126101	0.0010671	LOC100362830/Npm1/LOC108351137/Ppib/Cct5/Hspd1/Park7/Cct7/Ptges3/Cct3/Tp53/Hspa8	12
BP:Biological Process	GO:0051348	negative regulation of transferase activity	12/186	268/17690	2.75949e-05	0.00143194	0.00121175	LOC100362830/Rack1/Npm1/H2afy/Uchl1/Gstp1/Park7/Dusp6/Ywhae/Zfp36/Tp53/Rtraf	12
BP:Biological Process	GO:1903829	positive regulation of cellular protein localization	13/186	313/17690	2.80282e-05	0.00143194	0.00121175	Rack1/Npm1/Hsp90ab1/Ran/Ptn/Cfl1/Cct5/Park7/Cct7/Cdc42/Ywhae/Cct3/Cdk1	13
BP:Biological Process	GO:2000278	regulation of DNA biosynthetic process	8/186	117/17690	3.30011e-05	0.00165642	0.00140171	Npm1/Hsp90ab1/Hnrnpa1/Cct5/Cct7/Ptges3/Cct3/Tp53	8
BP:Biological Process	GO:0009127	purine nucleoside monophosphate biosynthetic process	9/186	153/17690	3.51436e-05	0.00170417	0.00144211	Atp5mc2/LOC108351137/Ddit4/Atp5f1a/Impdh2/Pfkfb3/Atp5po/Tp53/Atp5pd	9
BP:Biological Process	GO:0009168	purine ribonucleoside monophosphate biosynthetic process	9/186	153/17690	3.51436e-05	0.00170417	0.00144211	Atp5mc2/LOC108351137/Ddit4/Atp5f1a/Impdh2/Pfkfb3/Atp5po/Tp53/Atp5pd	9
BP:Biological Process	GO:0034599	cellular response to oxidative stress	13/186	323/17690	3.88154e-05	0.00185085	0.00156623	Rack1/Prdx2/Nme2/Cfl1/Atp5f1a/Apex1/Prdx1/Park7/Lcn2/Mgst1/Tp53/Cdk1/Hspa8	13
BP:Biological Process	GO:0072593	reactive oxygen species metabolic process	12/186	283/17690	4.69059e-05	0.00219997	0.00186167	Prdx2/Cyr61/Ddit4/Gpx3/Prdx1/Hspd1/Gstp1/Park7/Prdx4/Dynll1/Eef1a1/Tp53	12
BP:Biological Process	GO:0070301	cellular response to hydrogen peroxide	8/186	124/17690	5.00538e-05	0.00230974	0.00195456	Rack1/Cfl1/Apex1/Park7/Lcn2/Tp53/Cdk1/Hspa8	8
BP:Biological Process	GO:0006754	ATP biosynthetic process	8/186	127/17690	5.93332e-05	0.00269448	0.00228014	Atp5mc2/LOC108351137/Ddit4/Atp5f1a/Pfkfb3/Atp5po/Tp53/Atp5pd	8
BP:Biological Process	GO:0009156	ribonucleoside monophosphate biosynthetic process	9/186	165/17690	6.33709e-05	0.00283288	0.00239726	Atp5mc2/LOC108351137/Ddit4/Atp5f1a/Impdh2/Pfkfb3/Atp5po/Tp53/Atp5pd	9
BP:Biological Process	GO:0034404	nucleobase-containing small molecule biosynthetic process	9/186	166/17690	6.64049e-05	0.00288594	0.00244216	Nme2/LOC108351137/Hint1/Ddit4/Dut/Impdh2/Pfkfb3/Ldha/Tp53	9
BP:Biological Process	GO:0042775	mitochondrial ATP synthesis coupled electron transport	6/186	66/17690	6.7094e-05	0.00288594	0.00244216	Park7/Cox4i1/Ndufb8/Cdk1/Cox5a/Sdhd	6
BP:Biological Process	GO:0046390	ribose phosphate biosynthetic process	11/186	249/17690	6.7584e-05	0.00288594	0.00244216	Atp5mc2/Nme2/LOC108351137/Tkt/Ddit4/Atp5f1a/Impdh2/Pfkfb3/Atp5po/Tp53/Atp5pd	11
BP:Biological Process	GO:0007004	telomere maintenance via telomerase	6/186	67/17690	7.3056e-05	0.00296575	0.00250969	Hsp90ab1/Hnrnpa1/Cct5/Cct7/Ptges3/Cct3	6
BP:Biological Process	GO:0002181	cytoplasmic translation	8/186	131/17690	7.38934e-05	0.00296575	0.00250969	LOC108352650/Eif3f/LOC100361854/Eif3h/Eif3m/Eif3g/Eef2/Eif3k	8
BP:Biological Process	GO:0051186	cofactor metabolic process	16/186	497/17690	7.4402e-05	0.00296575	0.00250969	Prdx2/LOC108351137/Tkt/Ddit4/Glrx3/Gpx3/Pfkfb3/Glo1/Prdx1/Gstp1/Park7/Prdx4/Mgst1/Ldha/Tp53/Pgls	16
BP:Biological Process	GO:0015985	energy coupled proton transport, down electrochemical gradient	4/186	22/17690	7.4636e-05	0.00296575	0.00250969	Atp5mc2/Atp5f1a/Atp5po/Atp5pd	4
BP:Biological Process	GO:0015986	ATP synthesis coupled proton transport	4/186	22/17690	7.4636e-05	0.00296575	0.00250969	Atp5mc2/Atp5f1a/Atp5po/Atp5pd	4
BP:Biological Process	GO:0006278	RNA-dependent DNA biosynthetic process	6/186	68/17690	7.94331e-05	0.00311312	0.00263441	Hsp90ab1/Hnrnpa1/Cct5/Cct7/Ptges3/Cct3	6
BP:Biological Process	GO:0042773	ATP synthesis coupled electron transport	6/186	71/17690	0.000101265	0.00391514	0.00331309	Park7/Cox4i1/Ndufb8/Cdk1/Cox5a/Sdhd	6
BP:Biological Process	GO:0070199	establishment of protein localization to chromosome	4/186	24/17690	0.000106651	0.00406837	0.00344276	H2afy/Cct5/Cct7/Cct3	4
BP:Biological Process	GO:0009165	nucleotide biosynthetic process	12/186	312/17690	0.000118802	0.00447228	0.00378456	Atp5mc2/Nme2/LOC108351137/Ddit4/Atp5f1a/Erh/Dut/Impdh2/Pfkfb3/Atp5po/Tp53/Atp5pd	12
BP:Biological Process	GO:1904851	positive regulation of establishment of protein localization to telomere	3/186	10/17690	0.000129995	0.00478686	0.00405077	Cct5/Cct7/Cct3	3
BP:Biological Process	GO:0000060	protein import into nucleus, translocation	5/186	47/17690	0.000130574	0.00478686	0.00405077	Hsp90ab1/Ran/Sec61b/Tp53/Cdk1	5
BP:Biological Process	GO:0043161	proteasome-mediated ubiquitin-dependent protein catabolic process	13/186	365/17690	0.000133461	0.00478686	0.00405077	Rack1/Hsp90ab1/Sec61b/Psma5/Psmb5/Ube2c/Psmb2/Park7/Psmb1/Psma4/Psmb3/Psmb6/Psma7	13
BP:Biological Process	GO:1901293	nucleoside phosphate biosynthetic process	12/186	316/17690	0.000133851	0.00478686	0.00405077	Atp5mc2/Nme2/LOC108351137/Ddit4/Atp5f1a/Erh/Dut/Impdh2/Pfkfb3/Atp5po/Tp53/Atp5pd	12
BP:Biological Process	GO:0044788	modulation by host of viral process	4/186	26/17690	0.000147605	0.00521355	0.00441184	Cfl1/Ppib/Nucks1/Hspa8	4
BP:Biological Process	GO:0009152	purine ribonucleotide biosynthetic process	10/186	229/17690	0.000159441	0.00549729	0.00465195	Atp5mc2/Nme2/LOC108351137/Ddit4/Atp5f1a/Impdh2/Pfkfb3/Atp5po/Tp53/Atp5pd	10
BP:Biological Process	GO:0031960	response to corticosteroid	12/186	322/17690	0.000159481	0.00549729	0.00465195	Mdk/Ran/Ddit4/Igfbp2/Atp5f1a/Gpx3/Hspd1/Cbx3/Gstp1/Fosb/Pebp1/Zfp36	12
BP:Biological Process	GO:1903578	regulation of ATP metabolic process	6/186	78/17690	0.00017091	0.00575316	0.00486847	Ddit4/Pfkfb3/Cox7a2l/Park7/Tp53/Cdk1	6
BP:Biological Process	GO:0043467	regulation of generation of precursor metabolites and energy	7/186	111/17690	0.000171657	0.00575316	0.00486847	Ddit4/Pfkfb3/Cox7a2l/Park7/Ppp1ca/Tp53/Cdk1	7
BP:Biological Process	GO:0051168	nuclear export	8/186	148/17690	0.000172937	0.00575316	0.00486847	Npm1/Hnrnpa1/Ran/Srsf3/Park7/Pabpn1/Alyref/Ywhae	8
BP:Biological Process	GO:0070203	regulation of establishment of protein localization to telomere	3/186	11/17690	0.00017736	0.0058325	0.00493561	Cct5/Cct7/Cct3	3
BP:Biological Process	GO:0070198	protein localization to chromosome, telomeric region	4/186	28/17690	0.000198862	0.00646529	0.0054711	H2afy/Cct5/Cct7/Cct3	4
BP:Biological Process	GO:0051052	regulation of DNA metabolic process	14/186	433/17690	0.000202282	0.0064691	0.00547432	Npm1/Hmgb2/Hsp90ab1/Hnrnpa1/Cct5/Dek/Cct7/Alyref/Cdc42/Ptges3/Cct3/Tp53/Cdk1/Nucks1	14
BP:Biological Process	GO:1903311	regulation of mRNA metabolic process	10/186	236/17690	0.000203502	0.0064691	0.00547432	Npm1/Rbm3/Hnrnpa1/Srsf3/Apex1/C1qbp/Ybx1/Zfp36/Snrpa/Hspa8	10
BP:Biological Process	GO:0010833	telomere maintenance via telomere lengthening	6/186	81/17690	0.000210407	0.0066151	0.00559787	Hsp90ab1/Hnrnpa1/Cct5/Cct7/Ptges3/Cct3	6
BP:Biological Process	GO:0042744	hydrogen peroxide catabolic process	4/186	29/17690	0.000228795	0.00711504	0.00602093	Prdx2/Gpx3/Prdx1/Prdx4	4
BP:Biological Process	GO:0006749	glutathione metabolic process	5/186	53/17690	0.000232152	0.00714179	0.00604357	Gpx3/Glo1/Gstp1/Park7/Mgst1	5
BP:Biological Process	GO:0070202	regulation of establishment of protein localization to chromosome	3/186	12/17690	0.000234652	0.00714192	0.00604367	Cct5/Cct7/Cct3	3
BP:Biological Process	GO:0009260	ribonucleotide biosynthetic process	10/186	242/17690	0.00024902	0.00749944	0.00634622	Atp5mc2/Nme2/LOC108351137/Ddit4/Atp5f1a/Impdh2/Pfkfb3/Atp5po/Tp53/Atp5pd	10
BP:Biological Process	GO:0051054	positive regulation of DNA metabolic process	10/186	244/17690	0.000265972	0.00792651	0.00670762	Npm1/Hmgb2/Hsp90ab1/Hnrnpa1/Cct5/Cct7/Cdc42/Ptges3/Cct3/Cdk1	10
BP:Biological Process	GO:0042743	hydrogen peroxide metabolic process	5/186	55/17690	0.000276693	0.00816102	0.00690607	Prdx2/Gpx3/Prdx1/Park7/Prdx4	5
BP:Biological Process	GO:0006164	purine nucleotide biosynthetic process	10/186	247/17690	0.000293205	0.00855979	0.00724352	Atp5mc2/Nme2/LOC108351137/Ddit4/Atp5f1a/Impdh2/Pfkfb3/Atp5po/Tp53/Atp5pd	10
BP:Biological Process	GO:1904816	positive regulation of protein localization to chromosome, telomeric region	3/186	13/17690	0.000302691	0.00874746	0.00740233	Cct5/Cct7/Cct3	3
BP:Biological Process	GO:0051384	response to glucocorticoid	11/186	298/17690	0.000324752	0.00918427	0.00777197	Mdk/Ddit4/Igfbp2/Atp5f1a/Gpx3/Hspd1/Cbx3/Gstp1/Fosb/Pebp1/Zfp36	11
BP:Biological Process	GO:0010662	regulation of striated muscle cell apoptotic process	5/186	57/17690	0.000327436	0.00918427	0.00777197	Npm1/Slc25a4/Naca/Tp53/Hspa8	5
BP:Biological Process	GO:0071364	cellular response to epidermal growth factor stimulus	5/186	57/17690	0.000327436	0.00918427	0.00777197	Hnrnpa1/Cfl1/Gstp1/Eef1a1/Zfp36	5
BP:Biological Process	GO:0015980	energy derivation by oxidation of organic compounds	10/186	252/17690	0.000343769	0.00954875	0.0080804	Park7/Ppp1ca/Cox4i1/Ndufb8/Ptges3/Ldha/Tp53/Cdk1/Cox5a/Sdhd	10

## Sheet: DCT
GO	ID	Description	GeneRatio	BgRatio	pvalue	p.adjust	qvalue	geneID	Count
CC:Cellular Component	GO:0034709	methylosome	7/182	13/18468	1.31267e-11	4.81749e-09	3.42675e-09	Erh/Snrpd2/Snrpe/Prmt1/Snrpd1/Snrpf/Snrpd3	7
CC:Cellular Component	GO:0043209	myelin sheath	17/182	214/18468	4.12795e-11	7.57479e-09	5.38806e-09	Uba52/Actb/Atp1a1/Prdx2/Uchl1/Hspa8/Cct5/Cdc42/Tuba1a/Atp1b1/Prdx1/Eef1a1/Nme2/Actg1/Tuba1b/Ndrg1/Hspa5	17
CC:Cellular Component	GO:0005687	U4 snRNP	6/182	13/18468	1.36674e-09	1.67198e-07	1.1893e-07	Snrpd2/Snrpe/Snrpd1/Ddx39b/Snrpf/Snrpd3	6
CC:Cellular Component	GO:0005681	spliceosomal complex	13/182	171/18468	1.49338e-08	1.37018e-06	9.74629e-07	Rbm3/Hnrnpa1/Snrpd2/Hspa8/Snrpe/Hnrnpf/U2af1/Ybx1/Srsf2/Snrpd1/Ddx39b/Snrpf/Snrpd3	13
CC:Cellular Component	GO:0016282	eukaryotic 43S preinitiation complex	6/182	21/18468	4.04773e-08	2.97104e-06	2.11334e-06	Eif3h/Eif3f/Eif3m/Eif1/Eif3g/Eif3k	6
CC:Cellular Component	GO:0070993	translation preinitiation complex	6/182	22/18468	5.52024e-08	3.37655e-06	2.40179e-06	Eif3h/Eif3f/Eif3m/Eif1/Eif3g/Eif3k	6
CC:Cellular Component	GO:0005689	U12-type spliceosomal complex	6/182	28/18468	2.65373e-07	1.39131e-05	9.8966e-06	Snrpd2/Snrpe/Ybx1/Snrpd1/Snrpf/Snrpd3	6
CC:Cellular Component	GO:0033290	eukaryotic 48S preinitiation complex	5/182	17/18468	4.94564e-07	2.26881e-05	1.61384e-05	Eif3h/Eif3f/Eif3m/Eif3g/Eif3k	5
CC:Cellular Component	GO:0034719	SMN-Sm protein complex	5/182	18/18468	6.79322e-07	2.77013e-05	1.97043e-05	Snrpd2/Snrpe/Snrpd1/Snrpf/Snrpd3	5
CC:Cellular Component	GO:0005852	eukaryotic translation initiation factor 3 complex	5/182	19/18468	9.1459e-07	3.35655e-05	2.38756e-05	Eif3h/Eif3f/Eif3m/Eif3g/Eif3k	5
CC:Cellular Component	GO:0016327	apicolateral plasma membrane	5/182	21/18468	1.57513e-06	5.25521e-05	3.73811e-05	Cldn3/Cldn4/Cldn7/Krt8/Cldn8	5
CC:Cellular Component	GO:0005685	U1 snRNP	5/182	22/18468	2.02217e-06	6.18446e-05	4.3991e-05	Snrpd2/Snrpe/Snrpd1/Snrpf/Snrpd3	5
CC:Cellular Component	GO:0071013	catalytic step 2 spliceosome	8/182	92/18468	3.50612e-06	9.89805e-05	7.04063e-05	Hnrnpa1/Snrpd2/Snrpe/Hnrnpf/U2af1/Snrpd1/Snrpf/Snrpd3	8
CC:Cellular Component	GO:0071007	U2-type catalytic step 2 spliceosome	5/182	30/18468	1.02653e-05	0.000269099	0.000191414	Snrpd2/Snrpe/Snrpd1/Snrpf/Snrpd3	5
CC:Cellular Component	GO:0005874	microtubule	14/182	365/18468	1.62272e-05	0.000397026	0.00028241	Tpt1/Tubb5/Stmn1/Dynll1/Tubb2b/Hspa8/Cct5/Tuba1a/Gabarapl1/Tuba1b/Ndrg1/Dcdc2/Marcks/Cct7	14
CC:Cellular Component	GO:0101031	chaperone complex	4/182	19/18468	3.15054e-05	0.00069472	0.000494165	Hsp90ab1/Hspa8/Cct5/Cct7	4
CC:Cellular Component	GO:0042470	melanosome	7/182	92/18468	3.47999e-05	0.00069472	0.000494165	Hsp90ab1/Hspa8/Ppib/Ran/Pdia6/Capg/Ywhae	7
CC:Cellular Component	GO:0048770	pigment granule	7/182	92/18468	3.47999e-05	0.00069472	0.000494165	Hsp90ab1/Hspa8/Ppib/Ran/Pdia6/Capg/Ywhae	7
CC:Cellular Component	GO:0097525	spliceosomal snRNP complex	6/182	63/18468	3.59664e-05	0.00069472	0.000494165	Snrpd2/Snrpe/Snrpd1/Ddx39b/Snrpf/Snrpd3	6
CC:Cellular Component	GO:0030532	small nuclear ribonucleoprotein complex	6/182	67/18468	5.11336e-05	0.000938302	0.000667428	Snrpd2/Snrpe/Snrpd1/Ddx39b/Snrpf/Snrpd3	6
CC:Cellular Component	GO:0031253	cell projection membrane	12/182	312/18468	6.45269e-05	0.00112768	0.000802139	Hsp90ab1/Cfl1/Aif1l/Cd24/Scnn1a/Cdc42/Gabarapl1/Eef1a1/Umod/Tpm1/Atf4/Nradd	12
CC:Cellular Component	GO:0099523	presynaptic cytosol	4/182	26/18468	0.00011514	0.00192074	0.00136625	Calb1/Marcksl1/Hspa8/Marcks	4
CC:Cellular Component	GO:0034708	methyltransferase complex	7/182	112/18468	0.000122011	0.00194688	0.00138484	Erh/Snrpd2/Snrpe/Prmt1/Snrpd1/Snrpf/Snrpd3	7
CC:Cellular Component	GO:0120114	Sm-like protein family complex	6/182	79/18468	0.000129183	0.00197543	0.00140515	Snrpd2/Snrpe/Snrpd1/Ddx39b/Snrpf/Snrpd3	6
CC:Cellular Component	GO:0098589	membrane region	13/182	397/18468	0.00016168	0.00237346	0.00168828	Actb/Atp1a1/Cd24/Tubb5/Eif5a/Eef2/Hspa8/Tuba1a/Hspa1a/Atp1b1/Umod/Tuba1b/Ednrb	13
CC:Cellular Component	GO:0016234	inclusion body	6/182	84/18468	0.000181395	0.00256046	0.0018213	Hsp90ab1/Eef2/Clu/Gpx1/Hspa1a/Atf4	6
CC:Cellular Component	GO:0002199	zona pellucida receptor complex	3/182	13/18468	0.000250364	0.00328156	0.00233423	Cct5/Hspa1a/Cct7	3
CC:Cellular Component	GO:0034663	endoplasmic reticulum chaperone complex	3/182	13/18468	0.000250364	0.00328156	0.00233423	Ppib/Pdia6/Hspa5	3
CC:Cellular Component	GO:0005719	nuclear euchromatin	4/182	32/18468	0.000264467	0.00334688	0.00238069	Jun/H3f3c/Cbx3/Prdx1	4
CC:Cellular Component	GO:0031256	leading edge membrane	8/182	169/18468	0.000276363	0.00338084	0.00240484	Cfl1/Aif1l/Cdc42/Gabarapl1/Eef1a1/Tpm1/Atf4/Nradd	8
CC:Cellular Component	GO:1903561	extracellular vesicle	6/182	92/18468	0.000298215	0.00342507	0.0024363	Slc12a3/Defb1/Scnn1a/Hspa8/Clic1/Actg1	6
CC:Cellular Component	GO:0008180	COP9 signalosome	4/182	33/18468	0.000298643	0.00342507	0.0024363	Hsp90ab1/Dynll1/Hspa1a/Hspa5	4
CC:Cellular Component	GO:0045121	membrane raft	12/182	383/18468	0.000430121	0.00475202	0.00338018	Actb/Atp1a1/Cd24/Tubb5/Eef2/Hspa8/Tuba1a/Hspa1a/Atp1b1/Umod/Tuba1b/Ednrb	12
CC:Cellular Component	GO:0098857	membrane microdomain	12/182	384/18468	0.000440242	0.00475202	0.00338018	Actb/Atp1a1/Cd24/Tubb5/Eef2/Hspa8/Tuba1a/Hspa1a/Atp1b1/Umod/Tuba1b/Ednrb	12
CC:Cellular Component	GO:0043230	extracellular organelle	6/182	100/18468	0.000467242	0.00488988	0.00347825	Slc12a3/Defb1/Scnn1a/Hspa8/Clic1/Actg1	6
CC:Cellular Component	GO:0005682	U5 snRNP	3/182	16/18468	0.000479661	0.00488988	0.00347825	Snrpd2/Snrpd1/Snrpd3	3
CC:Cellular Component	GO:0044445	cytosolic part	12/182	398/18468	0.000604476	0.00599575	0.00426486	LOC100911847/Rack1/Calb1/LOC100360057/Fau/Uba52/LOC100361854/Marcksl1/Hspa8/Cct5/Marcks/Cct7	12
CC:Cellular Component	GO:0042788	polysomal ribosome	4/182	40/18468	0.000632117	0.00610492	0.00434252	LOC100361854/LOC108352650/Eif3h/Eef2	4
CC:Cellular Component	GO:0000791	euchromatin	4/182	42/18468	0.000762416	0.00699516	0.00497576	Jun/H3f3c/Cbx3/Prdx1	4
CC:Cellular Component	GO:0099522	region of cytosol	4/182	42/18468	0.000762416	0.00699516	0.00497576	Calb1/Marcksl1/Hspa8/Marcks	4
CC:Cellular Component	GO:0016323	basolateral plasma membrane	9/182	248/18468	0.000810516	0.00725511	0.00516067	Hsp90ab1/Atp1a1/Atp6v1b1/Hspa1a/Atp1b1/Umod/Cldn4/Cldn7/Cldn8	9
CC:Cellular Component	GO:0005684	U2-type spliceosomal complex	5/182	77/18468	0.000979697	0.00856069	0.00608935	Snrpd2/Snrpe/Snrpd1/Snrpf/Snrpd3	5
CC:Cellular Component	GO:0099571	postsynaptic cytoskeleton	3/182	21/18468	0.00109865	0.00937688	0.00666991	Actb/Actg1/Marcks	3
CC:Cellular Component	GO:0098685	Schaffer collateral - CA1 synapse	6/182	119/18468	0.00116646	0.00972936	0.00692064	Actb/Tubb2b/Cdc42/Slc16a7/Pfn1/Actg1	6
MF:Molecular Function	GO:0008135	translation factor activity, RNA binding	13/182	94/16788	2.60373e-11	1.255e-08	1.0086e-08	Eef1b2/Eef1g/Eif4a1/Eif3h/Eef1d/Eif5a/Eef2/Eif3f/Eif3m/Eif1/Eif3g/Eef1a1/Eif3k	13
MF:Molecular Function	GO:0043021	ribonucleoprotein complex binding	13/182	147/16788	7.30915e-09	1.7615e-06	1.41567e-06	Rack1/Npm1/Rbm3/Eif5a/Eef2/Snrpd2/Snrpe/Prmt1/Eif1/Snrpd1/Hspa5/Snrpd3/Eif3k	13
MF:Molecular Function	GO:0051082	unfolded protein binding	10/182	95/16788	7.97766e-08	1.28174e-05	1.0301e-05	Npm1/Hsp90ab1/Hspa8/Ppib/Cct5/Hspa1a/Hspa5/Ppic/St13/Cct7	10
MF:Molecular Function	GO:0003746	translation elongation factor activity	6/182	23/16788	1.29468e-07	1.56009e-05	1.2538e-05	Eef1b2/Eef1g/Eef1d/Eif5a/Eef2/Eef1a1	6
MF:Molecular Function	GO:0031625	ubiquitin protein ligase binding	16/182	306/16788	2.31723e-07	2.23381e-05	1.79525e-05	Jun/Hsp90ab1/Uba52/Tubb5/Uchl1/Clu/Hspa8/Txnip/Hspa1a/Sumo1/Gabarapl1/Actg1/Tuba1b/Hspa5/Ywhae/Nfkbia	16
MF:Molecular Function	GO:0044389	ubiquitin-like protein ligase binding	16/182	321/16788	4.41012e-07	3.5428e-05	2.84724e-05	Jun/Hsp90ab1/Uba52/Tubb5/Uchl1/Clu/Hspa8/Txnip/Hspa1a/Sumo1/Gabarapl1/Actg1/Tuba1b/Hspa5/Ywhae/Nfkbia	16
MF:Molecular Function	GO:0003743	translation initiation factor activity	7/182	59/16788	3.3249e-06	0.000228943	0.000183995	Eif4a1/Eif3h/Eif3f/Eif3m/Eif1/Eif3g/Eif3k	7
MF:Molecular Function	GO:0070990	snRNP binding	4/182	11/16788	4.15595e-06	0.000250396	0.000201235	Snrpd2/Snrpe/Snrpd1/Snrpd3	4
MF:Molecular Function	GO:0005200	structural constituent of cytoskeleton	6/182	65/16788	7.26494e-05	0.00389078	0.0031269	Actb/Tubb5/Tubb2b/Tuba1a/Actg1/Tuba1b	6
MF:Molecular Function	GO:0051787	misfolded protein binding	4/182	22/16788	8.3911e-05	0.00404451	0.00325045	Clu/Hspa8/Hspa1a/Hspa5	4
MF:Molecular Function	GO:0003729	mRNA binding	11/182	252/16788	9.80171e-05	0.00429493	0.0034517	LOC100362830/LOC100911847/Rbm3/LOC100361854/Hnrnpa1/Srsf3/Serbp1/Cct5/Ybx1/Eef1a1/Paip2	11
MF:Molecular Function	GO:0031072	heat shock protein binding	8/182	137/16788	0.000124445	0.00499853	0.00401717	Hsp90ab1/Cd24/Eef1d/Hspa8/Hspa1a/Hspa5/Nfkbia/St13	8
MF:Molecular Function	GO:0031492	nucleosomal DNA binding	4/182	29/16788	0.000256777	0.00952049	0.00765132	H3f3b/H3f3c/LOC100360316/Hmgn1	4
BP:Biological Process	GO:0008380	RNA splicing	18/184	335/17690	1.39658e-08	4.33637e-05	3.32385e-05	Npm1/Rbm3/LOC100361854/Hnrnpa1/Srsf3/Snrpd2/Hspa8/Snrpe/Hspa1a/Hnrnpf/U2af1/Ybx1/Srsf2/Snrpd1/Ddx39b/Rtraf/Snrpf/Snrpd3	18
BP:Biological Process	GO:0006414	translational elongation	8/184	54/17690	8.13474e-08	0.000126292	9.68034e-05	Rack1/LOC100360522/Eef1b2/Eef1g/Eef1d/Eif5a/Eef2/Eef1a1	8
BP:Biological Process	GO:0001732	formation of cytoplasmic translation initiation complex	5/184	16/17690	4.58939e-07	0.000359783	0.000275775	Eif3h/Eif3f/Eif3m/Eif3g/Eif3k	5
BP:Biological Process	GO:0006413	translational initiation	10/184	119/17690	4.63488e-07	0.000359783	0.000275775	Npm1/Eif4a1/Eif3h/Eif3f/Eif3m/Eif1/Eif3g/Atf4/Paip2/Eif3k	10
BP:Biological Process	GO:0006457	protein folding	11/184	160/17690	9.24877e-07	0.000562215	0.000430941	Hsp90ab1/Clu/Hspa8/Ppib/Cct5/Hspa1a/Pdia6/Hspa5/Ppic/St13/Cct7	11
BP:Biological Process	GO:0001649	osteoblast differentiation	12/184	198/17690	1.12515e-06	0.000562215	0.000430941	Tmsb4x/Rack1/H3f3b/Cyr61/Igfbp5/Id3/Jund/Id1/Id4/Clic1/Junb/Bmp2	12
BP:Biological Process	GO:0048511	rhythmic process	16/184	362/17690	1.26747e-06	0.000562215	0.000430941	Jun/Rack1/Id3/Jund/Egr1/Actb/Id1/Id4/Clu/Hspa8/Impdh2/Atf4/Cldn4/Hspa5/Ptn/Bmp2	16
BP:Biological Process	GO:0000375	RNA splicing, via transesterification reactions	13/184	251/17690	2.32852e-06	0.000649332	0.000497716	Npm1/Rbm3/Hnrnpa1/Srsf3/Snrpd2/Hspa8/Snrpe/U2af1/Srsf2/Snrpd1/Ddx39b/Snrpf/Snrpd3	13
BP:Biological Process	GO:0000377	RNA splicing, via transesterification reactions with bulged adenosine as nucleophile	13/184	251/17690	2.32852e-06	0.000649332	0.000497716	Npm1/Rbm3/Hnrnpa1/Srsf3/Snrpd2/Hspa8/Snrpe/U2af1/Srsf2/Snrpd1/Ddx39b/Snrpf/Snrpd3	13
BP:Biological Process	GO:0000398	mRNA splicing, via spliceosome	13/184	251/17690	2.32852e-06	0.000649332	0.000497716	Npm1/Rbm3/Hnrnpa1/Srsf3/Snrpd2/Hspa8/Snrpe/U2af1/Srsf2/Snrpd1/Ddx39b/Snrpf/Snrpd3	13
BP:Biological Process	GO:0000302	response to reactive oxygen species	14/184	292/17690	2.33831e-06	0.000649332	0.000497716	Jun/Rack1/Fos/Rhob/Cfl1/Prdx2/Dusp1/Eef2/Gpx1/Hspa8/Txnip/Gstp1/Prdx1/Tpm1	14
BP:Biological Process	GO:0031333	negative regulation of protein complex assembly	10/184	143/17690	2.50949e-06	0.000649332	0.000497716	Tmsb10/Tmsb4x/Cfl1/Stmn1/Clu/Cdc42/Pfn1/Tpm1/Cldn7/Capg	10
BP:Biological Process	GO:0022618	ribonucleoprotein complex assembly	13/184	257/17690	3.0214e-06	0.000721649	0.000553148	LOC100911847/Hsp90ab1/Eif3h/Snrpd2/Eif3f/Eif3m/Snrpe/Eif3g/Snrpd1/Ddx39b/Snrpf/Snrpd3/Eif3k	13
BP:Biological Process	GO:0031647	regulation of protein stability	13/184	264/17690	4.05621e-06	0.000899609	0.000689555	LOC100362830/Npm1/Id1/Clu/Hspa8/Ppib/Cct5/Pfn1/Hspa1a/Atp1b1/Sumo1/Bmp2/Cct7	13
BP:Biological Process	GO:0071826	ribonucleoprotein complex subunit organization	13/184	270/17690	5.18133e-06	0.00094208	0.000722109	LOC100911847/Hsp90ab1/Eif3h/Snrpd2/Eif3f/Eif3m/Snrpe/Eif3g/Snrpd1/Ddx39b/Snrpf/Snrpd3/Eif3k	13
BP:Biological Process	GO:0051098	regulation of binding	16/184	404/17690	5.20317e-06	0.00094208	0.000722109	Jun/Tmsb4x/Hsp90ab1/Id3/Bambi/Actb/Stmn1/Hes1/Id1/Id4/Cdc42/Hmgb2/Ran/Sumo1/Hspa5/Bmp2	16
BP:Biological Process	GO:0072017	distal tubule development	4/184	12/17690	5.25395e-06	0.00094208	0.000722109	Calb1/Umod/Tfap2b/Pax8	4
BP:Biological Process	GO:0034248	regulation of cellular amide metabolic process	15/184	359/17690	5.46133e-06	0.00094208	0.000722109	Rack1/Npm1/Cyr61/Igfbp5/Rbm3/LOC100360057/Btg2/Eif5a/Eef2/Clu/Eif1/Atf4/Ddx39b/Paip2/Eif3k	15
BP:Biological Process	GO:0072044	collecting duct development	4/184	13/17690	7.52739e-06	0.0011073	0.000848751	Calb1/Dact2/Tfap2b/Pax8	4
BP:Biological Process	GO:0070997	neuron death	16/184	417/17690	7.75256e-06	0.0011073	0.000848751	Mdk/Jun/Rack1/Npm1/Hsp90ab1/Fos/Egr1/Btg2/Prdx2/Clu/Gpx1/Gclm/Cdc42/Atf4/Hspa5/Tfap2b	16
BP:Biological Process	GO:0051169	nuclear transport	14/184	324/17690	7.75292e-06	0.0011073	0.000848751	Npm1/Hsp90ab1/Cfl1/Hnrnpa1/Srsf3/Eif5a/Hspa8/Ppib/Ran/Txnip/Ddx39b/Ywhae/Nfkbia/Anp32b	14
BP:Biological Process	GO:1901214	regulation of neuron death	15/184	370/17690	7.8456e-06	0.0011073	0.000848751	Mdk/Jun/Rack1/Npm1/Hsp90ab1/Fos/Egr1/Btg2/Prdx2/Clu/Gpx1/Gclm/Cdc42/Atf4/Tfap2b	15
BP:Biological Process	GO:0051017	actin filament bundle assembly	10/184	166/17690	9.49962e-06	0.00128245	0.000983004	Rhob/Cfl1/Aif1l/Stmn1/Id1/Cdc42/Pfn1/Tpm1/Espn/Marcks	10
BP:Biological Process	GO:0050821	protein stabilization	10/184	168/17690	1.05538e-05	0.0013654	0.00104659	LOC100362830/Npm1/Clu/Ppib/Cct5/Pfn1/Hspa1a/Atp1b1/Sumo1/Cct7	10
BP:Biological Process	GO:0061572	actin filament bundle organization	10/184	169/17690	1.11177e-05	0.00138082	0.00105841	Rhob/Cfl1/Aif1l/Stmn1/Id1/Cdc42/Pfn1/Tpm1/Espn/Marcks	10
BP:Biological Process	GO:0032272	negative regulation of protein polymerization	7/184	74/17690	1.17488e-05	0.00140308	0.00107547	Tmsb10/Tmsb4x/Cfl1/Stmn1/Pfn1/Tpm1/Capg	7
BP:Biological Process	GO:0006397	mRNA processing	15/184	385/17690	1.25772e-05	0.00143589	0.00110062	Npm1/Rbm3/Hnrnpa1/Srsf3/Snrpd2/Hspa8/Snrpe/Hnrnpf/U2af1/Ybx1/Srsf2/Snrpd1/Ddx39b/Snrpf/Snrpd3	15
BP:Biological Process	GO:0002183	cytoplasmic translational initiation	5/184	30/17690	1.33041e-05	0.00143589	0.00110062	Eif3h/Eif3f/Eif3m/Eif3g/Eif3k	5
BP:Biological Process	GO:0051402	neuron apoptotic process	13/184	295/17690	1.34109e-05	0.00143589	0.00110062	Mdk/Jun/Npm1/Hsp90ab1/Egr1/Btg2/Prdx2/Gpx1/Gclm/Cdc42/Atf4/Hspa5/Tfap2b	13
BP:Biological Process	GO:0001503	ossification	15/184	391/17690	1.50885e-05	0.00156166	0.00119702	Tmsb4x/Rack1/H3f3b/Cyr61/Igfbp5/Id3/Jund/Atp6v1b1/Id1/Id4/Clic1/Junb/Kl/Ptn/Bmp2	15
BP:Biological Process	GO:0043484	regulation of RNA splicing	9/184	141/17690	1.6866e-05	0.00162661	0.00124681	Npm1/Rbm3/LOC100361854/Hnrnpa1/Srsf3/Hspa8/Hspa1a/Hnrnpf/Srsf2	9
BP:Biological Process	GO:0022613	ribonucleoprotein complex biogenesis	16/184	445/17690	1.73452e-05	0.00162661	0.00124681	LOC100911847/Npm1/Hsp90ab1/Eif3h/Snrpd2/Eif3f/Eif3m/Snrpe/Eif3g/Ran/Snrpd1/Ddx39b/Trmt112/Snrpf/Snrpd3/Eif3k	16
BP:Biological Process	GO:0001655	urogenital system development	15/184	397/17690	1.80351e-05	0.00162661	0.00124681	Calb1/Id3/Egr1/Cd24/Hes1/Emx2/Id4/Hspa8/Aldh1a3/Dact2/Umod/Tfap2b/Bmp2/Crip1/Pax8	15
BP:Biological Process	GO:0051592	response to calcium ion	10/184	179/17690	1.83471e-05	0.00162661	0.00124681	Wnk1/Jun/Jund/Fos/Dusp1/Junb/Txnip/Ranbp1/Actg1/Hspa5	10
BP:Biological Process	GO:0043523	regulation of neuron apoptotic process	12/184	262/17690	1.98269e-05	0.00162661	0.00124681	Mdk/Jun/Npm1/Hsp90ab1/Egr1/Btg2/Prdx2/Gpx1/Gclm/Cdc42/Atf4/Tfap2b	12
BP:Biological Process	GO:0032781	positive regulation of ATPase activity	6/184	54/17690	1.99147e-05	0.00162661	0.00124681	Tmsb4x/Dynll1/Pfn1/Atp1b1/Sumo1/Tpm1	6
BP:Biological Process	GO:0043392	negative regulation of DNA binding	6/184	54/17690	1.99147e-05	0.00162661	0.00124681	Jun/Tmsb4x/Id3/Id1/Id4/Sumo1	6
BP:Biological Process	GO:1902904	negative regulation of supramolecular fiber organization	9/184	144/17690	1.99585e-05	0.00162661	0.00124681	Tmsb10/Tmsb4x/Cfl1/Stmn1/Clu/Hspa8/Pfn1/Tpm1/Capg	9
BP:Biological Process	GO:0043254	regulation of protein complex assembly	16/184	451/17690	2.04309e-05	0.00162661	0.00124681	Tmsb10/Jun/Tmsb4x/Rack1/H3f3b/Cfl1/Cd24/Stmn1/Clu/Cdc42/Pfn1/Hspa1a/Sumo1/Tpm1/Cldn7/Capg	16
BP:Biological Process	GO:0061077	chaperone-mediated protein folding	6/184	55/17690	2.21617e-05	0.0017203	0.00131862	Clu/Hspa8/Ppib/Hspa1a/Hspa5/St13	6
BP:Biological Process	GO:0000387	spliceosomal snRNP assembly	5/184	34/17690	2.51165e-05	0.00190212	0.00145798	Snrpd2/Snrpe/Snrpd1/Snrpf/Snrpd3	5
BP:Biological Process	GO:0006417	regulation of translation	13/184	316/17690	2.76275e-05	0.00204246	0.00156556	Rack1/Npm1/Igfbp5/Rbm3/LOC100360057/Btg2/Eif5a/Eef2/Eif1/Atf4/Ddx39b/Paip2/Eif3k	13
BP:Biological Process	GO:0051494	negative regulation of cytoskeleton organization	9/184	152/17690	3.0657e-05	0.00221372	0.00169683	Tmsb10/Tmsb4x/Npm1/Cfl1/Stmn1/Pfn1/Tpm1/Espn/Capg	9
BP:Biological Process	GO:0030837	negative regulation of actin filament polymerization	6/184	59/17690	3.32798e-05	0.00234849	0.00180013	Tmsb10/Tmsb4x/Cfl1/Pfn1/Tpm1/Capg	6
BP:Biological Process	GO:0006913	nucleocytoplasmic transport	13/184	323/17690	3.46761e-05	0.00235494	0.00180508	Npm1/Hsp90ab1/Cfl1/Hnrnpa1/Srsf3/Eif5a/Hspa8/Ran/Txnip/Ddx39b/Ywhae/Nfkbia/Anp32b	13
BP:Biological Process	GO:0071236	cellular response to antibiotic	11/184	234/17690	3.4888e-05	0.00235494	0.00180508	Rack1/Id3/Egr1/Rhob/Cfl1/Hnrnpa1/Clu/Hspa8/Ranbp1/Hspa5/Crip1	11
BP:Biological Process	GO:0072234	metanephric nephron tubule development	4/184	20/17690	4.81801e-05	0.00318296	0.00243976	Calb1/Hes1/Umod/Pax8	4
BP:Biological Process	GO:0007178	transmembrane receptor protein serine/threonine kinase signaling pathway	13/184	339/17690	5.6946e-05	0.00368369	0.00282357	Jun/Cyr61/Hsp90ab1/Fos/Bambi/Egr1/Hes1/Id1/Hspa1a/Dact2/Hspa5/Tfap2b/Bmp2	13
BP:Biological Process	GO:0001656	metanephros development	7/184	95/17690	6.0059e-05	0.00380578	0.00291715	Calb1/Id3/Egr1/Hes1/Umod/Tfap2b/Pax8	7
BP:Biological Process	GO:0051101	regulation of DNA binding	8/184	130/17690	6.48824e-05	0.00402919	0.0030884	Jun/Tmsb4x/Id3/Hes1/Id1/Id4/Hmgb2/Sumo1	8
BP:Biological Process	GO:0002181	cytoplasmic translation	8/184	131/17690	6.84964e-05	0.00417022	0.0031965	LOC100361854/LOC108352650/Eif3h/Eef2/Eif3f/Eif3m/Eif3g/Eif3k	8
BP:Biological Process	GO:0010639	negative regulation of organelle organization	14/184	397/17690	7.27401e-05	0.00434342	0.00332926	Tmsb10/Tmsb4x/H3f3b/Npm1/Cfl1/Hnrnpa1/Stmn1/Dusp1/Gpx1/Pfn1/Hspa1a/Tpm1/Espn/Capg	14
BP:Biological Process	GO:0045667	regulation of osteoblast differentiation	8/184	133/17690	7.62276e-05	0.00439621	0.00336972	Cyr61/Igfbp5/Id3/Jund/Id1/Id4/Clic1/Bmp2	8
BP:Biological Process	GO:0072001	renal system development	13/184	349/17690	7.64559e-05	0.00439621	0.00336972	Calb1/Id3/Egr1/Cd24/Hes1/Emx2/Hspa8/Aldh1a3/Dact2/Umod/Tfap2b/Bmp2/Pax8	13
BP:Biological Process	GO:0051100	negative regulation of binding	9/184	172/17690	8.03492e-05	0.00453608	0.00347693	Jun/Tmsb4x/Id3/Actb/Stmn1/Id1/Id4/Sumo1/Hspa5	9
BP:Biological Process	GO:0072170	metanephric tubule development	4/184	23/17690	8.59342e-05	0.00476474	0.0036522	Calb1/Hes1/Umod/Pax8	4
BP:Biological Process	GO:0071478	cellular response to radiation	9/184	175/17690	9.17532e-05	0.00499813	0.0038311	Npm1/Egr1/Rhob/Eef1d/Swi5/Atf4/Hspa5/Ptn/Crip1	9
BP:Biological Process	GO:0072080	nephron tubule development	7/184	103/17690	0.000100437	0.0052532	0.00402661	Calb1/Cd24/Hes1/Umod/Tfap2b/Bmp2/Pax8	7
BP:Biological Process	GO:0042026	protein refolding	4/184	24/17690	0.000102286	0.0052532	0.00402661	Hspa8/Hspa1a/Hspa5/St13	4
BP:Biological Process	GO:0072243	metanephric nephron epithelium development	4/184	24/17690	0.000102286	0.0052532	0.00402661	Calb1/Hes1/Umod/Pax8	4
BP:Biological Process	GO:0032570	response to progesterone	6/184	72/17690	0.000103203	0.0052532	0.00402661	Fos/Hspa8/Junb/Txnip/Cldn4/Ptn	6
BP:Biological Process	GO:0009612	response to mechanical stimulus	12/184	313/17690	0.000110503	0.00553407	0.0042419	Jun/Jund/Fos/Egr1/Actb/Btg2/Atp1a1/Junb/Txnip/Actg1/Nfkbia/Bmp2	12
BP:Biological Process	GO:0061326	renal tubule development	7/184	108/17690	0.000135322	0.00666944	0.00511216	Calb1/Cd24/Hes1/Umod/Tfap2b/Bmp2/Pax8	7
BP:Biological Process	GO:2000573	positive regulation of DNA biosynthetic process	6/184	76/17690	0.000139536	0.00676965	0.00518898	Npm1/Hsp90ab1/Hnrnpa1/Cct5/Ddx39b/Cct7	6
BP:Biological Process	GO:0034599	cellular response to oxidative stress	12/184	323/17690	0.00014831	0.00708463	0.00543041	Jun/Rack1/Fos/Rhob/Cfl1/Prdx2/Gpx1/Hspa8/Prdx1/Tpm1/Nme2/Atf4	12
BP:Biological Process	GO:0009416	response to light stimulus	12/184	324/17690	0.000152637	0.00718087	0.00550417	Npm1/Jund/Fos/Dusp1/Hmgn1/Clu/Gpx1/Junb/Atf4/Dcdc2/Ptn/Crip1	12
BP:Biological Process	GO:0051168	nuclear export	8/184	148/17690	0.000160575	0.00730228	0.00559724	Npm1/Hnrnpa1/Srsf3/Eif5a/Ran/Ddx39b/Ywhae/Anp32b	8
BP:Biological Process	GO:0043462	regulation of ATPase activity	6/184	78/17690	0.00016115	0.00730228	0.00559724	Tmsb4x/Dynll1/Pfn1/Atp1b1/Sumo1/Tpm1	6
BP:Biological Process	GO:0071248	cellular response to metal ion	10/184	232/17690	0.000162273	0.00730228	0.00559724	Wnk1/Jun/Jund/Fos/Hnrnpa1/Hspa8/Junb/Sumo1/Atf4/Hspa5	10
BP:Biological Process	GO:0001822	kidney development	12/184	328/17690	0.000171045	0.00758706	0.00581552	Calb1/Id3/Egr1/Cd24/Hes1/Hspa8/Aldh1a3/Dact2/Umod/Tfap2b/Bmp2/Pax8	12
BP:Biological Process	GO:0051591	response to cAMP	8/184	150/17690	0.00017612	0.00770215	0.00590374	Jun/Igfbp5/Jund/Fos/Egr1/Dusp1/Junb/Hspa5	8
BP:Biological Process	GO:0055078	sodium ion homeostasis	5/184	51/17690	0.0001838	0.0078803	0.00604029	Atp1a1/Scnn1a/Atp1b1/Tfap2b/Ednrb	5
BP:Biological Process	GO:0072207	metanephric epithelium development	4/184	28/17690	0.000190793	0.0078803	0.00604029	Calb1/Hes1/Umod/Pax8	4
BP:Biological Process	GO:0099010	modification of postsynaptic structure	4/184	28/17690	0.000190793	0.0078803	0.00604029	Cfl1/Cdc42/Pfn1/Marcks	4
BP:Biological Process	GO:0042542	response to hydrogen peroxide	9/184	193/17690	0.000192573	0.0078803	0.00604029	Jun/Rack1/Rhob/Cfl1/Dusp1/Eef2/Gpx1/Hspa8/Txnip	9
BP:Biological Process	GO:0021761	limbic system development	8/184	152/17690	0.000192883	0.0078803	0.00604029	Mdk/Btg2/Cfl1/Emx2/Id4/Aldh1a3/Ran/Ywhae	8
BP:Biological Process	GO:0035690	cellular response to drug	15/184	491/17690	0.000196896	0.00793976	0.00608587	Rack1/Hsp90ab1/Egr1/Actb/Rhob/Cfl1/Hnrnpa1/Id1/Hspa8/Gclm/Cbx3/Eef1a1/Atf4/Ranbp1/Hspa5	15
BP:Biological Process	GO:0007623	circadian rhythm	10/184	239/17690	0.000206439	0.00808451	0.00619682	Jun/Id3/Jund/Egr1/Actb/Id1/Id4/Impdh2/Atf4/Cldn4	10
BP:Biological Process	GO:0072006	nephron development	8/184	154/17690	0.000210936	0.00808451	0.00619682	Calb1/Egr1/Cd24/Hes1/Umod/Tfap2b/Bmp2/Pax8	8
BP:Biological Process	GO:0035966	response to topologically incorrect protein	7/184	116/17690	0.000211075	0.00808451	0.00619682	Hsp90ab1/Clu/Hspa8/Atf3/Hspa1a/Atf4/Hspa5	7
BP:Biological Process	GO:1990089	response to nerve growth factor	6/184	82/17690	0.000212287	0.00808451	0.00619682	Hes1/Id1/Eef2/Eef1a1/Hspa5/Ptn	6
BP:Biological Process	GO:1901215	negative regulation of neuron death	10/184	240/17690	0.000213504	0.00808451	0.00619682	Mdk/Jun/Rack1/Npm1/Hsp90ab1/Btg2/Prdx2/Gclm/Atf4/Tfap2b	10
BP:Biological Process	GO:0055075	potassium ion homeostasis	4/184	29/17690	0.000219531	0.00810301	0.006211	Slc12a3/Atp1a1/Atp1b1/Tfap2b	4
BP:Biological Process	GO:0043393	regulation of protein binding	10/184	241/17690	0.000220771	0.00810301	0.006211	Hsp90ab1/Bambi/Actb/Stmn1/Hes1/Id1/Cdc42/Ran/Hspa5/Bmp2	10
BP:Biological Process	GO:2000278	regulation of DNA biosynthetic process	7/184	117/17690	0.000222563	0.00810301	0.006211	Npm1/Hsp90ab1/Hnrnpa1/Dusp1/Cct5/Ddx39b/Cct7	7
BP:Biological Process	GO:0034614	cellular response to reactive oxygen species	9/184	197/17690	0.000224431	0.00810301	0.006211	Jun/Rack1/Fos/Rhob/Cfl1/Prdx2/Hspa8/Prdx1/Tpm1	9
BP:Biological Process	GO:0016338	calcium-independent cell-cell adhesion via plasma membrane cell-adhesion molecules	3/184	12/17690	0.000227298	0.00811218	0.00621803	Cldn3/Cldn7/Bmp2	3
BP:Biological Process	GO:0042692	muscle cell differentiation	13/184	391/17690	0.000235193	0.00829856	0.00636089	H3f3b/Igfbp5/Naca/Hes1/Uchl1/Eif5a/Gpx1/Tpm1/Actg1/Ddx39b/Bmp2/Krt8/Ednrb	13
BP:Biological Process	GO:0043618	regulation of transcription from RNA polymerase II promoter in response to stress	5/184	54/17690	0.000241298	0.00841216	0.00644797	Jun/Egr1/Atf3/Hspa1a/Atf4	5
BP:Biological Process	GO:0051054	positive regulation of DNA metabolic process	10/184	244/17690	0.000243831	0.00841216	0.00644797	Jun/Npm1/Hsp90ab1/Hnrnpa1/Cct5/Cdc42/Hmgb2/Pfn1/Ddx39b/Cct7	10
BP:Biological Process	GO:0097237	cellular response to toxic substance	11/184	292/17690	0.000248745	0.00847995	0.00649993	Rack1/Egr1/Actb/Rhob/Cfl1/Hnrnpa1/Prdx2/Gpx1/Hspa8/Gstp1/Prdx1	11
BP:Biological Process	GO:0051085	chaperone cofactor-dependent protein refolding	4/184	30/17690	0.000251258	0.00847995	0.00649993	Hspa8/Hspa1a/Hspa5/St13	4
BP:Biological Process	GO:0021766	hippocampus development	7/184	120/17690	0.000260085	0.00868348	0.00665593	Mdk/Btg2/Cfl1/Emx2/Id4/Ran/Ywhae	7
BP:Biological Process	GO:1904705	regulation of vascular smooth muscle cell proliferation	5/184	55/17690	0.000263212	0.00869439	0.0066643	Jun/Igfbp5/Gstp1/Tpm1/Ddx39b	5
BP:Biological Process	GO:0072009	nephron epithelium development	7/184	121/17690	0.000273666	0.00885138	0.00678463	Calb1/Cd24/Hes1/Umod/Tfap2b/Bmp2/Pax8	7
BP:Biological Process	GO:1901216	positive regulation of neuron death	7/184	121/17690	0.000273666	0.00885138	0.00678463	Jun/Fos/Egr1/Clu/Cdc42/Atf4/Tfap2b	7
BP:Biological Process	GO:0007015	actin filament organization	13/184	399/17690	0.000285947	0.00908067	0.00696039	Tmsb10/Tmsb4x/Rhob/Cfl1/Aif1l/Stmn1/Id1/Cdc42/Pfn1/Tpm1/Espn/Capg/Marcks	13
BP:Biological Process	GO:1990874	vascular smooth muscle cell proliferation	5/184	56/17690	0.000286604	0.00908067	0.00696039	Jun/Igfbp5/Gstp1/Tpm1/Ddx39b	5
BP:Biological Process	GO:0044419	interspecies interaction between organisms	13/184	400/17690	0.000292905	0.00910055	0.00697562	Jun/Hsp90ab1/Defb1/Cfl1/Hnrnpa1/Eif3f/Gpx1/Hspa8/Ppib/Cdc42/Eif3g/Pfn1/Ddx39b	13
BP:Biological Process	GO:0010608	posttranscriptional regulation of gene expression	14/184	454/17690	0.000293093	0.00910055	0.00697562	Rack1/Npm1/Igfbp5/Rbm3/LOC100360057/Btg2/Eif5a/Eef2/Eif1/Ybx1/Atf4/Ddx39b/Paip2/Eif3k	14
BP:Biological Process	GO:0010662	regulation of striated muscle cell apoptotic process	5/184	57/17690	0.00031154	0.00940813	0.00721139	Npm1/Naca/Eif5a/Hspa8/Pax8	5
BP:Biological Process	GO:0071364	cellular response to epidermal growth factor stimulus	5/184	57/17690	0.00031154	0.00940813	0.00721139	Cfl1/Hnrnpa1/Id1/Gstp1/Eef1a1	5
BP:Biological Process	GO:0071277	cellular response to calcium ion	6/184	88/17690	0.000312089	0.00940813	0.00721139	Wnk1/Jun/Jund/Fos/Junb/Hspa5	6
BP:Biological Process	GO:0044849	estrous cycle	4/184	32/17690	0.000324389	0.00955935	0.0073273	Egr1/Clu/Hspa8/Ptn	4
BP:Biological Process	GO:0071276	cellular response to cadmium ion	4/184	32/17690	0.000324389	0.00955935	0.0073273	Jun/Fos/Hspa8/Sumo1	4
BP:Biological Process	GO:1902903	regulation of supramolecular fiber organization	12/184	352/17690	0.000326342	0.00955935	0.0073273	Tmsb10/Tmsb4x/Cfl1/Stmn1/Id1/Clu/Hspa8/Cdc42/Pfn1/Hspa1a/Tpm1/Capg	12
BP:Biological Process	GO:0043620	regulation of DNA-templated transcription in response to stress	5/184	58/17690	0.000338086	0.00981082	0.00752005	Jun/Egr1/Atf3/Hspa1a/Atf4	5

## Sheet: LOH
GO	ID	Description	GeneRatio	BgRatio	pvalue	p.adjust	qvalue	geneID	Count
CC:Cellular Component	GO:0043209	myelin sheath	15/189	214/18468	5.73629e-09	2.13963e-06	1.58805e-06	Cryab/Atp1a1/Actb/Ldhb/Atp1b1/Prdx2/Uba52/Hspa8/Cct5/Eef1a1/Glul/Cdc42/Ckmt1/Phgdh/Ckb	15
CC:Cellular Component	GO:0045177	apical part of cell	20/189	436/18468	2.35244e-08	4.3873e-06	3.25627e-06	Umod/Slc12a1/Atp1a1/Igfbp2/Spp1/Hspa1a/Hsp90ab1/Atp1b1/Slc14a2/Folr1/Ctsl/Epcam/Atp6v1b1/Casr/Cdc42/Aqp1/Cldn4/Jag1/Cyba/Mal	20
CC:Cellular Component	GO:0016324	apical plasma membrane	17/189	337/18468	7.2326e-08	8.99253e-06	6.67429e-06	Umod/Slc12a1/Atp1a1/Igfbp2/Hspa1a/Hsp90ab1/Atp1b1/Slc14a2/Folr1/Epcam/Atp6v1b1/Casr/Aqp1/Cldn4/Jag1/Cyba/Mal	17
CC:Cellular Component	GO:0034709	methylosome	5/189	13/18468	1.28205e-07	1.19551e-05	8.87314e-06	Erh/Snrpd2/Snrpf/Snrpe/Snrpd1	5
CC:Cellular Component	GO:0016282	eukaryotic 43S preinitiation complex	5/189	21/18468	1.89653e-06	0.000141481	0.000105008	Eif3f/Eif3h/Eif3m/Eif1/Eif3k	5
CC:Cellular Component	GO:0070993	translation preinitiation complex	5/189	22/18468	2.43402e-06	0.000151315	0.000112307	Eif3f/Eif3h/Eif3m/Eif1/Eif3k	5
CC:Cellular Component	GO:0042470	melanosome	8/189	92/18468	4.63645e-06	0.000216174	0.000160445	Hsp90ab1/Capg/Ppib/Hspa8/Pdia6/Ran/Ywhae/Cct4	8
CC:Cellular Component	GO:0048770	pigment granule	8/189	92/18468	4.63645e-06	0.000216174	0.000160445	Hsp90ab1/Capg/Ppib/Hspa8/Pdia6/Ran/Ywhae/Cct4	8
CC:Cellular Component	GO:0005687	U4 snRNP	4/189	13/18468	7.06842e-06	0.000292947	0.000217426	Snrpd2/Snrpf/Snrpe/Snrpd1	4
CC:Cellular Component	GO:0098589	membrane region	15/189	397/18468	1.50813e-05	0.000562531	0.000417513	Umod/Atp1a1/Hspa1a/Actb/Ldhb/Atp1b1/Cd24/Tubb5/Eef2/Hspa8/Serpinh1/Ptgs2/Eif5a/Aqp1/Mal	15
CC:Cellular Component	GO:0033290	eukaryotic 48S preinitiation complex	4/189	17/18468	2.27854e-05	0.000772631	0.00057345	Eif3f/Eif3h/Eif3m/Eif3k	4
CC:Cellular Component	GO:0034719	SMN-Sm protein complex	4/189	18/18468	2.90616e-05	0.00088418	0.000656242	Snrpd2/Snrpf/Snrpe/Snrpd1	4
CC:Cellular Component	GO:0032432	actin filament bundle	7/189	87/18468	3.08159e-05	0.00088418	0.000656242	Cryab/Actb/Cfl1/Tpm1/Myl12a/Marcks/Cyba	7
CC:Cellular Component	GO:0005852	eukaryotic translation initiation factor 3 complex	4/189	19/18468	3.65175e-05	0.000908068	0.000673972	Eif3f/Eif3h/Eif3m/Eif3k	4
CC:Cellular Component	GO:0101031	chaperone complex	4/189	19/18468	3.65175e-05	0.000908068	0.000673972	Hsp90ab1/Hspa8/Cct5/Cct4	4
CC:Cellular Component	GO:0045121	membrane raft	14/189	383/18468	4.1931e-05	0.000946374	0.000702402	Umod/Atp1a1/Hspa1a/Actb/Ldhb/Atp1b1/Cd24/Tubb5/Eef2/Hspa8/Serpinh1/Ptgs2/Aqp1/Mal	14
CC:Cellular Component	GO:0098857	membrane microdomain	14/189	384/18468	4.31323e-05	0.000946374	0.000702402	Umod/Atp1a1/Hspa1a/Actb/Ldhb/Atp1b1/Cd24/Tubb5/Eef2/Hspa8/Serpinh1/Ptgs2/Aqp1/Mal	14
CC:Cellular Component	GO:0016323	basolateral plasma membrane	11/189	248/18468	5.14337e-05	0.00106582	0.000791056	Umod/Atp1a1/Hspa1a/Hsp90ab1/Atp1b1/Folr1/Epcam/Atp6v1b1/Casr/Aqp1/Cldn4	11
CC:Cellular Component	GO:0005685	U1 snRNP	4/189	22/18468	6.72815e-05	0.00132084	0.000980335	Snrpd2/Snrpf/Snrpe/Snrpd1	4
CC:Cellular Component	GO:0031225	anchored component of membrane	8/189	134/18468	7.20566e-05	0.00134385	0.000997415	Umod/Marcksl1/Cd24/Folr1/Gpc3/Marcks/Ly6i/Lpl	8
CC:Cellular Component	GO:0005689	U12-type spliceosomal complex	4/189	28/18468	0.000179499	0.00318825	0.00236633	Snrpd2/Snrpf/Snrpe/Snrpd1	4
CC:Cellular Component	GO:0071007	U2-type catalytic step 2 spliceosome	4/189	30/18468	0.000236445	0.00400882	0.00297536	Snrpd2/Snrpf/Snrpe/Snrpd1	4
CC:Cellular Component	GO:0002199	zona pellucida receptor complex	3/189	13/18468	0.000279752	0.00453684	0.00336726	Hspa1a/Cct5/Cct4	3
CC:Cellular Component	GO:0008180	COP9 signalosome	4/189	33/18468	0.000344696	0.00535715	0.0039761	Hspa1a/Hsp90ab1/Basp1/Dynll1	4
CC:Cellular Component	GO:0016363	nuclear matrix	6/189	99/18468	0.000540566	0.00806524	0.00598606	Sparc/Npm1/Cfl1/Hes1/Krt18/Krt8	6
CC:Cellular Component	GO:0046658	anchored component of plasma membrane	5/189	66/18468	0.000573962	0.00823415	0.00611142	Marcksl1/Cd24/Folr1/Gpc3/Marcks	5
MF:Molecular Function	GO:0008135	translation factor activity, RNA binding	11/180	94/16788	5.0579e-09	2.31146e-06	1.90603e-06	Eef1g/Eef1b2/Eif4a1/Eif3f/Eif3h/Eef2/Eif3m/Eef1a1/Eif5a/Eif1/Eif3k	11
MF:Molecular Function	GO:0051082	unfolded protein binding	10/180	95/16788	7.189e-08	1.64269e-05	1.35456e-05	Cryab/Npm1/Hspa1a/Hsp90ab1/Ppib/Hspa8/Cct5/Serpinh1/Dnaja1/Cct4	10
MF:Molecular Function	GO:0003746	translation elongation factor activity	5/180	23/16788	3.85621e-06	0.000477755	0.000393956	Eef1g/Eef1b2/Eef2/Eef1a1/Eif5a	5
MF:Molecular Function	GO:0043021	ribonucleoprotein complex binding	10/180	147/16788	4.18166e-06	0.000477755	0.000393956	Rack1/Npm1/Rbm3/Snrpd2/Eef2/Eif5a/Eif1/Snrpe/Snrpd1/Eif3k	10
MF:Molecular Function	GO:0003730	mRNA 3'-UTR binding	7/180	81/16788	2.58363e-05	0.00236144	0.00194724	LOC100362830/Hnrnpa1/Rbm3/Hnrnpd/Cct5/Serbp1/Carhsp1	7
MF:Molecular Function	GO:0003743	translation initiation factor activity	6/180	59/16788	3.93109e-05	0.00299418	0.002469	Eif4a1/Eif3f/Eif3h/Eif3m/Eif1/Eif3k	6
MF:Molecular Function	GO:0003729	mRNA binding	11/180	252/16788	8.87974e-05	0.0057972	0.00478037	LOC100362830/LOC100911847/Hnrnpa1/Rbm3/LOC100361854/Hnrnpd/Cct5/Eef1a1/Serbp1/Srsf3/Carhsp1	11
BP:Biological Process	GO:0072001	renal system development	21/183	349/17690	9.15002e-11	2.205e-07	1.69902e-07	Umod/Id3/Slc12a1/Aldh1a2/Col4a1/Cd24/Hes1/Basp1/Irx1/Id2/Hspa8/Gpc3/Epcam/Pdgfa/Irx3/Egr1/Aqp1/Ckmt1/Jag1/Foxc1/Wnt11	21
BP:Biological Process	GO:0001655	urogenital system development	22/183	397/17690	1.54301e-10	2.205e-07	1.69902e-07	Umod/Id3/Slc12a1/Aldh1a2/Col4a1/Id4/Cd24/Hes1/Basp1/Irx1/Id2/Hspa8/Gpc3/Epcam/Pdgfa/Irx3/Egr1/Aqp1/Ckmt1/Jag1/Foxc1/Wnt11	22
BP:Biological Process	GO:0001822	kidney development	20/183	328/17690	2.08806e-10	2.205e-07	1.69902e-07	Umod/Id3/Slc12a1/Aldh1a2/Cd24/Hes1/Basp1/Irx1/Id2/Hspa8/Gpc3/Epcam/Pdgfa/Irx3/Egr1/Aqp1/Ckmt1/Jag1/Foxc1/Wnt11	20
BP:Biological Process	GO:0001503	ossification	20/183	391/17690	4.40467e-09	3.4885e-06	2.68801e-06	Id1/Id3/H3f3b/Tmsb4x/Jund/Rack1/Spp1/Sparc/Igfbp5/Id4/Cyr61/Junb/Id2/Gpc3/Atp6v1b1/Ptgs2/Casr/Jag1/Foxc1/Wnt11	20
BP:Biological Process	GO:0001649	osteoblast differentiation	14/183	198/17690	1.89915e-08	1.2033e-05	9.27186e-06	Id1/Id3/H3f3b/Tmsb4x/Jund/Rack1/Spp1/Igfbp5/Id4/Cyr61/Junb/Id2/Jag1/Wnt11	14
BP:Biological Process	GO:0072009	nephron epithelium development	11/183	121/17690	5.1131e-08	2.3463e-05	1.8079e-05	Umod/Cd24/Hes1/Basp1/Irx1/Gpc3/Irx3/Aqp1/Jag1/Foxc1/Wnt11	11
BP:Biological Process	GO:0001656	metanephros development	10/183	95/17690	5.18437e-08	2.3463e-05	1.8079e-05	Umod/Id3/Hes1/Irx1/Id2/Gpc3/Pdgfa/Irx3/Egr1/Aqp1	10
BP:Biological Process	GO:0072006	nephron development	12/183	154/17690	6.98733e-08	2.73975e-05	2.11107e-05	Umod/Cd24/Hes1/Basp1/Irx1/Gpc3/Irx3/Egr1/Aqp1/Jag1/Foxc1/Wnt11	12
BP:Biological Process	GO:0072070	loop of Henle development	5/183	12/17690	8.37658e-08	2.73975e-05	2.11107e-05	Umod/Irx1/Irx3/Aqp1/Jag1	5
BP:Biological Process	GO:0072073	kidney epithelium development	12/183	157/17690	8.64821e-08	2.73975e-05	2.11107e-05	Umod/Cd24/Hes1/Basp1/Irx1/Gpc3/Epcam/Irx3/Aqp1/Jag1/Foxc1/Wnt11	12
BP:Biological Process	GO:0009612	response to mechanical stimulus	16/183	313/17690	1.69309e-07	4.67107e-05	3.59922e-05	Atp1a1/Igfbp2/Jund/Jun/Fos/Cited2/Actb/Btg2/Junb/Fosb/Ptgs2/Egr1/Aqp1/Cyba/Txnip/Wnt11	16
BP:Biological Process	GO:0061326	renal tubule development	10/183	108/17690	1.76934e-07	4.67107e-05	3.59922e-05	Umod/Col4a1/Cd24/Hes1/Irx1/Gpc3/Irx3/Aqp1/Jag1/Wnt11	10
BP:Biological Process	GO:0051592	response to calcium ion	12/183	179/17690	3.6165e-07	8.81314e-05	6.79083e-05	Wnk1/Jund/Jun/Sparc/Fos/Dusp1/Junb/Fosb/Hnrnpd/Casr/Txnip/Ranbp1	12
BP:Biological Process	GO:0000302	response to reactive oxygen species	15/183	292/17690	3.92582e-07	8.88357e-05	6.8451e-05	Cryab/Jun/Rack1/Fos/Cfl1/Dusp1/Tpm1/Prdx2/Rhob/Eef2/Hnrnpd/Hspa8/Prdx5/Aqp1/Txnip	15
BP:Biological Process	GO:0006457	protein folding	11/183	160/17690	8.76346e-07	0.000185084	0.000142614	Cryab/Hspa1a/Hsp90ab1/Ppib/Hspa8/Cct5/Pdia6/Clu/Dnaja1/Prdx4/Cct4	11
BP:Biological Process	GO:0072080	nephron tubule development	9/183	103/17690	1.21277e-06	0.000240128	0.000185027	Umod/Cd24/Hes1/Irx1/Gpc3/Irx3/Aqp1/Jag1/Wnt11	9
BP:Biological Process	GO:0006414	translational elongation	7/183	54/17690	1.32801e-06	0.000247478	0.00019069	Rack1/LOC100360522/Eef1g/Eef1b2/Eef2/Eef1a1/Eif5a	7
BP:Biological Process	GO:0031333	negative regulation of protein complex assembly	10/183	143/17690	2.38942e-06	0.000420537	0.000324038	Cryab/Tmsb10/Tmsb4x/Cfl1/Stmn1/Tpm1/Capg/Cdc42/Pmepa1/Clu	10
BP:Biological Process	GO:0051591	response to cAMP	10/183	150/17690	3.67674e-06	0.000613048	0.000472374	Jund/Jun/Sparc/Igfbp5/Fos/Dusp1/Junb/Fosb/Egr1/Aqp1	10
BP:Biological Process	GO:0003007	heart morphogenesis	13/183	268/17690	4.5013e-06	0.000713005	0.000549395	Jun/Aldh1a2/Cyr61/Cited2/Naca/Tpm1/Hes1/Folr1/Id2/Jag1/Foxc1/Tead2/Wnt11	13
BP:Biological Process	GO:0046683	response to organophosphorus	11/183	193/17690	5.4587e-06	0.000823484	0.000634523	Jund/Jun/Sparc/Igfbp5/Fos/Dusp1/Junb/Fosb/Ptgs2/Egr1/Aqp1	11
BP:Biological Process	GO:0032835	glomerulus development	7/183	68/17690	6.43567e-06	0.0008899	0.000685698	Cd24/Hes1/Basp1/Egr1/Aqp1/Jag1/Foxc1	7
BP:Biological Process	GO:0034614	cellular response to reactive oxygen species	11/183	197/17690	6.64031e-06	0.0008899	0.000685698	Jun/Rack1/Fos/Cfl1/Tpm1/Prdx2/Rhob/Hnrnpd/Hspa8/Prdx5/Aqp1	11
BP:Biological Process	GO:0031960	response to corticosteroid	14/183	322/17690	6.78561e-06	0.0008899	0.000685698	Mdk/Igfbp2/Sparc/Fos/Dusp1/Igfbp7/Junb/Ctsl/Fosb/Ptgs2/Cbx3/Ran/Aqp1/Cyba	14
BP:Biological Process	GO:0051169	nuclear transport	14/183	324/17690	7.28148e-06	0.0008899	0.000685698	Hnrnpa1/Npm1/Cfl1/Hsp90ab1/Ppib/Hnrnpd/Hspa8/Ptgs2/Eif5a/Ran/Pabpn1/Srsf3/Ywhae/Txnip	14
BP:Biological Process	GO:0061308	cardiac neural crest cell development involved in heart development	4/183	13/17690	7.36676e-06	0.0008899	0.000685698	Cited2/Hes1/Folr1/Jag1	4
BP:Biological Process	GO:1901654	response to ketone	15/183	371/17690	7.58437e-06	0.0008899	0.000685698	Spp1/Npm1/Fos/Defb1/Dusp1/Igfbp7/Junb/Fosb/Hnrnpd/Hspa8/Cbx3/Aqp1/Cldn4/Cyba/Txnip	15
BP:Biological Process	GO:0051101	regulation of DNA binding	9/183	130/17690	8.37745e-06	0.000947849	0.00073035	Id1/Id3/Tmsb4x/Jun/Id4/Hes1/Hmgb2/Id2/Foxc1	9
BP:Biological Process	GO:0061307	cardiac neural crest cell differentiation involved in heart development	4/183	14/17690	1.02302e-05	0.00111756	0.000861118	Cited2/Hes1/Folr1/Jag1	4
BP:Biological Process	GO:0097237	cellular response to toxic substance	13/183	292/17690	1.13456e-05	0.0011981	0.000923176	Rack1/Hnrnpa1/Actb/Cfl1/Prdx2/Rhob/Hspa8/Prdx5/Ptgs2/Egr1/Aqp1/Nnt/Prdx4	13
BP:Biological Process	GO:0035690	cellular response to drug	17/183	491/17690	1.42226e-05	0.00145345	0.00111994	Id1/Rack1/Hnrnpa1/Actb/Cfl1/Hsp90ab1/Folr1/Rhob/Hnrnpd/Hspa8/Eef1a1/Ptgs2/Cbx3/Egr1/Aqp1/Cyba/Ranbp1	17
BP:Biological Process	GO:0001732	formation of cytoplasmic translation initiation complex	4/183	16/17690	1.83013e-05	0.00160986	0.00124045	Eif3f/Eif3h/Eif3m/Eif3k	4
BP:Biological Process	GO:1902903	regulation of supramolecular fiber organization	14/183	352/17690	1.84935e-05	0.00160986	0.00124045	Id1/Cryab/Tmsb10/Tmsb4x/Hspa1a/Cfl1/Stmn1/Tpm1/Capg/Dstn/Hspa8/Cdc42/Clu/Wnt11	14
BP:Biological Process	GO:0003151	outflow tract morphogenesis	7/183	80/17690	1.90003e-05	0.00160986	0.00124045	Jun/Cited2/Hes1/Folr1/Jag1/Foxc1/Wnt11	7
BP:Biological Process	GO:0003231	cardiac ventricle development	9/183	144/17690	1.9113e-05	0.00160986	0.00124045	Cyr61/Cited2/Naca/Tpm1/Hes1/Id2/Jag1/Foxc1/Wnt11	9
BP:Biological Process	GO:1902904	negative regulation of supramolecular fiber organization	9/183	144/17690	1.9113e-05	0.00160986	0.00124045	Cryab/Tmsb10/Tmsb4x/Cfl1/Stmn1/Tpm1/Capg/Hspa8/Clu	9
BP:Biological Process	GO:0032781	positive regulation of ATPase activity	6/183	54/17690	1.93102e-05	0.00160986	0.00124045	Tmsb4x/Tpm1/Atp1b1/Dynll1/Casr/Dnaja1	6
BP:Biological Process	GO:0043392	negative regulation of DNA binding	6/183	54/17690	1.93102e-05	0.00160986	0.00124045	Id1/Id3/Tmsb4x/Jun/Id4/Id2	6
BP:Biological Process	GO:0051098	regulation of binding	15/183	404/17690	2.07302e-05	0.00168393	0.00129753	Id1/Id3/Tmsb4x/Jun/Id4/Actb/Stmn1/Hsp90ab1/Hes1/Hmgb2/Id2/Ran/Cdc42/Ckmt1/Foxc1	15
BP:Biological Process	GO:0014074	response to purine-containing compound	11/183	225/17690	2.31307e-05	0.00183195	0.00141158	Jund/Jun/Sparc/Igfbp5/Fos/Dusp1/Junb/Fosb/Ptgs2/Egr1/Aqp1	11
BP:Biological Process	GO:0048511	rhythmic process	14/183	362/17690	2.52087e-05	0.00192776	0.00148541	Id1/Id3/Jund/Jun/Rack1/Id4/Actb/Hnrnpd/Id2/Hspa8/Egr1/Cldn4/Clu/Impdh2	14
BP:Biological Process	GO:0060537	muscle tissue development	16/183	462/17690	2.55979e-05	0.00192776	0.00148541	Aldh1a2/Igfbp5/Fos/Cited2/Naca/Tpm1/Btg2/Eef2/Id2/Hspa8/Marcks/Egr1/Cdc42/Ckmt1/Foxc1/Atf3	16
BP:Biological Process	GO:0014032	neural crest cell development	7/183	84/17690	2.61659e-05	0.00192776	0.00148541	Aldh1a2/Cited2/Cfl1/Hes1/Folr1/Jag1/Foxc1	7
BP:Biological Process	GO:0071248	cellular response to metal ion	11/183	232/17690	3.06724e-05	0.00220841	0.00170166	Wnk1/Jund/Jun/Hnrnpa1/Fos/Junb/Fosb/Id2/Hspa8/Ptgs2/Aqp1	11
BP:Biological Process	GO:0006913	nucleocytoplasmic transport	13/183	323/17690	3.2755e-05	0.00230321	0.0017747	Hnrnpa1/Npm1/Cfl1/Hsp90ab1/Hnrnpd/Hspa8/Ptgs2/Eif5a/Ran/Pabpn1/Srsf3/Ywhae/Txnip	13
BP:Biological Process	GO:0042542	response to hydrogen peroxide	10/183	193/17690	3.34431e-05	0.00230321	0.0017747	Cryab/Jun/Rack1/Cfl1/Dusp1/Rhob/Eef2/Hspa8/Aqp1/Txnip	10
BP:Biological Process	GO:0014031	mesenchymal cell development	7/183	89/17690	3.81145e-05	0.00256908	0.00197957	Aldh1a2/Cited2/Cfl1/Hes1/Folr1/Jag1/Foxc1	7
BP:Biological Process	GO:0072593	reactive oxygen species metabolic process	12/183	283/17690	4.00182e-05	0.00257145	0.00198139	Cryab/Cyr61/Prdx2/Dynll1/Prdx5/Eef1a1/Ptgs2/Eif5a/Clu/Cyba/Nnt/Prdx4	12
BP:Biological Process	GO:0007623	circadian rhythm	11/183	239/17690	4.02498e-05	0.00257145	0.00198139	Id1/Id3/Jund/Jun/Id4/Actb/Hnrnpd/Id2/Egr1/Cldn4/Impdh2	11
BP:Biological Process	GO:0048864	stem cell development	7/183	90/17690	4.0972e-05	0.00257145	0.00198139	Aldh1a2/Cited2/Cfl1/Hes1/Folr1/Jag1/Foxc1	7
BP:Biological Process	GO:0050673	epithelial cell proliferation	15/183	429/17690	4.13965e-05	0.00257145	0.00198139	Id1/Jun/Sparc/Aldh1a2/Igfbp5/Npm1/Hmgn1/Hes1/Ctsl/Hmgb2/Id2/Gpc3/Glul/Cdc42/Cyba	15
BP:Biological Process	GO:0014033	neural crest cell differentiation	7/183	91/17690	4.4003e-05	0.0026808	0.00206565	Aldh1a2/Cited2/Cfl1/Hes1/Folr1/Jag1/Foxc1	7
BP:Biological Process	GO:0071241	cellular response to inorganic substance	12/183	287/17690	4.58485e-05	0.00274053	0.00211167	Wnk1/Jund/Jun/Hnrnpa1/Fos/Junb/Fosb/Hnrnpd/Id2/Hspa8/Ptgs2/Aqp1	12
BP:Biological Process	GO:0032956	regulation of actin cytoskeleton organization	13/183	336/17690	4.91632e-05	0.00284161	0.00218956	Id1/Tmsb10/Tmsb4x/Cfl1/Stmn1/Tpm1/Capg/Dstn/Rhob/Ctsl/Rnd3/Cdc42/Wnt11	13
BP:Biological Process	GO:0032970	regulation of actin filament-based process	14/183	385/17690	4.93335e-05	0.00284161	0.00218956	Id1/Tmsb10/Atp1a1/Tmsb4x/Cfl1/Stmn1/Tpm1/Capg/Dstn/Rhob/Ctsl/Rnd3/Cdc42/Wnt11	14
BP:Biological Process	GO:0001558	regulation of cell growth	15/183	437/17690	5.10639e-05	0.00288876	0.00222589	Cryab/H3f3b/Igfbp2/Rack1/Spp1/Igfbp5/H3f3c/Npm1/Cyr61/Hspa1a/Cfl1/Igfbp7/Cdc42/Cyba/Wnt11	15
BP:Biological Process	GO:0014706	striated muscle tissue development	15/183	441/17690	5.66029e-05	0.00314593	0.00242405	Aldh1a2/Fos/Cited2/Naca/Tpm1/Btg2/Eef2/Id2/Hspa8/Marcks/Egr1/Cdc42/Ckmt1/Foxc1/Atf3	15
BP:Biological Process	GO:0051017	actin filament bundle assembly	9/183	166/17690	5.85599e-05	0.00319858	0.00246462	Id1/Cfl1/Stmn1/Tpm1/Rhob/Marcks/Rnd3/Cdc42/Wnt11	9
BP:Biological Process	GO:0050821	protein stabilization	9/183	168/17690	6.4255e-05	0.00345017	0.00265847	LOC100362830/Cryab/Npm1/Hspa1a/Atp1b1/Ppib/Cct5/Clu/Cct4	9
BP:Biological Process	GO:0051384	response to glucocorticoid	12/183	298/17690	6.58305e-05	0.00347585	0.00267826	Mdk/Igfbp2/Sparc/Fos/Dusp1/Igfbp7/Junb/Ctsl/Fosb/Ptgs2/Cbx3/Aqp1	12
BP:Biological Process	GO:0061572	actin filament bundle organization	9/183	169/17690	6.72731e-05	0.00349379	0.00269209	Id1/Cfl1/Stmn1/Tpm1/Rhob/Marcks/Rnd3/Cdc42/Wnt11	9
BP:Biological Process	GO:0007015	actin filament organization	14/183	399/17690	7.23529e-05	0.00363188	0.00279849	Id1/Tmsb10/Tmsb4x/Cfl1/Stmn1/Tpm1/Capg/Dstn/Rhob/Marcks/Rnd3/Cdc42/Cgnl1/Wnt11	14
BP:Biological Process	GO:0043254	regulation of protein complex assembly	15/183	451/17690	7.28201e-05	0.00363188	0.00279849	Cryab/H3f3b/Tmsb10/Tmsb4x/Jun/Rack1/Hspa1a/Cfl1/Stmn1/Tpm1/Capg/Cd24/Cdc42/Pmepa1/Clu	15
BP:Biological Process	GO:0045667	regulation of osteoblast differentiation	8/183	133/17690	7.33714e-05	0.00363188	0.00279849	Id1/Id3/Jund/Igfbp5/Id4/Cyr61/Id2/Jag1	8
BP:Biological Process	GO:0051100	negative regulation of binding	9/183	172/17690	7.70534e-05	0.00375546	0.00289371	Id1/Id3/Tmsb4x/Jun/Id4/Actb/Stmn1/Id2/Ckmt1	9
BP:Biological Process	GO:0071496	cellular response to external stimulus	14/183	403/17690	8.04507e-05	0.00386163	0.00297552	Atp1a1/Jun/Hnrnpa1/Fos/Folr1/Ctsl/Ptgs2/Casr/Glul/Egr1/Aqp1/Cyba/Atf3/Wnt11	14
BP:Biological Process	GO:0033273	response to vitamin	9/183	176/17690	9.1931e-05	0.00434683	0.00334938	Spp1/Sparc/Aldh1a2/Rbp1/Folr1/Eef2/Ptgs2/Casr/Nnt	9
BP:Biological Process	GO:0034248	regulation of cellular amide metabolic process	13/183	359/17690	9.60769e-05	0.00446897	0.0034435	Rack1/Igfbp5/Npm1/Cyr61/LOC100360057/Rbm3/Btg2/Eef2/Hnrnpd/Eif5a/Eif1/Clu/Eif3k	13
BP:Biological Process	GO:0031647	regulation of protein stability	11/183	264/17690	9.84091e-05	0.00446897	0.0034435	Id1/LOC100362830/Cryab/Npm1/Hspa1a/Atp1b1/Ppib/Hspa8/Cct5/Clu/Cct4	11
BP:Biological Process	GO:0072010	glomerular epithelium development	4/183	24/17690	0.000100153	0.00446897	0.0034435	Cd24/Basp1/Jag1/Foxc1	4
BP:Biological Process	GO:0032570	response to progesterone	6/183	72/17690	0.000100157	0.00446897	0.0034435	Fos/Junb/Fosb/Hspa8/Cldn4/Txnip	6
BP:Biological Process	GO:0050678	regulation of epithelial cell proliferation	13/183	363/17690	0.000107322	0.00469553	0.00361807	Id1/Jun/Sparc/Aldh1a2/Npm1/Hmgn1/Hes1/Ctsl/Hmgb2/Gpc3/Glul/Cdc42/Cyba	13
BP:Biological Process	GO:0048844	artery morphogenesis	6/183	73/17690	0.000108199	0.00469553	0.00361807	Cited2/Hes1/Folr1/Jag1/Foxc1/Wnt11	6
BP:Biological Process	GO:0003206	cardiac chamber morphogenesis	8/183	141/17690	0.00011052	0.00473143	0.00364573	Cyr61/Cited2/Tpm1/Hes1/Id2/Jag1/Foxc1/Wnt11	8
BP:Biological Process	GO:0032272	negative regulation of protein polymerization	6/183	74/17690	0.000116745	0.00493131	0.00379975	Tmsb10/Tmsb4x/Cfl1/Stmn1/Tpm1/Capg	6
BP:Biological Process	GO:0061309	cardiac neural crest cell development involved in outflow tract morphogenesis	3/183	10/17690	0.000123883	0.00516397	0.00397902	Hes1/Folr1/Jag1	3
BP:Biological Process	GO:2000573	positive regulation of DNA biosynthetic process	6/183	76/17690	0.000135443	0.0055725	0.00429381	Hnrnpa1/Npm1/Hsp90ab1/Hnrnpd/Cct5/Cct4	6
BP:Biological Process	GO:0060562	epithelial tube morphogenesis	13/183	376/17690	0.000152091	0.00617725	0.00475978	LOC100362830/Col4a1/Cited2/Cfl1/Hes1/Folr1/Rhob/Irx1/Gpc3/Irx3/Casr/Tead2/Wnt11	13
BP:Biological Process	GO:0043462	regulation of ATPase activity	6/183	78/17690	0.000156438	0.00627336	0.00483384	Tmsb4x/Tpm1/Atp1b1/Dynll1/Casr/Dnaja1	6
BP:Biological Process	GO:0001525	angiogenesis	15/183	486/17690	0.000165998	0.00650927	0.00501561	Id1/Jun/Sparc/Col4a1/Cyr61/Rhob/Btg1/Ptgs2/Pdgfa/Col18a1/Mfge8/Cdc42/Aqp1/Foxc1/Sat1	15
BP:Biological Process	GO:0071236	cellular response to antibiotic	10/183	234/17690	0.00016643	0.00650927	0.00501561	Id3/Rack1/Hnrnpa1/Cfl1/Rhob/Hspa8/Egr1/Aqp1/Clu/Ranbp1	10
BP:Biological Process	GO:0035914	skeletal muscle cell differentiation	6/183	80/17690	0.000179928	0.00695137	0.00535627	Fos/Cited2/Btg2/Eef2/Egr1/Atf3	6
BP:Biological Process	GO:0003205	cardiac chamber development	9/183	193/17690	0.000184868	0.00705615	0.00543701	Cyr61/Cited2/Naca/Tpm1/Hes1/Id2/Jag1/Foxc1/Wnt11	9
BP:Biological Process	GO:0007565	female pregnancy	11/183	285/17690	0.000192462	0.00725855	0.00559296	H3f3b/Igfbp2/Igfbp5/Fos/Cited2/Igfbp7/Junb/Ctsl/Fosb/Ptgs2/Cldn4	11
BP:Biological Process	GO:0042744	hydrogen peroxide catabolic process	4/183	29/17690	0.000215001	0.00792949	0.00610995	Prdx2/Prdx5/Nnt/Prdx4	4
BP:Biological Process	GO:2000278	regulation of DNA biosynthetic process	7/183	117/17690	0.000215258	0.00792949	0.00610995	Hnrnpa1/Npm1/Dusp1/Hsp90ab1/Hnrnpd/Cct5/Cct4	7
BP:Biological Process	GO:0060411	cardiac septum morphogenesis	6/183	83/17690	0.000220296	0.00793282	0.00611251	Cyr61/Cited2/Hes1/Id2/Jag1/Wnt11	6
BP:Biological Process	GO:0007178	transmembrane receptor protein serine/threonine kinase signaling pathway	12/183	339/17690	0.000220356	0.00793282	0.00611251	Id1/Jun/Cyr61/Fos/Hspa1a/Cited2/Hsp90ab1/Hes1/Folr1/Gpc3/Egr1/Pmepa1	12
BP:Biological Process	GO:0071229	cellular response to acid chemical	11/183	290/17690	0.000223661	0.00794747	0.0061238	Id3/Aldh1a2/Col4a1/Hes1/Folr1/Hnrnpd/Egr1/Aqp1/Cyba/Tead2/Ranbp1	11
BP:Biological Process	GO:0030324	lung development	10/183	243/17690	0.00022578	0.00794747	0.0061238	Id1/Sparc/Hnrnpa1/Aldh1a2/Igfbp5/Hes1/Gpc3/Pdgfa/Cdc42/Wnt11	10
BP:Biological Process	GO:0043618	regulation of transcription from RNA polymerase II promoter in response to stress	5/183	54/17690	0.000235282	0.00819092	0.00631139	Jun/Hspa1a/Cited2/Egr1/Atf3	5
BP:Biological Process	GO:0006413	translational initiation	7/183	119/17690	0.000238966	0.00822874	0.00634053	Npm1/Eif4a1/Eif3f/Eif3h/Eif3m/Eif1/Eif3k	7
BP:Biological Process	GO:0002183	cytoplasmic translational initiation	4/183	30/17690	0.000246085	0.00838276	0.0064592	Eif3f/Eif3h/Eif3m/Eif3k	4
BP:Biological Process	GO:0030323	respiratory tube development	10/183	246/17690	0.00024914	0.00839654	0.00646982	Id1/Sparc/Hnrnpa1/Aldh1a2/Igfbp5/Hes1/Gpc3/Pdgfa/Cdc42/Wnt11	10
BP:Biological Process	GO:0042743	hydrogen peroxide metabolic process	5/183	55/17690	0.000256661	0.00855898	0.00659499	Prdx2/Prdx5/Cyba/Nnt/Prdx4	5
BP:Biological Process	GO:0007519	skeletal muscle tissue development	9/183	204/17690	0.00027922	0.00915363	0.00705318	Fos/Cited2/Naca/Btg2/Eef2/Hspa8/Egr1/Ckmt1/Atf3	9
BP:Biological Process	GO:0046697	decidualization	4/183	31/17690	0.000280272	0.00915363	0.00705318	Cited2/Junb/Ctsl/Ptgs2	4
BP:Biological Process	GO:0032355	response to estradiol	10/183	251/17690	0.000292568	0.00943615	0.00727088	Cryab/Igfbp2/Aldh1a2/Dusp1/Eef2/Hnrnpd/Hspa8/Ptgs2/Pdgfa/Txnip	10
BP:Biological Process	GO:0043154	negative regulation of cysteine-type endopeptidase activity involved in apoptotic process	6/183	88/17690	0.000303109	0.00943615	0.00727088	Cryab/Ptma/Hspa1a/Prdx5/Ptgs2/Aqp1	6
BP:Biological Process	GO:0061333	renal tubule morphogenesis	6/183	88/17690	0.000303109	0.00943615	0.00727088	Col4a1/Hes1/Irx1/Gpc3/Irx3/Wnt11	6
BP:Biological Process	GO:0071277	cellular response to calcium ion	6/183	88/17690	0.000303109	0.00943615	0.00727088	Wnk1/Jund/Jun/Fos/Junb/Fosb	6
BP:Biological Process	GO:0071364	cellular response to epidermal growth factor stimulus	5/183	57/17690	0.000303816	0.00943615	0.00727088	Id1/Hnrnpa1/Cfl1/Eef1a1/Foxc1	5
BP:Biological Process	GO:0034284	response to monosaccharide	11/183	301/17690	0.000307638	0.0094621	0.00729087	Rack1/Sparc/Dynll1/Ctsl/Ptgs2/Casr/Glul/Egr1/Cdc42/Cyba/Txnip	11
BP:Biological Process	GO:2000027	regulation of animal organ morphogenesis	9/183	207/17690	0.000310944	0.00947185	0.00729838	Cited2/Naca/Hes1/Gpc3/Pdgfa/Cdc42/Jag1/Foxc1/Wnt11	9
BP:Biological Process	GO:0007163	establishment or maintenance of cell polarity	9/183	208/17690	0.00032216	0.00972002	0.00748961	Rack1/Cfl1/Hsp90ab1/Hes1/Rhob/Rnd3/Cdc42/Aqp1/Wnt11	9
BP:Biological Process	GO:0043620	regulation of DNA-templated transcription in response to stress	5/183	58/17690	0.000329719	0.00985423	0.00759302	Jun/Hspa1a/Cited2/Egr1/Atf3	5

## Sheet: PD
GO	ID	Description	GeneRatio	BgRatio	pvalue	p.adjust	qvalue	geneID	Count
CC:Cellular Component	GO:0043209	myelin sheath	14/186	214/18468	3.671e-08	1.43536e-05	1.06652e-05	Uba52/Atp1a1/Cldn5/Prdx2/Tuba1a/Actb/Cryab/Atp1b1/Slc25a3/Ppia/Atp5pd/Hspa8/Cct5/Actg1	14
CC:Cellular Component	GO:0101031	chaperone complex	4/186	19/18468	3.43028e-05	0.00570683	0.00424037	Hsp90ab1/Hspa8/Cct5/Ptges3	4
CC:Cellular Component	GO:0016282	eukaryotic 43S preinitiation complex	4/186	21/18468	5.21393e-05	0.00570683	0.00424037	Eif3m/Eif1/Eif3h/Eif3f	4
CC:Cellular Component	GO:0070993	translation preinitiation complex	4/186	22/18468	6.32257e-05	0.00570683	0.00424037	Eif3m/Eif1/Eif3h/Eif3f	4
CC:Cellular Component	GO:0015629	actin cytoskeleton	15/186	463/18468	7.29774e-05	0.00570683	0.00424037	Tnnt2/Tnnc1/Cldn5/Actb/Cryab/Myl6/Myl12a/Gabarap/Cfl1/Tpm1/Dstn/Myoz1/Arpc2/Actg1/Ptges3	15
CC:Cellular Component	GO:0062023	collagen-containing extracellular matrix	9/186	183/18468	0.000101513	0.00661529	0.00491538	Mgp/Cst3/Col18a1/Col4a1/Calr/Col1a1/Sparc/Fbln5/Gpc3	9
MF:Molecular Function	GO:0051082	unfolded protein binding	10/174	95/16788	5.21925e-08	2.43217e-05	2.01079e-05	Cryab/Ppib/Tomm20/Npm1/Calr/Hsp90ab1/Ppia/Hspa8/Cct5/Ptges3	10
MF:Molecular Function	GO:0008135	translation factor activity, RNA binding	8/174	94/16788	5.91242e-06	0.00137759	0.00113892	Eif3m/Eef1g/Eif1/Eif3h/Eif4a1/Eif3f/Eef1b2/Eef1d	8
MF:Molecular Function	GO:0042277	peptide binding	13/174	306/16788	1.87425e-05	0.00241965	0.00200044	Cst3/Apoe/RT1-CE10/Cryab/Ppib/Tomm20/Fnta/Calr/Hsp90ab1/Ppia/Crip1/Mgst1/Hspa8	13
MF:Molecular Function	GO:0003730	mRNA 3'-UTR binding	7/174	81/16788	2.07696e-05	0.00241965	0.00200044	LOC100362830/Hnrnpa1/Rbm3/Carhsp1/Cirbp/Cct5/Serbp1	7
MF:Molecular Function	GO:0033218	amide binding	14/174	374/16788	3.62369e-05	0.00337728	0.00279215	Cst3/Pltp/Apoe/RT1-CE10/Cryab/Ppib/Tomm20/Fnta/Calr/Hsp90ab1/Ppia/Crip1/Mgst1/Hspa8	14
MF:Molecular Function	GO:0005200	structural constituent of cytoskeleton	6/174	65/16788	5.66079e-05	0.00439655	0.00363483	Tnnt2/Tuba1a/Actb/Arpc2/Vim/Actg1	6
BP:Biological Process	GO:0097237	cellular response to toxic substance	17/184	292/17690	1.10416e-08	3.31689e-05	2.80921e-05	Aqp1/Cst3/Hnrnpa1/Apoe/Rack1/Prdx2/Actb/Fis1/Klf4/Cfl1/Mgst3/S100a9/Arpc2/Selenof/Fbln5/Mgst1/Hspa8	17
BP:Biological Process	GO:0072001	renal system development	17/184	349/17690	1.48064e-07	0.00018296	0.000154956	Aqp1/Cdkn1c/Nphs2/Slc12a1/Umod/Tcf21/Col4a1/Foxc2/Epcam/Schip1/Foxd1/Ctsh/Tmed10/Gpc3/Hspa8/Wt1/Mpst	17
BP:Biological Process	GO:0001655	urogenital system development	18/184	397/17690	1.82716e-07	0.00018296	0.000154956	Aqp1/Cdkn1c/Nphs2/Slc12a1/Umod/Tcf21/Col4a1/Foxc2/Epcam/Schip1/Foxd1/Ctsh/Crip1/Tmed10/Gpc3/Hspa8/Wt1/Mpst	18
BP:Biological Process	GO:0016032	viral process	15/184	281/17690	2.57708e-07	0.000193539	0.000163916	Hnrnpa1/Apoe/Isg15/Cd81/Ppib/Ifitm3/Eif3f/Cfl1/Pfn1/Hsp90ab1/Ppia/Chmp5/Mx2/Hspa8/Ifi27	15
BP:Biological Process	GO:0001822	kidney development	16/184	328/17690	3.4323e-07	0.000206213	0.00017465	Aqp1/Cdkn1c/Nphs2/Slc12a1/Umod/Tcf21/Foxc2/Epcam/Schip1/Foxd1/Ctsh/Tmed10/Gpc3/Hspa8/Wt1/Mpst	16
BP:Biological Process	GO:0001656	metanephros development	9/184	95/17690	6.38038e-07	0.000319444	0.00027055	Aqp1/Nphs2/Umod/Tcf21/Foxc2/Foxd1/Ctsh/Gpc3/Wt1	9
BP:Biological Process	GO:0006457	protein folding	11/184	160/17690	9.24877e-07	0.000365785	0.000309798	B2m/Cryab/Ppib/Calr/Hsp90ab1/Ppia/Selenof/Hspa8/Tbca/Cct5/Ptges3	11
BP:Biological Process	GO:0044419	interspecies interaction between organisms	17/184	400/17690	9.99299e-07	0.000365785	0.000309798	Aqp1/Hnrnpa1/Apoe/Isg15/Cd81/Ppib/Ifitm3/Eif3f/Cfl1/Pfn1/Hsp90ab1/Ppia/S100a9/Chmp5/Mx2/Hspa8/Ifi27	17
BP:Biological Process	GO:0044403	symbiont process	16/184	358/17690	1.09589e-06	0.000365785	0.000309798	Aqp1/Hnrnpa1/Apoe/Isg15/Cd81/Ppib/Ifitm3/Eif3f/Cfl1/Pfn1/Hsp90ab1/Ppia/Chmp5/Mx2/Hspa8/Ifi27	16
BP:Biological Process	GO:0032781	positive regulation of ATPase activity	7/184	54/17690	1.37731e-06	0.000404792	0.000342835	Aldob/Tnnt2/Tmsb4x/Dynll1/Atp1b1/Tpm1/Pfn1	7
BP:Biological Process	GO:0043462	regulation of ATPase activity	8/184	78/17690	1.48226e-06	0.000404792	0.000342835	Aldob/Tnnt2/Tnnc1/Tmsb4x/Dynll1/Atp1b1/Tpm1/Pfn1	8
BP:Biological Process	GO:0098754	detoxification	9/184	114/17690	2.97166e-06	0.000743906	0.000630044	Apoe/Prdx2/Mt2A/Mgst3/S100a9/Selenof/Mt1/Fbln5/Mgst1	9
BP:Biological Process	GO:0031647	regulation of protein stability	13/184	264/17690	4.05621e-06	0.000937296	0.000793834	LOC100362830/Cd81/Rnf5/Cryab/Ppib/Atp1b1/Npm1/Ctsh/Pfn1/Calr/Hspa8/Cct5/Ptges3	13
BP:Biological Process	GO:0010043	response to zinc ion	7/184	64/17690	4.42629e-06	0.000949756	0.000804387	Aldob/Apoe/Mt2A/S100a9/Crip1/Mt1/Vim	7
BP:Biological Process	GO:0044788	modulation by host of viral process	5/184	26/17690	6.35175e-06	0.00127204	0.00107735	Apoe/Ppib/Cfl1/Hspa8/Ifi27	5
BP:Biological Process	GO:0019058	viral life cycle	11/184	208/17690	1.16978e-05	0.00219626	0.0018601	Apoe/Isg15/Cd81/Ppib/Ifitm3/Hsp90ab1/Ppia/Chmp5/Mx2/Hspa8/Ifi27	11
BP:Biological Process	GO:0044794	positive regulation by host of viral process	4/184	16/17690	1.86978e-05	0.00330401	0.0027983	Apoe/Ppib/Cfl1/Hspa8	4
BP:Biological Process	GO:0050792	regulation of viral process	10/184	182/17690	2.11824e-05	0.0035351	0.00299403	Apoe/Isg15/Ppib/Ifitm3/Cfl1/Pfn1/Ppia/Mx2/Hspa8/Ifi27	10
BP:Biological Process	GO:0072224	metanephric glomerulus development	4/184	17/17690	2.42526e-05	0.00383446	0.00324756	Aqp1/Nphs2/Tcf21/Wt1	4
BP:Biological Process	GO:0072009	nephron epithelium development	8/184	121/17690	3.89095e-05	0.0054004	0.00457382	Aqp1/Nphs2/Umod/Tcf21/Foxc2/Foxd1/Gpc3/Wt1	8
BP:Biological Process	GO:0045069	regulation of viral genome replication	7/184	89/17690	3.94617e-05	0.0054004	0.00457382	Isg15/Ppib/Ifitm3/Ppia/Mx2/Hspa8/Ifi27	7
BP:Biological Process	GO:0072073	kidney epithelium development	9/184	157/17690	3.95502e-05	0.0054004	0.00457382	Aqp1/Nphs2/Umod/Tcf21/Foxc2/Epcam/Foxd1/Gpc3/Wt1	9
BP:Biological Process	GO:0034614	cellular response to reactive oxygen species	10/184	197/17690	4.17061e-05	0.00544717	0.00461344	Aqp1/Cst3/Rack1/Prdx2/Klf4/Cfl1/Tpm1/Arpc2/Fbln5/Hspa8	10
BP:Biological Process	GO:0045926	negative regulation of growth	12/184	286/17690	4.67459e-05	0.00585103	0.00495548	Spp1/Rack1/Cryab/Mt2A/Sema5a/Cfl1/Cirbp/Mt1/LOC100910270/Cited2/Gpc3/Wt1	12
BP:Biological Process	GO:0000302	response to reactive oxygen species	12/184	292/17690	5.71e-05	0.00686114	0.00581098	Aqp1/Cst3/Rack1/Prdx2/Cryab/Klf4/Cfl1/Tpm1/Arpc2/Col1a1/Fbln5/Hspa8	12
BP:Biological Process	GO:0034340	response to type I interferon	5/184	41/17690	6.37741e-05	0.0073349	0.00621223	Isg15/Ifitm3/Hsp90ab1/Mx2/Ifi27	5
BP:Biological Process	GO:0050821	protein stabilization	9/184	168/17690	6.70168e-05	0.0073349	0.00621223	LOC100362830/Cryab/Ppib/Atp1b1/Npm1/Pfn1/Calr/Cct5/Ptges3	9
BP:Biological Process	GO:0043281	regulation of cysteine-type endopeptidase activity involved in apoptotic process	10/184	210/17690	7.13965e-05	0.0073349	0.00621223	Aqp1/Rack1/Fis1/Cryab/Klf4/Ctgf/Ctsh/S100a9/Anp32b/Ifi27	10
BP:Biological Process	GO:0072210	metanephric nephron development	5/184	42/17690	7.17861e-05	0.0073349	0.00621223	Aqp1/Nphs2/Tcf21/Foxd1/Wt1	5
BP:Biological Process	GO:0098869	cellular oxidant detoxification	7/184	98/17690	7.32514e-05	0.0073349	0.00621223	Apoe/Prdx2/Mgst3/S100a9/Selenof/Fbln5/Mgst1	7
BP:Biological Process	GO:0051817	modification of morphology or physiology of other organism involved in symbiotic interaction	7/184	99/17690	7.81409e-05	0.0075721	0.00641312	Aqp1/Hnrnpa1/Apoe/Ppib/Cfl1/Hspa8/Ifi27	7
BP:Biological Process	GO:0043903	regulation of symbiosis, encompassing mutualism through parasitism	10/184	218/17690	9.74033e-05	0.00914285	0.00774346	Apoe/Isg15/Ppib/Ifitm3/Cfl1/Pfn1/Ppia/Mx2/Hspa8/Ifi27	10
BP:Biological Process	GO:1990748	cellular detoxification	7/184	103/17690	0.000100437	0.00914285	0.00774346	Apoe/Prdx2/Mgst3/S100a9/Selenof/Fbln5/Mgst1	7
BP:Biological Process	GO:0010634	positive regulation of epithelial cell migration	8/184	142/17690	0.000120563	0.00998011	0.00845257	Aqp1/Tmsb4x/Foxc2/Sema5a/Ctsh/Pfn1/Calr/Sparc	8
BP:Biological Process	GO:0010632	regulation of epithelial cell migration	10/184	224/17690	0.000121821	0.00998011	0.00845257	Aqp1/Apoe/Tmsb4x/Foxc2/Sema5a/Klf4/Ctsh/Pfn1/Calr/Sparc	10
BP:Biological Process	GO:0033275	actin-myosin filament sliding	3/184	10/17690	0.000125899	0.00998011	0.00845257	Tnnt2/Tnnc1/Tpm1	3
BP:Biological Process	GO:0019079	viral genome replication	7/184	107/17690	0.000127658	0.00998011	0.00845257	Isg15/Ppib/Ifitm3/Ppia/Mx2/Hspa8/Ifi27	7
BP:Biological Process	GO:0048754	branching morphogenesis of an epithelial tube	9/184	183/17690	0.000128992	0.00998011	0.00845257	Mgp/Tcf21/Col4a1/Foxc2/Sema5a/Foxd1/Ctsh/Gpc3/Wt1	9
BP:Biological Process	GO:0035821	modification of morphology or physiology of other organism	8/184	144/17690	0.000132861	0.00998011	0.00845257	Aqp1/Hnrnpa1/Apoe/Ppib/Cfl1/S100a9/Hspa8/Ifi27	8
BP:Biological Process	GO:0061326	renal tubule development	7/184	108/17690	0.000135322	0.00998011	0.00845257	Aqp1/Umod/Tcf21/Col4a1/Foxd1/Gpc3/Wt1	7
BP:Biological Process	GO:0051851	modification by host of symbiont morphology or physiology	6/184	76/17690	0.000139536	0.00998011	0.00845257	Aqp1/Apoe/Ppib/Cfl1/Hspa8/Ifi27	6
BP:Biological Process	GO:2000573	positive regulation of DNA biosynthetic process	6/184	76/17690	0.000139536	0.00998011	0.00845257	Hnrnpa1/Npm1/Klf4/Hsp90ab1/Cct5/Ptges3	6

## Sheet: PT
GO	ID	Description	GeneRatio	BgRatio	pvalue	p.adjust	qvalue	geneID	Count
CC:Cellular Component	GO:0005777	peroxisome	10/193	139/18468	2.0404e-06	0.000275454	0.000227666	Rida/Cat/Hao2/Mgst1/Amacr/Eci2/Acox1/Sod1/Prdx1/Acsl1	10
CC:Cellular Component	GO:0042579	microbody	10/193	139/18468	2.0404e-06	0.000275454	0.000227666	Rida/Cat/Hao2/Mgst1/Amacr/Eci2/Acox1/Sod1/Prdx1/Acsl1	10
CC:Cellular Component	GO:0016327	apicolateral plasma membrane	4/193	21/18468	6.0202e-05	0.00351233	0.00290298	Cldn7/Cldn4/Cldn6/Krt8	4
CC:Cellular Component	GO:0044438	microbody part	6/193	66/18468	6.50432e-05	0.00351233	0.00290298	Cat/Mgst1/Eci2/Acox1/Prdx1/Acsl1	6
CC:Cellular Component	GO:0044439	peroxisomal part	6/193	66/18468	6.50432e-05	0.00351233	0.00290298	Cat/Mgst1/Eci2/Acox1/Prdx1/Acsl1	6
CC:Cellular Component	GO:0031526	brush border membrane	6/193	72/18468	0.000106197	0.00477884	0.00394977	Slc34a1/Cltrn/Hsp90ab1/Slc22a12/Anpep/Enpep	6
CC:Cellular Component	GO:0034362	low-density lipoprotein particle	3/193	10/18468	0.000127751	0.00492756	0.00407268	Apoe/Apom/Apoc2	3
CC:Cellular Component	GO:0045177	apical part of cell	14/193	436/18468	0.000205912	0.0067261	0.0055592	Slc34a1/Acy3/Igfbp2/Mgst1/Cyba/Naglt1/Jag1/Akr1a1/Hsp90ab1/Hsd11b1/Slc22a12/Slc22a18/Cldn4/Enpep	14
CC:Cellular Component	GO:0016324	apical plasma membrane	12/193	337/18468	0.000231183	0.0067261	0.0055592	Slc34a1/Acy3/Igfbp2/Cyba/Naglt1/Jag1/Akr1a1/Hsp90ab1/Slc22a12/Slc22a18/Cldn4/Enpep	12
CC:Cellular Component	GO:0016234	inclusion body	6/193	84/18468	0.000249115	0.0067261	0.0055592	Miox/Hsp90ab1/Gpx1/Atf4/Ubd/Pabpn1	6
CC:Cellular Component	GO:0005687	U4 snRNP	3/193	13/18468	0.000297506	0.00730242	0.00603553	Snrpd2/Snrpe/Ddx39b	3
CC:Cellular Component	GO:0034399	nuclear periphery	7/193	127/18468	0.000379453	0.00853769	0.00705649	Hes1/Sparc/Krt18/Npm1/Atf4/Ddx39b/Krt8	7
MF:Molecular Function	GO:0016614	oxidoreductase activity, acting on CH-OH group of donors	13/189	140/16788	6.36121e-09	2.81432e-06	2.3346e-06	Miox/Sord/Grhpr/Hao2/Akr1a1/Hsd11b1/Cryl1/Dcxr/Akr7a3/Impdh2/Akr7a2/Hpgd/Adhfe1	13
MF:Molecular Function	GO:0050662	coenzyme binding	18/189	306/16788	1.15816e-08	2.81432e-06	2.3346e-06	Miox/Cat/Cyp2e1/Sord/Grhpr/Hao2/Pc/Prodh2/Hsd11b1/Aldh6a1/Cryl1/Eci2/Acox1/Agxt2/Aspdh/Gcdh/Decr1/Hpgd	18
MF:Molecular Function	GO:0016616	oxidoreductase activity, acting on the CH-OH group of donors, NAD or NADP as acceptor	12/189	129/16788	2.42634e-08	3.93068e-06	3.26067e-06	Miox/Sord/Grhpr/Akr1a1/Hsd11b1/Cryl1/Dcxr/Akr7a3/Impdh2/Akr7a2/Hpgd/Adhfe1	12
MF:Molecular Function	GO:1901681	sulfur compound binding	13/189	245/16788	4.2224e-06	0.000413798	0.000343263	Mdk/Cyr61/Pc/Apoe/Mgst1/Gsta5/Fstl1/Aldh6a1/LOC100360057/Eci2/Serpinc1/Gcdh/Anxa5	13
MF:Molecular Function	GO:0031406	carboxylic acid binding	12/189	210/16788	4.68653e-06	0.000413798	0.000343263	Pck1/Rida/Pah/Grhpr/Pc/Ass1/Id3/Ugt1a9/Acox1/Cyp4a2/Cyp4f1/Ddah2	12
MF:Molecular Function	GO:0016209	antioxidant activity	8/189	85/16788	5.10861e-06	0.000413798	0.000343263	Cat/Apoe/Mgst1/Apom/Gpx3/Gpx1/Sod1/Prdx1	8
MF:Molecular Function	GO:0043177	organic acid binding	12/189	222/16788	8.26483e-06	0.000573815	0.000476005	Pck1/Rida/Pah/Grhpr/Pc/Ass1/Id3/Ugt1a9/Acox1/Cyp4a2/Cyp4f1/Ddah2	12
MF:Molecular Function	GO:0033293	monocarboxylic acid binding	7/189	69/16788	1.22751e-05	0.000745712	0.0006186	Rida/Pc/Id3/Ugt1a9/Acox1/Cyp4a2/Cyp4f1	7
MF:Molecular Function	GO:0016701	oxidoreductase activity, acting on single donors with incorporation of molecular oxygen	5/189	29/16788	1.63544e-05	0.00088314	0.000732603	Hpd/Miox/Haao/Hgd/Ethe1	5
MF:Molecular Function	GO:0050661	NADP binding	6/189	55/16788	3.44738e-05	0.00167543	0.00138984	Miox/Cat/Grhpr/Hsd11b1/Aspdh/Decr1	6
MF:Molecular Function	GO:1901567	fatty acid derivative binding	5/189	37/16788	5.5805e-05	0.00246557	0.00204529	Aldh6a1/Eci2/Cyp4a2/Gcdh/Cyp4f1	5
MF:Molecular Function	GO:0005504	fatty acid binding	5/189	44/16788	0.000130448	0.00528315	0.0043826	Rida/Id3/Acox1/Cyp4a2/Cyp4f1	5
MF:Molecular Function	GO:0004033	aldo-keto reductase (NADP) activity	4/189	27/16788	0.000222977	0.00833589	0.00691498	Miox/Akr1a1/Akr7a3/Akr7a2	4
MF:Molecular Function	GO:0016702	oxidoreductase activity, acting on single donors with incorporation of molecular oxygen, incorporation of two atoms of oxygen	4/189	28/16788	0.000257863	0.00857838	0.00711613	Hpd/Haao/Hgd/Ethe1	4
MF:Molecular Function	GO:0004601	peroxidase activity	5/189	51/16788	0.000264765	0.00857838	0.00711613	Cat/Mgst1/Gpx3/Gpx1/Prdx1	5
MF:Molecular Function	GO:0005452	inorganic anion exchanger activity	3/189	12/16788	0.000286689	0.00870819	0.00722382	Slc22a6/Slc22a8/Slc4a4	3
MF:Molecular Function	GO:0033218	amide binding	13/189	374/16788	0.000327692	0.00936812	0.00777126	Pc/Apoe/Mgst1/Gsta5/Hsp90ab1/Aldh6a1/Ppib/Eci2/Anpep/Gcdh/Enpep/Anxa5/Nfkbia	13
MF:Molecular Function	GO:0016684	oxidoreductase activity, acting on peroxide as acceptor	5/189	55/16788	0.00037811	0.0098726	0.00818974	Cat/Mgst1/Gpx3/Gpx1/Prdx1	5
MF:Molecular Function	GO:0008391	arachidonic acid monooxygenase activity	4/189	31/16788	0.000385966	0.0098726	0.00818974	Cyp2c23/Cyp2e1/Cyp4a2/Cyp4f1	4
BP:Biological Process	GO:0051186	cofactor metabolic process	31/190	497/17690	2.05804e-15	6.22144e-12	5.10176e-12	Aldob/Fbp1/Glyat/Acsm2/Cat/Pah/Hmgcs2/Haao/Mgst1/Cyba/Akr1a1/Ethe1/Gpx3/Mpc1/Ier3/Hsd11b1/Naprt/Gpx1/Entpd5/Dcxr/Aspdh/Sod1/Vnn1/Bhmt2/Gcdh/Gstt3/Acsm3/Akr7a2/Prdx1/Adhfe1/Acsl1	31
BP:Biological Process	GO:0016054	organic acid catabolic process	18/190	221/17690	2.92537e-11	2.9478e-08	2.41728e-08	Pck1/Hpd/Pah/Haao/Hgd/Akr1a1/Prodh2/Aldh6a1/Eci2/Acox1/Agxt2/Eci1/Gcdh/Fah/Decr1/Adhfe1/Ddah2/Bckdha	18
BP:Biological Process	GO:0046395	carboxylic acid catabolic process	18/190	221/17690	2.92537e-11	2.9478e-08	2.41728e-08	Pck1/Hpd/Pah/Haao/Hgd/Akr1a1/Prodh2/Aldh6a1/Eci2/Acox1/Agxt2/Eci1/Gcdh/Fah/Decr1/Adhfe1/Ddah2/Bckdha	18
BP:Biological Process	GO:0044282	small molecule catabolic process	21/190	326/17690	5.25683e-11	3.97285e-08	3.25785e-08	Pck1/Hpd/Miox/Pah/Sord/Haao/Apoe/Hgd/Akr1a1/Prodh2/Aldh6a1/Eci2/Acox1/Agxt2/Eci1/Gcdh/Fah/Decr1/Adhfe1/Ddah2/Bckdha	21
BP:Biological Process	GO:0006732	coenzyme metabolic process	20/190	325/17690	3.48789e-10	2.10878e-07	1.72926e-07	Aldob/Fbp1/Glyat/Acsm2/Pah/Hmgcs2/Haao/Akr1a1/Mpc1/Ier3/Hsd11b1/Naprt/Entpd5/Dcxr/Aspdh/Vnn1/Bhmt2/Gcdh/Acsm3/Acsl1	20
BP:Biological Process	GO:0009063	cellular amino acid catabolic process	11/190	98/17690	8.1631e-09	3.52826e-06	2.89328e-06	Hpd/Pah/Haao/Hgd/Prodh2/Aldh6a1/Agxt2/Fah/Adhfe1/Ddah2/Bckdha	11
BP:Biological Process	GO:0006520	cellular amino acid metabolic process	17/190	277/17690	8.16997e-09	3.52826e-06	2.89328e-06	Hpd/Glyat/Gatm/Pah/Acy1/Haao/Hgd/Ass1/Prodh2/Aldh6a1/Agxt2/Bhmt2/Fah/Pm20d1/Adhfe1/Ddah2/Bckdha	17
BP:Biological Process	GO:0031960	response to corticosteroid	18/190	322/17690	1.25433e-08	4.7398e-06	3.88677e-06	Pck1/Aldob/Mdk/Hmgcs2/Sparc/Igfbp2/Junb/Serpinf1/Cyba/Igfbp7/Ass1/Fosb/Gpx3/Alpl/Fos/Dusp1/Zfp36l2/Bckdha	18
BP:Biological Process	GO:0006631	fatty acid metabolic process	19/190	372/17690	2.08364e-08	6.89719e-06	5.65589e-06	Pck1/Acsm2/Cyp2c23/Cyp2e1/Hao2/Amacr/Cryl1/Eci2/Apoc2/Ugt1a9/Acox1/Cyp4a2/Eci1/Gcdh/Cyp4f1/Acsm3/Decr1/Hpgd/Acsl1	19
BP:Biological Process	GO:0051384	response to glucocorticoid	17/190	298/17690	2.41099e-08	6.89719e-06	5.65589e-06	Pck1/Aldob/Mdk/Hmgcs2/Sparc/Igfbp2/Junb/Serpinf1/Igfbp7/Ass1/Fosb/Gpx3/Alpl/Fos/Dusp1/Zfp36l2/Bckdha	17
BP:Biological Process	GO:1901606	alpha-amino acid catabolic process	10/190	85/17690	2.50973e-08	6.89719e-06	5.65589e-06	Hpd/Pah/Haao/Hgd/Prodh2/Aldh6a1/Agxt2/Fah/Adhfe1/Ddah2	10
BP:Biological Process	GO:1901605	alpha-amino acid metabolic process	14/190	207/17690	5.34907e-08	1.34752e-05	1.10501e-05	Hpd/Glyat/Gatm/Pah/Haao/Hgd/Ass1/Prodh2/Aldh6a1/Agxt2/Bhmt2/Fah/Adhfe1/Ddah2	14
BP:Biological Process	GO:0051591	response to cAMP	12/190	150/17690	7.89116e-08	1.835e-05	1.50475e-05	Pck1/Aldob/Hmgcs2/Sparc/Jun/Junb/Jund/Ass1/Fosb/Fos/Dusp1/Bckdha	12
BP:Biological Process	GO:0046686	response to cadmium ion	9/190	75/17690	1.07309e-07	2.31711e-05	1.9001e-05	Slc34a1/Cat/Sord/Sparc/Jun/Haao/Fos/Sod1/Cyb5a	9
BP:Biological Process	GO:0046683	response to organophosphorus	13/190	193/17690	1.7028e-07	3.4317e-05	2.81409e-05	Pck1/Aldob/Hmgcs2/Sparc/Jun/Junb/Jund/Ass1/Fosb/Fos/Sod1/Dusp1/Bckdha	13
BP:Biological Process	GO:0006790	sulfur compound metabolic process	15/190	274/17690	2.82661e-07	4.95346e-05	4.06198e-05	Glyat/Acsm2/Hmgcs2/Mgst1/Ethe1/Gpx3/Mpc1/Gpx1/Sult1c2a/Sod1/Bhmt2/Gcdh/Gstt3/Acsm3/Acsl1	15
BP:Biological Process	GO:0046394	carboxylic acid biosynthetic process	17/190	354/17690	2.87595e-07	4.95346e-05	4.06198e-05	Aldob/Fbp1/Acsm2/Gatm/Pah/Haao/Aldh1a2/Amacr/Ass1/Akr1a1/Ier3/Entpd5/Apoc2/Agxt2/Cyp4a2/Bhmt2/Acsm3	17
BP:Biological Process	GO:0016052	carbohydrate catabolic process	11/190	139/17690	3.10762e-07	4.95346e-05	4.06198e-05	Aldob/Fbp1/Miox/G6pc/Sord/Khk/Akr1a1/Ier3/Hsd11b1/Entpd5/Gba3	11
BP:Biological Process	GO:0016053	organic acid biosynthetic process	17/190	356/17690	3.11332e-07	4.95346e-05	4.06198e-05	Aldob/Fbp1/Acsm2/Gatm/Pah/Haao/Aldh1a2/Amacr/Ass1/Akr1a1/Ier3/Entpd5/Apoc2/Agxt2/Cyp4a2/Bhmt2/Acsm3	17
BP:Biological Process	GO:0001822	kidney development	16/190	328/17690	5.30264e-07	8.01494e-05	6.57248e-05	Slc34a1/Hes1/Rida/Cat/Hmgcs2/Serpinf1/Cd24/Jag1/Aldh1a2/Ass1/Id3/Cyp4a2/Col4a4/Hnf1b/Enpep/Hpgd	16
BP:Biological Process	GO:0042737	drug catabolic process	11/190	150/17690	6.68484e-07	9.62299e-05	7.89113e-05	Pck1/Hpd/Cyp2c23/Cat/Cyp2e1/Pah/Hgd/Gpx3/Gpx1/Fah/Prdx1	11
BP:Biological Process	GO:0016999	antibiotic metabolic process	11/190	153/17690	8.1443e-07	0.00011191	9.17695e-05	Pck1/Slc34a1/Cat/Hao2/Cyba/Gpx3/Gpx1/Cyp4a2/Sod1/Akr7a2/Prdx1	11
BP:Biological Process	GO:0014074	response to purine-containing compound	13/190	225/17690	9.8522e-07	0.000129492	0.000106187	Pck1/Aldob/Hmgcs2/Sparc/Jun/Junb/Jund/Ass1/Fosb/Fos/Sod1/Dusp1/Bckdha	13
BP:Biological Process	GO:0072001	renal system development	16/190	349/17690	1.20306e-06	0.000151535	0.000124263	Slc34a1/Hes1/Rida/Cat/Hmgcs2/Serpinf1/Cd24/Jag1/Aldh1a2/Ass1/Id3/Cyp4a2/Col4a4/Hnf1b/Enpep/Hpgd	16
BP:Biological Process	GO:0009074	aromatic amino acid family catabolic process	5/190	19/17690	1.39532e-06	0.000163926	0.000134424	Hpd/Pah/Haao/Hgd/Fah	5
BP:Biological Process	GO:0001655	urogenital system development	17/190	397/17690	1.40988e-06	0.000163926	0.000134424	Slc34a1/Hes1/Rida/Cat/Hmgcs2/Serpinf1/Cd24/Jag1/Aldh1a2/Ass1/Id3/Cyp4a2/Id4/Col4a4/Hnf1b/Enpep/Hpgd	17
BP:Biological Process	GO:0007584	response to nutrient	16/190	364/17690	2.08022e-06	0.000232907	0.000190991	Slc34a1/Gatm/Cat/Hmgcs2/Sparc/Igfbp2/Cyba/Aldh1a2/Ass1/Alpl/Gpx1/Sod1/Serpinc1/Srsf2/Acsl1/Bckdha	16
BP:Biological Process	GO:0051188	cofactor biosynthetic process	13/190	243/17690	2.32612e-06	0.000251138	0.000205941	Aldob/Fbp1/Haao/Cyba/Akr1a1/Mpc1/Ier3/Naprt/Entpd5/Aspdh/Sod1/Gcdh/Acsl1	13
BP:Biological Process	GO:0006570	tyrosine metabolic process	4/190	10/17690	2.57437e-06	0.000260999	0.000214027	Hpd/Pah/Hgd/Fah	4
BP:Biological Process	GO:1901568	fatty acid derivative metabolic process	10/190	139/17690	2.59013e-06	0.000260999	0.000214027	Acsm2/Cyp2c23/Cyp2e1/Hmgcs2/Acox1/Cyp4a2/Gcdh/Cyp4f1/Hpgd/Acsl1	10
BP:Biological Process	GO:0006575	cellular modified amino acid metabolic process	11/190	173/17690	2.72828e-06	0.000266051	0.000218169	Gatm/Mgst1/Ass1/Ethe1/Gpx3/Gpx1/Sod1/Dio1/Vnn1/Bhmt2/Gstt3	11
BP:Biological Process	GO:0046364	monosaccharide biosynthetic process	8/190	83/17690	3.02968e-06	0.00028621	0.0002347	Pck1/Fbp1/G6pc/Atf3/Sord/Pc/Akr1a1/Atf4	8
BP:Biological Process	GO:0019362	pyridine nucleotide metabolic process	10/190	143/17690	3.34636e-06	0.000297531	0.000243984	Aldob/Fbp1/Haao/Mpc1/Ier3/Hsd11b1/Naprt/Entpd5/Dcxr/Aspdh	10
BP:Biological Process	GO:0046496	nicotinamide nucleotide metabolic process	10/190	143/17690	3.34636e-06	0.000297531	0.000243984	Aldob/Fbp1/Haao/Mpc1/Ier3/Hsd11b1/Naprt/Entpd5/Dcxr/Aspdh	10
BP:Biological Process	GO:0072329	monocarboxylic acid catabolic process	9/190	113/17690	3.59358e-06	0.000310382	0.000254522	Pck1/Akr1a1/Eci2/Acox1/Agxt2/Eci1/Gcdh/Fah/Decr1	9
BP:Biological Process	GO:0098754	detoxification	9/190	114/17690	3.86584e-06	0.000324623	0.0002662	Cat/Apoe/Mgst1/Apom/Gpx3/Gpx1/Akr7a3/Sod1/Prdx1	9
BP:Biological Process	GO:0006000	fructose metabolic process	4/190	11/17690	4.01147e-06	0.000327748	0.000268762	Aldob/Fbp1/Sord/Khk	4
BP:Biological Process	GO:0072524	pyridine-containing compound metabolic process	10/190	149/17690	4.83853e-06	0.000384918	0.000315644	Aldob/Fbp1/Haao/Mpc1/Ier3/Hsd11b1/Naprt/Entpd5/Dcxr/Aspdh	10
BP:Biological Process	GO:0009108	coenzyme biosynthetic process	11/190	190/17690	6.72884e-06	0.000521571	0.000427703	Aldob/Fbp1/Haao/Akr1a1/Mpc1/Ier3/Naprt/Entpd5/Aspdh/Gcdh/Acsl1	11
BP:Biological Process	GO:1901361	organic cyclic compound catabolic process	18/190	497/17690	7.18164e-06	0.000542753	0.000445073	Aldob/Fbp1/Hpd/Btg2/Pah/Haao/Apoe/Hgd/Prodh2/Ier3/Hsd11b1/Aldh6a1/Npm1/Entpd5/Akr7a3/Aspdh/Fah/Zfp36l2	18
BP:Biological Process	GO:0071248	cellular response to metal ion	12/190	232/17690	8.10092e-06	0.000597295	0.000489799	Slc34a1/Fbp1/Jun/Junb/Hnrnpa1/Jund/Serpinf1/Fosb/Fos/Sod1/Anxa5/Atf4	12
BP:Biological Process	GO:0006733	oxidoreduction coenzyme metabolic process	10/190	159/17690	8.61488e-06	0.000620067	0.000508473	Aldob/Fbp1/Haao/Mpc1/Ier3/Hsd11b1/Naprt/Entpd5/Dcxr/Aspdh	10
BP:Biological Process	GO:0006641	triglyceride metabolic process	8/190	97/17690	9.7679e-06	0.000686706	0.000563119	Pck1/Cat/G6pc/Cyp2e1/Apoe/Gpx1/Apoc2/Acsl1	8
BP:Biological Process	GO:0098869	cellular oxidant detoxification	8/190	98/17690	1.05395e-05	0.00072411	0.000593791	Cat/Apoe/Mgst1/Apom/Gpx3/Gpx1/Sod1/Prdx1	8
BP:Biological Process	GO:0001889	liver development	12/190	243/17690	1.29198e-05	0.000867922	0.000711722	Pck1/Aldob/Hes1/Hmgcs2/Jun/Aldh1a2/Ass1/Cited2/Npm1/Hnf1b/Nfkbia/Ddx39b	12
BP:Biological Process	GO:0061008	hepaticobiliary system development	12/190	246/17690	1.46069e-05	0.000956317	0.000784208	Pck1/Aldob/Hes1/Hmgcs2/Jun/Aldh1a2/Ass1/Cited2/Npm1/Hnf1b/Nfkbia/Ddx39b	12
BP:Biological Process	GO:0051260	protein homooligomerization	15/190	378/17690	1.48683e-05	0.000956317	0.000784208	Slc34a1/Fbp1/Cat/Slc22a6/Hao2/Apoe/Mgst1/Cldn7/Gpx3/Rack1/Npm1/Dcxr/Impdh2/Decr1/Anxa5	15
BP:Biological Process	GO:1990748	cellular detoxification	8/190	103/17690	1.52134e-05	0.000958129	0.000785694	Cat/Apoe/Mgst1/Apom/Gpx3/Gpx1/Sod1/Prdx1	8
BP:Biological Process	GO:0019319	hexose biosynthetic process	7/190	77/17690	1.88211e-05	0.00116115	0.000952175	Pck1/Fbp1/G6pc/Atf3/Sord/Pc/Atf4	7
BP:Biological Process	GO:0006749	glutathione metabolic process	6/190	53/17690	2.14078e-05	0.00127885	0.00104869	Mgst1/Ethe1/Gpx3/Gpx1/Sod1/Gstt3	6
BP:Biological Process	GO:0009072	aromatic amino acid family metabolic process	5/190	32/17690	2.15751e-05	0.00127885	0.00104869	Hpd/Pah/Haao/Hgd/Fah	5
BP:Biological Process	GO:0034284	response to monosaccharide	13/190	301/17690	2.33249e-05	0.00135598	0.00111194	Pck1/Aldob/Cltrn/Cat/Hmgcs2/Sparc/Khk/Serpinf1/Cyba/Apom/Rack1/Gpx1/Hnf1b	13
BP:Biological Process	GO:0042743	hydrogen peroxide metabolic process	6/190	55/17690	2.65561e-05	0.0015147	0.0012421	Cat/Cyba/Gpx3/Gpx1/Sod1/Prdx1	6
BP:Biological Process	GO:0005996	monosaccharide metabolic process	12/190	263/17690	2.83049e-05	0.00158455	0.00129938	Pck1/Aldob/Fbp1/G6pc/Atf3/Sord/Pc/Khk/Akr1a1/Dcxr/Ugt1a9/Atf4	12
BP:Biological Process	GO:0009612	response to mechanical stimulus	13/190	313/17690	3.50243e-05	0.00190603	0.001563	Cat/Btg2/Jun/Igfbp2/Junb/Gadd45a/Jund/Cyba/Fosb/Cited2/Fos/Actg1/Nfkbia	13
BP:Biological Process	GO:0006637	acyl-CoA metabolic process	7/190	85/17690	3.5939e-05	0.00190603	0.001563	Glyat/Acsm2/Hmgcs2/Mpc1/Gcdh/Acsm3/Acsl1	7
BP:Biological Process	GO:0035383	thioester metabolic process	7/190	85/17690	3.5939e-05	0.00190603	0.001563	Glyat/Acsm2/Hmgcs2/Mpc1/Gcdh/Acsm3/Acsl1	7
BP:Biological Process	GO:0006639	acylglycerol metabolic process	8/190	118/17690	4.08222e-05	0.00212768	0.00174476	Pck1/Cat/G6pc/Cyp2e1/Apoe/Gpx1/Apoc2/Acsl1	8
BP:Biological Process	GO:0006638	neutral lipid metabolic process	8/190	120/17690	4.60434e-05	0.00235914	0.00193456	Pck1/Cat/G6pc/Cyp2e1/Apoe/Gpx1/Apoc2/Acsl1	8
BP:Biological Process	GO:1901654	response to ketone	14/190	371/17690	4.98641e-05	0.00251232	0.00206017	Pck1/Cyp2c23/Hmgcs2/Junb/Serpinf1/Cyba/Igfbp7/Ass1/Fosb/Gpx3/Fos/Npm1/Cldn4/Dusp1	14
BP:Biological Process	GO:0044275	cellular carbohydrate catabolic process	5/190	38/17690	5.10417e-05	0.00252949	0.00207426	Miox/G6pc/Sord/Hsd11b1/Gba3	5
BP:Biological Process	GO:0001649	osteoblast differentiation	10/190	198/17690	5.70869e-05	0.00276731	0.00226928	Tmsb4x/H3f3b/Cyr61/Id1/Junb/Jund/Jag1/Rack1/Id3/Id4	10
BP:Biological Process	GO:0072593	reactive oxygen species metabolic process	12/190	283/17690	5.76714e-05	0.00276731	0.00226928	Cat/Cyr61/Gadd45a/Cyba/Ass1/Gpx3/Ier3/Gpx1/Agxt2/Sod1/Prdx1/Ddah2	12
BP:Biological Process	GO:1901215	negative regulation of neuron death	11/190	240/17690	5.88274e-05	0.00277868	0.00227859	Mdk/Btg2/Jun/Apoe/Serpinf1/Rack1/Hsp90ab1/Npm1/Sod1/Pm20d1/Atf4	11
BP:Biological Process	GO:0071241	cellular response to inorganic substance	12/190	287/17690	6.59786e-05	0.00306851	0.00251627	Slc34a1/Fbp1/Jun/Junb/Hnrnpa1/Jund/Serpinf1/Fosb/Fos/Sod1/Anxa5/Atf4	12
BP:Biological Process	GO:0009743	response to carbohydrate	13/190	335/17690	7.01628e-05	0.00321367	0.0026353	Pck1/Aldob/Cltrn/Cat/Hmgcs2/Sparc/Khk/Serpinf1/Cyba/Apom/Rack1/Gpx1/Hnf1b	13
BP:Biological Process	GO:0034612	response to tumor necrosis factor	11/190	248/17690	7.89457e-05	0.00356198	0.00292093	Pck1/Tmsb4x/Hes1/Apoe/Cyba/Ass1/Krt18/Nfkbia/Ubd/Krt8/Zfp36l2	11
BP:Biological Process	GO:0019359	nicotinamide nucleotide biosynthetic process	7/190	97/17690	8.39452e-05	0.00367777	0.00301588	Aldob/Fbp1/Haao/Ier3/Naprt/Entpd5/Aspdh	7
BP:Biological Process	GO:0019363	pyridine nucleotide biosynthetic process	7/190	97/17690	8.39452e-05	0.00367777	0.00301588	Aldob/Fbp1/Haao/Ier3/Naprt/Entpd5/Aspdh	7
BP:Biological Process	GO:0072525	pyridine-containing compound biosynthetic process	7/190	102/17690	0.000115361	0.00498194	0.00408534	Aldob/Fbp1/Haao/Ier3/Naprt/Entpd5/Aspdh	7
BP:Biological Process	GO:0051592	response to calcium ion	9/190	179/17690	0.000139109	0.00574831	0.00471378	Sparc/Jun/Junb/Jund/Fosb/Fos/Actg1/Anxa5/Dusp1	9
BP:Biological Process	GO:0034248	regulation of cellular amide metabolic process	13/190	359/17690	0.000140141	0.00574831	0.00471378	Rida/Btg2/Ctsa/Cyr61/Apoe/Rbm3/Rack1/Hsd11b1/LOC100360057/Npm1/Atf4/Ddx39b/Zfp36l2	13
BP:Biological Process	GO:0097305	response to alcohol	14/190	409/17690	0.000140203	0.00574831	0.00471378	Cat/Cyp2e1/Hmgcs2/Sparc/Junb/Apoe/Cyba/Cldn7/Igfbp7/Fosb/Gpx3/Fos/Sod1/Hpgd	14
BP:Biological Process	GO:0009165	nucleotide biosynthetic process	12/190	312/17690	0.000145203	0.00574831	0.00471378	Tmsb4x/Aldob/Fbp1/Haao/Mpc1/Ier3/Naprt/Entpd5/Aspdh/Gcdh/Impdh2/Acsl1	12
BP:Biological Process	GO:0033865	nucleoside bisphosphate metabolic process	7/190	106/17690	0.000146853	0.00574831	0.00471378	Glyat/Acsm2/Hmgcs2/Mpc1/Gcdh/Acsm3/Acsl1	7
BP:Biological Process	GO:0033875	ribonucleoside bisphosphate metabolic process	7/190	106/17690	0.000146853	0.00574831	0.00471378	Glyat/Acsm2/Hmgcs2/Mpc1/Gcdh/Acsm3/Acsl1	7
BP:Biological Process	GO:0034032	purine nucleoside bisphosphate metabolic process	7/190	106/17690	0.000146853	0.00574831	0.00471378	Glyat/Acsm2/Hmgcs2/Mpc1/Gcdh/Acsm3/Acsl1	7
BP:Biological Process	GO:1901615	organic hydroxy compound metabolic process	15/190	463/17690	0.000148319	0.00574831	0.00471378	Pck1/Slc34a1/Miox/Cat/Pah/Hmgcs2/Sord/Hao2/Apoe/Aldh1a2/Amacr/Sod1/Dio1/Fah/Akr7a2	15
BP:Biological Process	GO:0006094	gluconeogenesis	6/190	75/17690	0.000154441	0.00590687	0.0048438	Pck1/Fbp1/G6pc/Atf3/Pc/Atf4	6
BP:Biological Process	GO:0050678	regulation of epithelial cell proliferation	13/190	363/17690	0.000156318	0.00590687	0.0048438	Hes1/Rida/Sparc/Jun/Id1/Hmgb2/Apoe/Serpinf1/Cyba/Aldh1a2/Gpx1/Npm1/Hmgn1	13
BP:Biological Process	GO:0009065	glutamine family amino acid catabolic process	4/190	26/17690	0.000160188	0.00597839	0.00490245	Prodh2/Fah/Adhfe1/Ddah2	4
BP:Biological Process	GO:1901293	nucleoside phosphate biosynthetic process	12/190	316/17690	0.000163463	0.00601055	0.00492882	Tmsb4x/Aldob/Fbp1/Haao/Mpc1/Ier3/Naprt/Entpd5/Aspdh/Gcdh/Impdh2/Acsl1	12
BP:Biological Process	GO:0006090	pyruvate metabolic process	7/190	108/17690	0.000165027	0.00601055	0.00492882	Pck1/Aldob/Fbp1/Pc/Mpc1/Ier3/Entpd5	7
BP:Biological Process	GO:0034249	negative regulation of cellular amide metabolic process	8/190	145/17690	0.00017378	0.00621573	0.00509708	Rida/Btg2/Ctsa/Apoe/Rbm3/Rack1/Atf4/Zfp36l2	8
BP:Biological Process	GO:0043648	dicarboxylic acid metabolic process	7/190	109/17690	0.000174773	0.00621573	0.00509708	Pck1/Grhpr/Pc/Haao/Ass1/Prodh2/Adhfe1	7
BP:Biological Process	GO:1901214	regulation of neuron death	13/190	370/17690	0.000188513	0.00662644	0.00543387	Mdk/Btg2/Jun/Apoe/Serpinf1/Rack1/Hsp90ab1/Fos/Gpx1/Npm1/Sod1/Pm20d1/Atf4	13
BP:Biological Process	GO:0019318	hexose metabolic process	10/190	231/17690	0.000203402	0.00706765	0.00579568	Pck1/Aldob/Fbp1/G6pc/Atf3/Sord/Pc/Khk/Dcxr/Atf4	10
BP:Biological Process	GO:0044242	cellular lipid catabolic process	9/190	189/17690	0.000209319	0.00719058	0.00589648	Pck1/Apoe/Eci2/Apoc2/Acox1/Eci1/Gcdh/Decr1/Gba3	9
BP:Biological Process	GO:0050673	epithelial cell proliferation	14/190	429/17690	0.000229401	0.0077919	0.00638958	Hes1/Rida/Sparc/Jun/Id1/Hmgb2/Apoe/Serpinf1/Cyba/Aldh1a2/Gpx1/Npm1/Hnf1b/Hmgn1	14
BP:Biological Process	GO:0002237	response to molecule of bacterial origin	15/190	484/17690	0.000239503	0.00804465	0.00659684	Pck1/Hmgcs2/Sparc/Jun/Junb/Jund/Hmgb2/Mgst1/Cd24/Ass1/Alpl/Fos/Nfkbia/Hpgd/Pabpn1	15
BP:Biological Process	GO:0042744	hydrogen peroxide catabolic process	4/190	29/17690	0.000248167	0.00824404	0.00676036	Cat/Gpx3/Gpx1/Prdx1	4
BP:Biological Process	GO:0007565	female pregnancy	11/190	285/17690	0.000266506	0.0086911	0.00712695	H3f3b/Igfbp2/Junb/Igfbp7/Fosb/Cited2/Fos/Cldn4/Sod1/Hpgd/Maged2	11
BP:Biological Process	GO:0007623	circadian rhythm	10/190	239/17690	0.000267374	0.0086911	0.00712695	Jun/Id1/Jund/Ass1/Id3/Id4/Cldn4/Hnf1b/Impdh2/Atf4	10
BP:Biological Process	GO:0017001	antibiotic catabolic process	5/190	54/17690	0.000279892	0.00890646	0.00730355	Pck1/Cat/Gpx3/Gpx1/Prdx1	5
BP:Biological Process	GO:0043392	negative regulation of DNA binding	5/190	54/17690	0.000279892	0.00890646	0.00730355	Tmsb4x/Jun/Id1/Id3/Id4	5
