# Supplementary material for: Determination of the dynamic cellular transcriptional profiles during kidney development from birth to maturity in rats by single-cell RNA sequencing
Source: Cell Death Discov. 2021 Jun 24;7:162. doi: 10.1038/s41420-021-00542-9 (PMC8257621; doi:10.1038/s41420-021-00542-9)
Supplement: Supplementary file 10 — supplement table 1 [file 41420_2021_542_MOESM10_ESM.xlsx]

## Sheet: README
		The list of median expression levels of each gene in original 25 cluster is provided in sheet 1.
		The types pf each cluster were listed as follow					Abbreviation of clusters name were listed as follows
		0		PT				PT	Proximal Tubule
		1		LOH				LOH	Loop of Henle
		2		PT				DCT	Distal Convoluted Tubule
		3		DCT				CD-PC	Collecting Duct Principal Cell
		4		LOH				PC1	Proliferating Cell 1
		5		LOH				CD-IC	Collecting Duct Intercalated Cell
		6		LOH				PD	Podocytes
		7		LOH				SC	Stromal Cell
		8		CD-PC				EC	Endothelial Cell
		9		PT				IC	Immune Cell
		10		DCT				PC2	Proliferating Cell 2
		11		PC1				UC	Urothelial Cell
		12		CD-IC				ER	Erythroblast
		13		PD
		14		PT
		15		SC
		16		PT
		17		LOH
		18		EC
		19		IC
		20		LOH
		21		PC2
		22		UC
		23		SC
		24		ER

## Sheet: Sheet1
Cluster Gene	0	1	2	3	4	5	6	7	8	9	10	11	12	13	14	15	16	17	18	19	20	21	22	23	24
AABR07000089.1	0	0	0	0	0	0	0	0	0	0	0	0	0	0	0	0	0	0	0	0	0	0	0	0	0
Vom2r6	0	0	0	0	0	0	0	0	0	0	0	0.000669106	0	0.00801567	0	0	0	0	0	0	0	0	0	0	0
Vom2r5	0	0	0	0	0	0	0	0	0	0	0	0	0	0	0	0	0	0	0	0	0	0	0	0	0
Raet1e	0.000191427	0.0179202	0.000622196	0	0.000817732	0	0	0.00376788	0.000506615	0.00518572	0.000603049	0.00153238	0	0.0013829	0.00386949	0.000851587	0.0131494	0	0.0226497	0.00311402	0	0.00171282	0.005094	0	0
LOC102547056	0.00080404	0.00493447	0.00223133	0	0.00182655	0.000920937	0	0	0.00192159	0.00743746	0	0.00408756	0	0	0.000537131	0.0593862	0.0281173	0.00176693	0.15419	0.0333235	0	0.00214153	0	0	0
AABR07000137.1	0	0.00100979	0	0	0	0	0	0	0	0	0	0	0	0.00241592	0	0	0.000941428	0	0	0	0	0	0.00252603	0	0
AABR07000145.1	0	0.00109658	0.000788279	0	0	0.000320858	0	0	0.000309915	0.000191935	0	0.000988311	0	0	0	0.00069203	0	0	0.00270226	0	0	0.00195579	0	0	0
AABR07000147.1	0	0.0014573	0	0	0	0	0	0	0.000262878	0.000638046	0.000239068	0.000468065	0	0	0.000831527	0	0.000500143	0	0	0	0	0.00284806	0.00174614	0	0
AABR07000156.1	0.000437957	0.000522309	0.000265896	0	0	0	0	0	0.000249651	0	0	0.000368262	0	0.00468618	0	0	0.000464534	0	0	0	0	0	0	0	0
AABR07000158.1	0	0.000640321	0	0	0	0	0	0	0	0.000416982	0	0.000304305	0	0	0	0	0	0	0	0	0	0	0	0	0
AABR07000159.4	0.000248695	0.00513677	0.000302361	0.000763553	0.00191822	0.000727474	0.000578758	0.001925	0	0.000653797	0.000988099	0.000471027	0.00157077	0.00192139	0.000243141	0.000760322	0.000723014	0.00166603	0	0	0.00235943	0	0	0	0
Lrp11	0.319162	0.150562	0.226965	0.102664	0.111309	0.0879478	0.0976068	0.115946	0.156877	0.28106	0.122749	0.0803713	0.104936	0.157258	0.199918	0.131774	0.216769	0.124256	0.109512	0.0158466	0.172789	0.167713	0.0450879	0.127002	0
Pcmt1	0.123255	0.165337	0.107634	0.130703	0.169174	0.116808	0.128001	0.0991223	0.198588	0.149192	0.141684	0.211236	0.216404	0.192427	0.165473	0.148868	0.227982	0.127223	0.188224	0.291774	0.169061	0.145809	0.254292	0.181461	0.0634486
Nup43	0.144882	0.310952	0.123469	0.275986	0.465314	0.235177	0.219854	0.209933	0.372404	0.203174	0.265715	0.691807	0.195161	0.320722	0.275961	0.273508	0.401057	0.186296	0.164156	0.170086	0.165491	0.241882	0.339686	0.166268	0.0561687
Lats1	0.139347	0.307194	0.179538	0.253008	0.332093	0.277419	0.243825	0.245885	0.290725	0.204328	0.317912	0.304917	0.267431	0.290476	0.259196	0.238233	0.203346	0.301011	0.169832	0.145189	0.374325	0.257463	0.178053	0.238747	0
Katna1	0.10513	0.201887	0.0826932	0.183048	0.212077	0.111885	0.158588	0.146973	0.175592	0.140378	0.146827	0.228934	0.153767	0.195635	0.170867	0.148954	0.122756	0.150526	0.176993	0.20647	0.149404	0.176702	0.150832	0.0389282	0
Ginm1	0.0692277	0.0659307	0.0500895	0.0505218	0.0401675	0.0531317	0.0695185	0.0650825	0.0621068	0.0653545	0.0573208	0.0348816	0.0564175	0.05052	0.0580103	0.044447	0.0554639	0.0856366	0.0604184	0.0134508	0.0637281	0.0197729	0.0310754	0.0638582	0
AABR07000159.2	9.7532e-05	0	0	0	0	0	0	0	0.00119795	0	0	0	0.000424071	0	0	0	0.000978268	0	0	0	0	0	0.0026567	0	0
Ppil4	0.110959	0.308385	0.106378	0.343021	0.32366	0.224593	0.222408	0.210498	0.324858	0.170128	0.310667	0.345469	0.303724	0.988282	0.244144	0.454157	0.197313	0.217443	0.329173	0.303328	0.331613	0.389858	0.329408	0.409321	0.0266073
Zc3h12d	0.00619536	0	0.00315587	0.00649799	0.000303112	0.000620788	0.000863032	0	0.0019381	0.00385761	0.0215191	0.00248379	0.00620746	0.000289334	0.0131366	0.037169	0.00410295	0.000852492	0	0.207723	0	0.00891432	0.00101032	0.00295369	0
Tab2	0.0874815	0.179448	0.112614	0.132557	0.170654	0.139216	0.141198	0.147124	0.139562	0.124715	0.164935	0.178333	0.132466	0.22134	0.16047	0.179779	0.122615	0.146397	0.171697	0.541396	0.198344	0.21747	0.143578	0.216253	0
Ust	0.00219195	0.00145311	0.00132934	0.000892548	0.000188304	0.00137651	0.00358232	0.00234977	0.00155819	0.000702706	0.000342855	0.00253193	0.000555464	0.0178146	0.00614614	0.0244069	0.000833753	0	0	0.00838136	0	0.00701474	0.000746877	0	0
AABR07000173.1	0	0	0.000595524	0	0	0	0.000198216	0	0	0	0	0	0	0	0	0	0	0	0	0.00560787	0	0	0	0	0
Sash1	0.252406	0.605968	0.301311	0.108609	0.17458	0.248711	0.239151	0.20742	0.0808793	0.382651	0.111353	0.171378	0.0690016	0.616792	0.627281	0.396343	0.302936	0.244269	0.55107	0.0504235	0.203493	0.312778	0.168383	0.163331	0
Samd5	0.00163549	0.0024074	0.00763333	0.020292	0.0559778	0.0897738	0.0617413	0.0712479	0.0350397	0.00279643	0.0469953	0.0370833	0.0525621	0.00555094	0.0208871	0.0100971	0.00861672	0.160826	0.00613917	0.000845473	0.0161047	0.0174673	0.00382218	0.00487565	0
RGD1560633	0	0	0	0	0	0	0	0	0	0	0.00040738	0	0	0	0	0	0	0	0	0	0	0	0.00121541	0	0
Stxbp5	0.178615	0.169058	0.187353	0.110418	0.107827	0.165399	0.0863099	0.128657	0.109669	0.197265	0.119463	0.141267	0.157647	0.105332	0.176255	0.152502	0.159538	0.0899953	0.224755	0.276296	0.324426	0.144772	0.0869879	0.0625118	0
AABR07000200.1	0	0	0	0	0	0	0	0	0	0	0	0	0	0	0	0	0	0	0	0	0	0	0	0	0
Adgb	0.00218358	0.00551094	0.0020352	0.000477421	0.000577497	0.000599125	0.000982319	0	0.000434176	0.0109847	0.000988782	0.0031537	0	0.0119665	0.00271347	0.00107925	0.0156919	0.00194437	0	0.0279726	0.00722387	0.00689482	0	0	0
Rab32	0.188103	0.302572	0.16827	0.075422	0.281115	0.246159	0.0919511	0.19071	0.0913926	0.479135	0.0491105	0.273118	0.0243883	0.26374	0.268656	0.210265	0.360901	0.0267504	0.103009	0.672919	0.232034	0.075723	0.0811344	0.0908187	0
Grm1	0	0	0	0	0	0	0	0	0	0	0.000436448	0.000335609	0	0	0	0.000480118	0	0	0	0.00200323	0	0	0	0	0
Shprh	0.0635397	0.141828	0.0826579	0.126632	0.128667	0.136431	0.117705	0.116398	0.126162	0.086441	0.16987	0.151244	0.102064	0.183856	0.110654	0.110706	0.0632774	0.0981503	0.0729283	0.100971	0.151642	0.136547	0.0912397	0.119695	0
Fbxo30	0.0666052	0.156402	0.0853889	0.114615	0.166257	0.0945172	0.0938333	0.101617	0.251642	0.0878121	0.164287	0.170686	0.128965	0.187612	0.137155	0.203857	0.0895789	0.0766571	0.117844	0.0720758	0.153125	0.164571	0.102603	0.151734	0.0649025
Epm2a	0.000302449	0.000554104	0	0.000386104	0.000563625	0.00141972	0.000227883	0.000474858	0.00101969	0.00104058	0	0	0.000470151	0	0	0	0	0	0	0	0	0.00359269	0	0	0
Utrn	0.076314	0.980604	0.146269	0.586665	0.807063	0.715077	0.61019	0.689212	0.486379	0.321397	0.477734	0.712127	0.440241	0.643323	0.36734	0.508839	0.312746	1.34781	1.25281	0.235148	0.774593	0.381152	0.460375	0.999802	0.217873
Stx11	0.00061512	0.029001	0.000523353	0.00108271	0.00639459	0.00169436	0.000509177	0.00249212	0.0624405	0	0.0154922	0.00932081	0.00090715	0.124895	0.00251828	0.0638421	0.00218788	0.000773374	0.0594251	0.601626	0.0374928	0.0270966	0.271602	0.0708927	0
Sf3b5	0.99001	2.15643	0.656728	1.41731	2.10484	1.28906	1.17661	1.09018	1.95817	1.27423	1.26888	2.19583	1.00835	2.73809	1.74866	1.68232	1.3593	1.17998	1.41687	1.16291	1.60125	1.74707	1.94876	1.45902	0
Plagl1	0.13372	0.130746	0.165324	0.566602	0.439092	0.409657	0.405594	0.335291	1.98176	0.0753181	0.694779	0.764057	0.178869	1.02351	0.382635	1.56669	0.205615	0.187105	0.230245	0.0339584	0.0827636	1.88918	0.129887	0.837874	0.0483688
Zc2hc1b	0	0	0	0	0	0	0	0	0	0	0	0	0	0	0	0	0	0	0	0	0	0	0	0	0
AABR07000261.1	0	0	0	0	0	0	0	0	0	0	0.000335347	0	0	0	0	0	0	0	0	0	0	0	0	0	0
Ltv1	0.155566	0.283597	0.189969	0.402625	0.47815	0.287858	0.308877	0.315982	0.378979	0.233151	0.37229	0.412585	0.280416	0.344976	0.341265	0.538185	0.185749	0.304287	0.279477	0.200423	0.254701	0.472998	0.358865	0.254539	0.0526277
Phactr2	0.0207343	0.053516	0.0205813	0.0405167	0.0427303	0.0270626	0.0255453	0.0454854	0.266094	0.0214023	0.0752545	0.0556185	0.0243472	0.11849	0.0492877	0.241249	0.0348243	0.0298077	0.0906797	0.073383	0.0167319	0.103737	0.0206291	0.0385213	0
Fuca2	0.236927	0.276139	0.194454	0.624139	0.401825	0.591246	0.618025	0.411982	0.686054	0.127443	0.526037	0.324969	0.430223	0.296128	0.191609	0.10351	0.210772	0.503125	0.12277	0.113975	0.31903	0.159704	0.410181	0.0818655	0
Pex3	0.0962978	0.132597	0.115189	0.148515	0.135232	0.0981464	0.13388	0.12085	0.112001	0.112799	0.113341	0.132007	0.127384	0.156153	0.151428	0.128431	0.106061	0.149768	0.168699	0.188374	0.135017	0.153184	0.103435	0.104928	0
Adat2	0.000116547	0.00144089	0.000224831	0.00045376	0.000505878	0	0.00103982	0	0.0015335	0.000255335	0.000351953	0.000191505	0	0	0	0.00309646	0.000420574	0	0.00214822	0	0	0	0	0	0
AABR07000276.1	0	0	0	0	0	0	0	0	0	0	0	0	0	0	0	0	0	0	0	0	0	0	0	0	0
Aig1	0.0274929	0.212613	0.0273115	0.0787237	0.113263	0.0872796	0.0718467	0.106227	0.227351	0.115581	0.109056	0.151008	0.0608208	0.317692	0.12863	0.194952	0.0997462	0.295593	0.119989	0.0981906	0.158922	0.330979	0.122763	0.350892	0.0767748
Hivep2	0.0340072	0.117261	0.0411017	0.0868484	0.0900977	0.0999458	0.122045	0.0963645	0.129511	0.0358247	0.101475	0.0661911	0.0746597	0.1654	0.0361029	0.190406	0.0336318	0.212972	0.167265	0.0970501	0.131299	0.0736303	0.0999726	0.192211	0
Adgrg6	0.0021059	0.209515	0.00917811	0.00655401	0.00399961	0.00542643	0.00109104	0.0120574	0.112428	0.0247983	0.0127119	0.0158059	0.0064269	0.572922	0.029977	0.0846484	0.0287871	0.0015002	0.021068	0.0494854	0.0202731	0.0864697	0.120637	0.0221703	0
Vta1	0.401876	0.81572	0.313368	0.539516	0.73594	0.427482	0.510447	0.469902	0.655189	0.703782	0.532822	0.675543	0.510329	1.15568	0.756078	0.63696	0.528157	0.735177	0.789556	0.570856	0.498358	0.492969	0.568603	0.610322	0.140991
Gje1	0	0	0	0	0	0	0	0	0	0	0	0	0	0	0	0	0	0	0	0	0	0	0	0	0
Nmbr	9.68193e-05	0	0	0.000569518	0.00189672	0.00168239	0.000404286	0.00242003	0	0	0.000194307	0.001165	0	0.0196855	0	0	0	0.00240704	0	0	0	0	0	0	0
AABR07000325.1	0	0	0	0	0	0	0	0	0	0	0	0	0	0	0	0	0	0	0	0	0	0	0	0	0
LOC108349829	0	0	0	0	0	0	0	0	0	0	0	0	0	0	0	0	0	0	0	0	0	0	0	0	0
AABR07000382.1	0	0.00019151	0	0.000851046	0.00155643	0.000325202	0	0	0.00205103	0.000167811	0.00135551	0	0.000283583	0	0	0	0	0.00179564	0	0	0	0	0	0	0
AABR07000385.2	0.00422162	0.0174207	0.00769463	0.0147789	0.0142654	0.0161367	0.0104529	0.00847933	0.00568457	0.0125856	0.0112822	0.017134	0.0266541	0.0274965	0.0098671	0.0182099	0.00506813	0.0207829	0.0103976	0.0201359	0.00522644	0.0105672	0.00479463	0	0
AABR07000385.1	0	0	0	0	0	0	0	0	0	0	0	0	0	0	0	0	0	0	0	0	0	0	0	0	0
AABR07000398.1	3.15676	3.94076	7.57854	4.21802	2.981	4.18058	3.623	10.2803	3.86949	4.27198	3.90118	3.75653	4.74666	3.56104	2.60612	7.14906	3.8779	5.18248	4.03991	4.56607	5.15551	10.5491	4.35729	7.96486	1.39324
LOC100909599	0.00305777	0.00640563	0.00159941	0.0055106	0.0102286	0.00771139	0.00636625	0.00622779	0.0100051	0.00542873	0.00898975	0.0127335	0.00509328	0.00608062	0.00724119	0.00699039	0.00340198	0.00604003	0.0187121	0.0219735	0.00179701	0.0172221	0.0152724	0	0
AABR07000411.1	0.0455614	0.146418	0.0317363	0.0514694	0.0501482	0.0435305	0.0317168	0.0299301	0.1656	0.0343423	0.0551324	0.0405802	0.0582606	0.0582089	0.0448106	0.0309384	0.0600626	0.0195576	0.0401661	0.0138011	0.150546	0.0111154	0.104183	0.0304888	0
Mcc	0	0	0	0	0	0	0	0	0	0	0	0	0	0	0	0	0	0	0	0	0	0	0	0	0
AABR07000433.1	0	0	0	0	0	0	0	0	0	0	0	0	0	0	0	0	0	0	0	0.00870212	0	0	0	0	0
AABR07000436.1	0	0	0	0	0	0	0	0	0	0	0	0	0	0	0	0	0	0	0	0	0	0	0	0	0
AC128394.2	0	0	0	0	0	0	0	0	0	0	0	0	0	0	0	0	0	0	0	0	0	0	0	0	0
AC128394.3	0	0	0	0	0	0	0	0	0	0	0	0	0	0	0	0	0	0	0	0	0	0	0	0	0
Cited2	1.44799	14.4812	1.61811	1.88107	4.15892	2.40499	1.6361	2.06047	7.88306	5.69136	3.2926	3.58576	4.21816	8.64747	3.8495	2.01178	3.58801	1.93869	1.34521	3.0841	7.39809	5.29634	1.19018	3.41167	0.0470471
Txlnb	0	0.00040556	0	0.000252442	0.000646671	0	0	0	0	0	0	0.00150316	0	0	0	0.000443972	0	0	0	0	0	0	0.0020877	0	0
AABR07071848.1	0	0	0	0	0	0	0	0	0	0	0	0	0	0	0	0	0	0	0	0	0	0	0	0	0
Heca	0.0902179	0.203184	0.0982593	0.145972	0.207071	0.176371	0.179499	0.153248	0.235436	0.117922	0.157836	0.215472	0.192343	0.253224	0.133422	0.342338	0.12073	0.232537	0.593231	0.719384	0.217924	0.192377	0.313749	0.247406	0.183119
Abracl	1.90603	1.21713	1.35292	1.0643	1.00477	0.854326	0.99738	0.968052	1.52222	1.22406	1.07027	0.972562	1.55456	2.55152	2.59783	1.89519	1.67769	0.830028	2.7063	2.45075	0.390777	1.48145	1.52775	1.69179	0.0598165
Reps1	0.0967481	0.184969	0.0794221	0.147849	0.2109	0.143067	0.163503	0.120809	0.235117	0.110147	0.169904	0.215464	0.160009	0.20119	0.161644	0.141923	0.11545	0.160192	0.132828	0.132472	0.235215	0.250485	0.181148	0.170962	0
NEWGENE-2319083	0	0	0.00119711	0	0.000511714	0	0	0	0	0	0	0	0	0	0.000768167	0	0	0	0	0	0	0	0	0	0
AABR07000452.1	0	0	0	0	0	0	0	0	0.000412436	0.000596745	0	0	0	0	0	0	0	0	0	0.00421289	0	0	0	0	0
AABR07000451.1	0	0	0	0	0	0	0	0	0	0	0	0	0	0	0	0	0	0	0	0	0	0	0	0	0
Ccdc28a	0.0488801	0.0964547	0.0564285	0.0783576	0.102731	0.0957921	0.0914073	0.0613032	0.0451051	0.049041	0.0594247	0.0769312	0.0898416	0.103566	0.0665781	0.0562601	0.0622916	0.075551	0.073591	0.179693	0.0867045	0.071148	0.0441128	0.0544017	0
Nhsl1	0.0269392	0.018211	0.0501858	0.0261643	0.0351298	0.0260998	0.0271407	0.0385645	0.0239608	0.0435686	0.045683	0.0310416	0.0381668	0.0139401	0.0432504	0.0116663	0.040167	0.0120221	0.0224336	0	0.00947265	0.0315297	0.0301542	0.0147066	0
Hebp2	0.0146937	0.159596	0.018737	0.104516	0.152888	0.0226521	0.0378834	0.0242392	0.202598	0.0506969	0.158086	0.101077	0.133954	0.159906	0.0822696	0.0626116	0.0525042	0.0530682	0.0737988	0.140621	0.124214	0.0149752	0.325325	0.00347864	0
Arfgef3	0.08557	0.00414732	0.0770239	0.00449628	0.00363893	0.0109749	0.00664237	0.00216288	0.0566646	0.0133316	0.0160987	0.00249636	0.0066933	0.00694631	0.0251412	0.00266451	0.0485426	0.00747844	0.00134823	0.00377336	0.111545	0	0.0257002	0.0116407	0
RGD1560303	0	0	0	0	0	0	0	0	0	0	0	0	0	0	0	0	0	0	0	0	0	0	0	0	0
Perp	1.23914	1.14155	0.903966	0.114853	0.243248	0.104319	0.070103	0.117514	0.699068	1.33699	0.264481	0.28031	0.263833	0.188798	1.2486	0.0585073	1.39874	0.128719	0.0546533	0.117955	1.08701	0.169978	5.87903	0.440522	0
Tnfaip3	0.000598444	0.00297126	0.000722377	0	0.000391887	0.00035662	0	0.000272406	0.0113822	0.0011062	0	0.000757382	0.000527778	0.000685065	0.00393674	0.00739503	0	0.00355342	0.0116793	0.0761898	0.00239772	0	0.0074583	0	0
LOC102550206	0	0	0	0.000325464	0	0	0	0	0	0	0	0	0	0	0	0	0	0	0	0	0	0	0	0	0
AABR07000484.1	0	0	0	0	0	0	0	0	0	0	0	0	0	0	0	0	0	0	0.00171412	0	0	0	0	0	0
Olig3	0	0	0	0	0.000245009	0	0	0	0	0	0	0	0	0	0	0	0	0	0	0	0	0	0	0	0
AABR07000493.1	0	0	0	0	0	0	0	0	0	0	0	0	0	0	0	0	0	0	0	0.0291476	0	0	0	0	0
Ifngr1	0.164477	0.407091	0.148705	0.14556	0.30806	0.210736	0.177949	0.147102	0.303207	0.234189	0.234228	0.24601	0.167538	0.351022	0.604869	0.563718	0.268775	0.17264	1.48769	2.5457	0.26359	0.452467	0.54238	0.516496	0
Il22ra2	0.000245251	0.000781823	0.000197401	0.000251191	0.000802602	0	0	0	0.000889891	0	0.000278786	0	0	0	0	0	0	0	0.00380922	0.0464426	0	0	0.0011621	0	0
Il20ra	0.0448036	0.00598217	0.0233127	0.000562803	0	0	0	0.00394613	0.00062244	0.00457546	0	0.00205625	0.000727406	0.00433465	0.0279633	0	0.0411656	0.00169031	0	0	0	0	0.0218918	0.00994609	0
AC136053.1	0	0	0	0	0	0	0	0	0	0	0	0	0	0	0	0	0	0	0	0	0	0	0	0	0
Slc35d3	0	0.000756466	0	0	0.000404703	0.00134576	0	0	0	0	0	0	0	0	0.000351651	0.00113278	0	0	0	0	0	0	0	0	0
Pex7	0.166168	0.216301	0.121527	0.153135	0.160814	0.16657	0.176748	0.140772	0.136462	0.187214	0.116596	0.134302	0.133428	0.158531	0.197671	0.0805831	0.177056	0.165043	0.0800884	0.0882461	0.126073	0.0726228	0.0955174	0.0558643	0
Map3k5	0.0386396	0.0311092	0.0489682	0.0102049	0.0309726	0.0251137	0.024179	0.0151414	0.012944	0.0309757	0.00480072	0.0112763	0.030985	0.00676491	0.0431459	0.0280117	0.0288913	0.020291	0.00689954	0.0328555	0.0153789	0.0228829	0.0305691	0.027731	0
Map7	1.03769	0.388025	1.04451	0.616101	0.43687	0.365993	0.492715	0.434122	0.783841	0.904792	0.814218	0.375704	0.46235	0.110183	0.87781	0.049883	0.868821	0.547977	0.0760701	0.0816016	0.395714	0.382876	0.339447	0.115953	0
Bclaf1	0.342592	0.714799	0.427532	0.495085	0.747277	0.514524	0.521785	0.535634	0.691044	0.54369	0.595937	1.12984	0.462225	0.794034	0.702464	0.817373	0.706063	0.535685	0.705724	0.589895	0.566644	1.00255	0.566717	0.505393	0
Pde7b	0.00687827	0.011627	0.00778956	0.0210334	0.0150009	0.0216302	0.024009	0.0179126	0.0359264	0.00449006	0.0364136	0.00906997	0.0123375	0.0246997	0.00545033	0.0513953	0.00478278	0.0230868	0.0127185	0.0217903	0.0327675	0.0237709	0.00261044	0	0
AABR07000523.1	0	0	0	0	0	0	0	0	0	0	0	0	0	0	0	0	0	0	0	0	0	0	0	0	0
Ahi1	0.0248602	0.0881122	0.0397341	0.0576913	0.0954506	0.0502875	0.0530501	0.0938239	0.0775494	0.0410589	0.0698909	0.0725305	0.0558543	0.151313	0.0613821	0.0913502	0.0410115	0.100692	0.0612519	0.0373967	0.0902937	0.196592	0.023602	0.123014	0
Myb	0.00113446	0.00325898	0.000296607	0.00166625	0.0084904	0	0	0.000932899	0.00784636	0.00407377	0.00316621	0.0161564	0	0.00216503	0.00293091	0	0.00970091	0	0	0.0311402	0	0.0014559	0.00124711	0	0
Hbs1l	0.447572	0.515894	0.38558	0.344655	0.369737	0.280604	0.272293	0.28507	0.320477	0.765027	0.281231	0.373012	0.289197	0.424292	0.762294	0.273446	0.653988	0.322199	0.251769	0.242771	0.274204	0.360203	0.170419	0.302577	0.106379
Aldh8a1	4.49757	0.296257	3.57175	0.0663264	0.0485306	0.0603451	0.0766461	0.129667	0.0602333	4.80395	0.0456061	0.0399122	0.0798658	0.0760329	2.50977	0.163848	3.17107	0.0788455	0.176639	0.159319	0.104478	0.0228765	0.0689544	0.15411	0
AABR07000533.1	0	0	0	0	0	0	0	0	0	0	0	0	0	0	0	0	0	0	0	0	0	0	0	0	0
AABR07000534.1	0	0	0	0	0	0	0	0	0	0	0	0	0	0	0	0	0	0	0	0	0	0	0	0	0
Themis	0	0	0	0	0	0	0	0	0	0	0	0	0	0	0	0	0	0	0	0.00716475	0	0	0	0	0
AABR07000544.1	0	0	0	0	0	0	0	0	0	0	0	0	0	0	0	0	0	0	0	0	0	0	0	0	0
Ptprk	0.218479	0.249424	0.192638	0.0453922	0.122448	0.1426	0.0802916	0.0967238	0.10308	0.232803	0.0646221	0.146064	0.0585718	0.137785	0.29193	0.144047	0.252566	0.108383	0.230506	0.0128989	0.0992317	0.104959	0.114752	0.0548483	0
LOC103690149	0.00418132	0.00809821	0.00551531	0.002959	0.00640156	0.0032726	0.00223091	0.000932899	0.00260384	0.00362132	0.00384551	0.00210024	0.00742709	0.00571288	0.00408068	0.00117665	0.00148999	0.0101676	0.00252246	0.0108744	0.00385478	0	0.00186097	0.0105736	0
AABR07000581.1	0	0	0	0	0	0	0	0	0	0	0	0	0	0	0	0	0	0	0	0	0	0	0	0	0
Lama2	8.34412e-05	0.000395888	0.00323844	0	0	0.00046098	0	0	0.000322556	0.000137903	0.000625225	0.00324565	0.00347143	0.00336258	0	0.164158	0	0	0.0031853	0.00129207	0	0	0.00151428	0.0838134	0
AABR07000583.1	0	0	0	0	0	0	0	0	0	0	0	0	0	0	0	0	0	0	0	0	0	0	0	0	0
Arhgap18	0.392136	0.398075	0.335834	0.291851	0.42195	0.287205	0.255779	0.274943	0.427211	0.732981	0.316215	0.389706	1.99639	0.441098	0.607411	0.167621	0.557929	0.248359	0.40878	0.349403	0.299509	0.20166	0.218714	0.0954942	0
AABR07000595.1	0	0	0	0	0	0	0	0	0	0	0	0	0	0	0	0	0	0	0	0	0	0	0	0	0
LOC102554576	0.00133694	0.00106908	0.00165434	0	0.00085762	0	0.00116816	0	0	0.00351943	0.000765625	0.00111621	0.00253828	0.0022553	0.000583709	0.00259494	0.00272415	0	0.000756386	0.00376825	0.00123304	0.00847644	0	0	0
L3mbtl3	0.0186307	0.0764685	0.0228164	0.0281511	0.0659027	0.0341431	0.0260694	0.0382443	0.0616671	0.0332026	0.0455667	0.0454253	0.0330491	0.06942	0.042869	0.114789	0.0294003	0.0341817	0.136765	0.0811115	0.0302247	0.0750084	0.0624447	0.0933818	0.0471863
Samd3	0	0.000432016	0	0.000308136	0.000470469	0	0.000501656	0	0.000645939	0	0.000599676	0.00138482	0.000543317	0	0	0	0	0.000683568	0	0.032322	0	0	0	0.0224429	0
Tmem200a	8.26498e-05	0	0	0	0.00402601	0	0.000680091	0.0162974	0	0	0.000608664	0.00319821	0	0.0052957	0.000711989	0.0389868	0	0.035886	0.00294349	0	0	0.0420758	0	0	0
AABR07000629.1	0	0	0	0	0	0	0	0	0	0	0	0	0	0	0	0	0	0	0	0	0	0	0	0	0
RGD1559962	0	0	0	0	0	0	0	0	0	0	0	0.000541696	0	0	0	0	0	0	0	0	0	0	0	0	0
AABR07000639.1	0	0	0	0	0	0	0	0	0	0	0	0	0	0	0	0	0	0	0	0	0	0	0	0	0
Smlr1	0.33302	0.00254324	0.187994	0.00125018	0.00167366	0.00093605	0.000820108	0.0154247	0.00314077	0.0412572	0.0015282	0	0.00542073	0.00691039	0.224203	0.0202789	0.108595	0.000471311	0.00668983	0.00707103	0	0.0181518	0.000839672	0.00467987	0
Epb41l2	0.00356359	0.0367095	0.00339641	0.0109455	0.0286593	0.0137038	0.0108653	0.0216496	0.0184159	0.0107252	0.0184586	0.0852118	0.00762234	0.099611	0.0130925	0.290554	0.0255002	0.0179307	0.0914297	0.0353291	0.011503	0.059288	0.0430359	0.0433568	0
Akap7	0.00517389	0.0161872	0.00744517	0.010784	0.0157993	0.0104812	0.0137351	0.00746868	0.00832316	0.00600153	0.0107687	0.0143295	0.00763211	0.0247079	0.00785756	0.0322656	0.0079528	0.0211511	0.0219582	0	0.00622578	0.00978575	0.0115228	0.0153677	0
AABR07071851.2	0	0	0	0	0	0	0	0	0	0	0	0	0	0	0	0	0	0	0	0	0	0	0	0	0
AABR07071851.1	0	0	0	0	0	0	0	0	0	0	0	0	0	0	0	0	0	0	0	0	0	0	0	0	0
Arg1	0.0310713	0.0199048	0.0266196	0.000158144	0.0080656	0.00332593	0.00750721	0.00713249	0.000470379	0.0867433	0.00142863	0.0269443	0.00765677	0.222713	0.0574176	0.0141446	0.0589453	0.00408374	0.0501777	0.0019445	0.0130425	0.0112564	0.011831	0.0620097	0
Med23	0.118188	0.261029	0.134964	0.185416	0.231556	0.184587	0.182531	0.213756	0.184531	0.180676	0.261948	0.228638	0.206027	0.261806	0.204205	0.206513	0.134833	0.183185	0.20018	0.113338	0.253433	0.217243	0.170018	0.124174	0
Enpp3	0.142924	0.118358	0.133357	0.00322561	0.0133178	0.00143301	0.00581543	0.0155608	0.00895389	0.35811	0.00461965	0.0465809	0.013795	0.51296	0.346494	0.0538846	0.409683	0.00655082	0.566168	0.0370036	0.00422814	0.0213038	0.0223106	0.00390959	0
AC127189.1	0.000202581	0	0	0	0	0	0	0	0	0	0	0	0	0	0	0	0	0	0	0	0	0	0	0	0
Enpp1	0.213369	0.333596	0.174613	0.189673	0.150903	0.182941	0.17595	0.112943	0.0869264	0.150024	0.135189	0.157323	0.18832	0.0588057	0.117087	0.0912927	0.158041	0.140621	0.141847	0.0715309	0.184467	0.0620416	0.185014	0.0254185	0.0650001
Ctgf	0.278081	1.43324	0.296172	0.168059	0.609625	0.406691	0.263429	0.307614	0.557226	0.679297	0.314607	0.569061	0.642096	5.68048	0.45996	1.90016	0.558925	0.0408924	1.38796	0.222296	0.926835	0.767515	0.426974	3.5708	0.064502
Moxd1	0	0.00249191	0.00531434	0.00130497	0.00162762	0.0008888	0.00147289	0.00721025	0.000790971	0.000234676	0.000607461	0.0362537	0.000867335	0.0485363	0.000411486	0.132785	0.00135093	0.0790352	0	0.000719165	0.00288417	0.185835	0.00380583	0.118934	0
Stx7	0.647656	0.949179	0.622511	1.40756	1.29117	1.11233	1.09132	0.977969	0.987577	0.797552	1.12319	0.938981	1.00521	0.771713	0.886863	0.55426	0.771808	2.47661	0.455319	0.890025	0.897366	0.409922	0.484039	0.48252	0.106956
Taar9	0	0	0	0	0	0	0	0	0	0	0	0	0	0	0	0	0	0	0	0	0	0	0	0	0
AABR07000663.1	0	0	0	0	0	0	0	0	0	0	0	0	0	0	0	0	0	0	0	0	0	0	0	0	0
Taar8a	0	0	0	0	0	0	0	0	0	0	0	0	0	0	0	0	0	0	0	0	0	0	0	0	0
LOC108348200	0	0	0	0	0	0	0	0	0	0	0	0	0	0	0	0	0	0	0	0	0	0	0	0	0
Taar7h	0	0	0	0	0	0	0	0	0	0	0	0	0	0	0	0	0	0	0	0	0	0	0	0	0
AC128759.2	0	0	0	0	0	0.000285112	0	0	0	0	0.00102538	0.00100717	0	0	0	0	0	0	0	0	0	0.00702495	0.0028837	0	0
Taar7g	0	0	0	0	0	0	0	0	0	0	0	0	0	0	0	0	0	0	0	0	0	0	0	0	0
Taar7e	0	0	0	0	0	0	0	0	0	0	0	0	0	0	0	0	0	0	0	0	0	0	0	0	0
Taar7d	0	0	0	0	0	0	0	0	0	0	0	0	0	0	0	0	0	0	0	0	0	0	0	0	0
Taar7c	0	0	0	0	0	0	0	0	0	0	0	0	0	0	0	0	0	0	0	0	0	0	0	0	0
Taar7b	0	0	0	0	0	0	0	0	0	0	0	0	0	0	0	0	0	0	0	0	0	0	0	0	0
Taar6	0	0	0	0	0	0	0	0	0	0	0	0	0	0	0	0	0	0	0	0	0	0	0	0	0
Taar5	0	0	0	0	0	0	0	0	0	0	0	0	0	0	0	0	0	0	0	0	0	0	0	0	0
Taar4	0	0.00149404	0	0	0	0	0.000175629	0	0.000327199	0	0	0	0	0	0.000454671	0	0	0	0.0862521	0	0	0	0	0	0
Taar3	0	0	0	0	0	0	0	0	0	0	0	0	0	0	0	0	0	0	0	0	0	0	0	0	0
Taar2	0	0	0	0	0	0	0	0	0	0	0	0	0	0	0	0	0	0	0	0	0	0	0	0	0
Taar1	0	0	0	0	0	0	0	0	0	0	0	0	0	0	0	0	0	0	0	0	0	0	0	0	0
Vnn1	1.0285	0.109245	0.55928	0.0186236	0.0164325	0.0144115	0.0334396	0.0354858	0.0143238	0.492995	0.00626834	0.0142789	0.0139739	0.033243	0.346589	0.033637	0.528901	0.0120351	0.207628	0.0464408	0.0339779	0.0135549	0.00280638	0.0650006	0
Vnn3	0.000624938	0.00119993	0	0	0.000864879	0	0	0.000687343	0	0.000454231	0	0	0.000582164	0.00232779	0	0	0.000983707	0	0	0.00611192	0	0	0.0100412	0	0
Slc18b1	0.201711	0.103581	0.135563	0.157871	0.146363	0.136622	0.122858	0.103082	0.155611	0.386879	0.121154	0.0995465	0.0802228	0.152242	0.21858	0.154354	0.255004	0.105346	0.139716	0.0198314	0.144905	0.0640405	0.0860403	0.0733524	0
LOC100910237	0.0568379	0.138789	0.0583037	0.0826724	0.164953	0.0704629	0.0608702	0.0782346	0.10553	0.123224	0.0918527	0.210986	0.0966272	0.216202	0.147568	0.0694256	0.115186	0.0747955	0.039887	0.0832723	0.0623638	0.152399	0.0661214	0.0883054	0
Rps12	7.14671	19.5374	6.22196	8.76941	20.9325	7.99117	5.87737	9.37643	14.682	11.1397	9.44007	18.7322	5.7503	20.2864	20.0592	18.5636	10.6381	8.13568	19.2011	23.9601	9.00576	28.9059	34.6662	14.3424	1.44249
Eya4	0	0.000162315	0	0	0.000396467	0	0	0	0	0.00099579	0	0.00352072	0	0.00354368	0	0.0013816	0	0.000755822	0	0	0	0.0236204	0	0	0
LOC100910446	0.000171547	0.00125964	0	0	0.000537667	0.00145132	0.000691976	0	0.000539671	0.000179318	0.000580204	0.00141481	0	0.000889257	0.0010754	0.000579494	0	0.00509508	0	0	0	0	0	0	0
Tcf21	0.00751537	0.0121373	0.0246471	0.016628	0.0127468	0.00303098	0.0102736	0.0838069	0.0139092	0.0223885	0.0178978	0.190703	0.00354877	4.48281	0.037193	3.93503	0.0171903	0.00925179	0	0.0582789	0.00127819	0.340364	0.0267365	2.45056	0
Tbpl1	0.124145	0.303005	0.139914	0.195538	0.249006	0.187573	0.135911	0.222236	0.285351	0.194719	0.214182	0.308253	0.211648	0.343622	0.279521	0.490384	0.180456	0.113914	0.55192	0.55606	0.260526	0.343539	0.265389	0.433741	0.173207
Slc2a12	0.0269756	0.0370647	0.0315207	0.11338	0.0440116	0.0641305	0.0887134	0.0388726	0.0354924	0.0391501	0.0840201	0.0430788	0.0445164	0.0496881	0.0327515	0.0241687	0.0287472	0.0326752	0.052871	0.0102399	0.0678027	0.0372902	0.0209481	0	0
AABR07000714.1	0	0	0	0	0	0	0	0	0	0	0	0	0	0	0	0	0	0	0	0	0	0	0	0	0
AABR07000714.2	0	0	0	0	0	0	0	0	0	0	0	0	0	0	0	0	0	0	0	0	0	0	0	0	0
Sgk1	1.33352	0.425855	1.25499	0.73528	0.0933257	0.0897022	0.23352	0.0922585	1.4867	0.600329	1.02887	0.197656	0.344129	0.169634	0.457658	0.404101	0.565666	0.0734613	4.55327	0.514432	0.824463	0.246613	0.745774	0.132237	0
1700020N01Rik	8.72662e-05	0.000306984	0	0.000221014	0	0	0	0	0	0.000376914	0	0	0	0.00124545	0	0	0	0	0	0	0	0	0	0	0
AABR07000723.2	0	0	0	0	0	0	0	0	0	0	0	0	0	0	0	0	0	0	0	0	0	0	0	0	0
LOC102546868	0.000132155	0	0	0	0.000300178	0	0	0	0	0	0	0	0	0	0.000376177	0	0	0	0	0	0	0	0	0	0
AABR07000725.1	0	0	0	0	0	0	0	0	0	0	0	0	0	0	0	0	0	0	0	0	0	0	0	0	0
AABR07000733.1	0	0	0	0	0	0	0	0	0	0	0	0	0	0	0	0.00112025	0	0	0	0	0	0	0	0	0
AABR07000738.1	0	0	0	0	0	0	0	0	0	0	0	0	0	0	0	0	0	0	0	0	0	0	0	0	0
AABR07000740.2	0	0	0	0	0	0	0	0	0	0	0	0	0	0	0	0	0	0	0	0	0	0	0	0	0
AABR07000740.1	0	0	0	0	0	0	0	0	0	0	0	0	0	0	0	0	0	0	0	0	0	0	0	0	0
AABR07000747.1	0	0	0	0	0	0	0	0	0	0	0	0	0	0	0	0	0	0	0	0	0	0	0	0	0
Clvs2	0	0	0	0.000242297	0	0	0	0	0.00111782	0.000176771	0.00203421	0.000705573	0	0	0	0	0	0	0	0	0	0.0052275	0	0	0
Trdn	0.00590614	0	0.008423	0.000767875	0.00100913	0.000260116	0.000446938	0	0.000433907	0.00147076	0.00878606	0.00252764	0.000368613	0.0014577	0.0620478	0.0104484	0.00172062	0	0	0	0	0.0742581	0	0	0
Nkain2	0	0	0	0	0	0	0	0	0	0	0	0	0	0.000603858	0	0	0	0	0	0	0	0.00312078	0	0	0
AABR07000902.1	0.000317014	0	0	0.000254058	0	0	0	0	0.000353285	0	0	0.00045389	0.000321509	0	0	0.00147025	0	0	0	0	0.00181156	0	0	0	0
Rnf217	0.0035785	0.0127037	0.0101719	0.00312303	0.00257318	0.00297236	0.00252619	0.00398949	0.00656812	0.00746379	0.00329521	0.0107237	0.00511252	0.0222795	0.0084856	0.0112414	0.00513824	0.00509731	0.0104013	0.00290569	0.00253494	0.0178231	0.0158415	0	0
Tpd52l1	0.00690849	0.212052	0.0219294	0.0721922	0.152961	0.0890794	0.0353856	0.0905159	1.77828	0.0232003	0.134784	0.116618	0.222911	0.250834	0.0638311	0.0265679	0.0387391	0.0663154	0.161172	0.0588504	0.233034	0.224751	0.0601643	0.0370488	0
Hddc2	0.117643	0.289737	0.103482	0.245266	0.28358	0.206002	0.228215	0.222485	0.355054	0.1669	0.209457	0.234183	0.173464	0.273481	0.179226	0.2032	0.123459	0.262075	0.148555	0.110184	0.245635	0.242746	0.261734	0.160188	0
Hey2	0.00746818	0.539778	0.0129313	0.00911586	0.078452	0.0122463	0.00668384	0.0217972	0.0112882	0.0146332	0.00860667	0.174863	0.00515546	0.0802339	0.0741554	0.109029	0.037236	0.00701454	0.113647	0.0301315	0.0262702	0.0591673	0.028771	0.89509	0
Ncoa7	0.350524	1.09519	0.500101	0.20686	0.423	0.25379	0.236795	0.359411	0.192135	0.824187	0.166516	0.357094	0.432685	0.265304	0.773533	0.217337	0.548569	0.356651	0.963921	0.155569	0.306208	0.360942	0.250446	0.13167	0
Hint3	0.467991	0.325485	0.382662	0.420465	0.374738	0.393055	0.426787	0.424474	0.306888	0.487032	0.2562	0.283519	0.255012	0.472601	0.442456	0.23113	0.474345	0.512238	0.447587	0.202994	0.36443	0.227912	0.266811	0.209916	0
Trmt11	0.0123216	0.0152546	0.0116457	0.0108603	0.0111042	0.0114591	0.0130949	0.0155978	0.0142096	0.0185522	0.0154146	0.0176979	0.0141461	0.0266099	0.0156755	0.0086378	0.0107817	0.0103948	0.00512534	0.0125301	0.00613479	0.0148348	0.00988102	0.0143006	0
Cenpw	0.0238106	0.0495363	0.0452991	0.0370813	0.123513	0.028524	0.0274585	0.144282	0.194085	0.0985649	0.0206865	2.32541	0.0233549	0.0755873	0.0274826	0.400877	1.65868	0.028357	0.33996	0.229282	0.019733	0.0729487	0.16177	0.12105	0.337737
AABR07000968.2	0	0	0	0	0	0	0	0	0	0	0	0	0	0	0	0	0	0	0	0	0	0	0	0	0
AABR07000978.1	0	0	0	0	0	0	0	0	0	0	0	0	0	0	0	0	0	0	0	0	0	0	0	0	0
Rspo3	0.000471768	0.000693647	0	0.000827927	0.00484474	0.000197917	0	0.00981982	0	0	0.000751646	0.028642	0.000315556	0.0621398	0.00118109	0.422592	0.000583326	0	0.0458334	0.00208631	0.00127819	0.292447	0	0.0349369	0
Rnf146	0.18906	0.643031	0.198989	0.499636	0.545695	0.338274	0.392017	0.310101	0.492432	0.30002	0.510432	0.49992	0.446048	0.698141	0.445812	0.565762	0.270082	0.358457	0.686039	0.55052	0.545112	0.460801	0.424215	0.620255	0
Echdc1	0.168395	0.255437	0.166179	0.266948	0.256605	0.272677	0.240359	0.243207	0.3835	0.159555	0.205661	0.213781	0.18588	0.251536	0.266384	0.320401	0.148405	0.163049	0.289878	0.0881991	0.16757	0.143594	0.36843	0.26367	0
AABR07000986.1	0	0	0	0	0	0	0	0	0	0	0	0	0	0	0	0	0	0	0	0	0	0	0	0	0
Kiaa0408L	0	0	0.000271227	0.00153702	0	0	0	0.00152205	0.00026639	0.000219126	0	0.000290849	0	0.00209764	0	0.00825448	0	0	0	0.0062599	0	0	0	0.021631	0
Soga3	0	0	0	0	0	0	0	0	0	0	0	0	0	0	0	0.00275974	0	0	0	0	0	0	0	0	0
AABR07000989.1	0	0	0	0	0	0	0	0	0	0	0	0	0	0	0	0	0	0	0	0	0	0	0	0	0
Mrpl36	0.829962	0.603996	0.586131	0.53828	1.23788	2.15586	0.399693	1.33594	0.554446	0.991724	0.414139	0.716005	0.696127	0.640571	1.00707	0.484688	0.684023	2.36862	0.501207	0.592035	0.653961	0.453648	0.629536	0.533744	0
LOC100912599	0.000722219	0.000797597	0	0.00164638	0.00319849	0.00225724	0.00089244	0.00259775	0.000231118	0.000905185	0.00113901	0.000574811	0.000698462	0.0021279	0.000462214	0	0.00216111	0	0	0	0.00221429	0	0	0.00709688	0
RGD1311933	0	0	0	0	0	0	0	0	0	0	0	0	0	0	0	0	0	0	0	0	0	0	0	0	0
AC094217.2	0	0	0	0	0	0	0	0	0	0	0	0	0	0	0	0	0	0	0	0	0	0	0	0	0
AC094217.1	0.328303	0.778205	0.232002	0.376648	0.800184	0.38656	0.326095	0.389752	0.706982	0.432883	0.383122	0.669009	0.378991	0.808961	0.641618	0.705065	0.399246	0.468254	0.785238	0.772239	0.48352	0.85936	1.31367	0.642125	0.0769112
Lrrc14b	0	0	0	0	0	0	0	0	0	0	0	0	0	0	0	0	0	0	0	0	0	0	0	0	0
Ccdc127	0.0654003	0.181597	0.0667244	0.126839	0.179021	0.134562	0.129244	0.130086	0.181918	0.136173	0.139013	0.173662	0.100266	0.235034	0.131395	0.248367	0.13306	0.115089	0.178238	0.097818	0.165444	0.137053	0.106653	0.185882	0
Sdha	2.38258	1.06684	1.79059	3.44801	1.9452	2.49455	2.87407	2.05577	1.42806	1.95274	2.24659	1.64183	2.35474	1.1433	2.06527	0.879372	1.87099	2.32653	1.07637	0.653967	1.19771	0.600906	0.834377	1.24612	0
Pdcd6	0.969015	1.69641	0.628568	1.2212	1.44017	1.02095	1.07611	0.914386	1.55148	1.17945	1.01608	1.12175	0.948159	1.40458	1.40338	1.05567	1.13287	1.18918	1.27464	1.11439	1.30194	0.824044	1.60854	1.09234	0.0526277
Ahrr	0.0338339	0.000431766	0.0499897	0.000670621	0.00157439	0	0.000600916	0	0.00715786	0.0121287	0	0.00163029	0.00119455	0.000314772	0.111236	0	0.0286815	0	0.0007263	0	0.00206691	0	0.00720737	0.039797	0
Exoc3	0.356902	0.516879	0.274266	0.4933	0.600999	0.456133	0.515259	0.382711	0.483234	0.409515	0.438617	0.508581	0.359513	0.575872	0.504	0.482513	0.346821	0.444118	0.26383	0.33542	0.509033	0.49926	0.395365	0.262376	0.36558
Slc9a3	0.367777	0.0405028	0.307659	0.0297802	0.355699	0.925265	0.878044	0.287658	0.015263	0.181571	0.0135979	0.131003	0.0265569	0.0221496	0.204012	0.018077	0.183876	0.20662	0.0300371	0.0198269	0.378895	0.031109	0.0217356	0.0278533	0
Cep72	0	0.00177611	0.000125735	0	0.00264988	0.00281081	0.000430824	0.0058575	0.00185927	0.000832808	0.000865583	0.0231817	0	0.000997622	0.0003993	0.00326522	0.00841716	0	0.00277019	0	0	0.00450233	0.00273916	0.00660596	0
Tppp	0	0	0	0	0.000438623	0	0	0	0	0.000487518	0	0	0	0	0	0	0	0.000886002	0	0	0	0.00288515	0	0	0
Zdhhc11	0	0	0	0	0	0	0	0	0	0	0.000856436	0	0.000420546	0	0.000280147	0.00151291	0	0	0	0	0	0	0	0	0
AABR07001001.1	0	0	0	0	0	0	0	0	0	0	0	0	0	0	0	0	0	0	0	0	0	0	0	0	0
Brd9	0.184716	0.518932	0.201987	0.271871	0.401739	0.25788	0.239305	0.373343	0.337244	0.296309	0.290798	0.58989	0.28021	0.638239	0.36471	0.785394	0.369628	0.297918	0.428979	0.226383	0.471291	0.561266	0.34677	0.332545	0.0483688
Trip13	0.00452537	0.0330056	0.00692966	0.00817859	0.0633201	0.00976734	0.00503161	0.0363564	0.0618515	0.0111831	0.0242415	0.292987	0.00611486	0.0301336	0.0205867	0.0934757	0.176951	0.00281011	0.0957017	0.0722337	0.0144694	0.0823862	0.0864594	0.116862	0
Nkd2	0.210741	0.104443	0.226723	0.021026	0.0157598	0.00796729	0.00706937	0.0409543	0.0614734	0.260293	0.0628151	0.0296336	0.0170194	0.0863664	0.902089	0.190901	0.2161	0.00796106	0.0426048	0.0346054	0.0253358	0.0937749	0.0358938	0.521102	0
Slc12a7	0.208435	0.324899	0.187488	0.219171	0.123752	0.140714	0.155757	0.115077	0.109103	0.226315	0.21534	0.179686	0.0891325	0.141834	0.226251	0.136109	0.230496	0.053557	0.177279	0.194513	0.214982	0.3807	0.256616	0.181766	0
AC142421.1	0	0	0	0	0	0	0	0	0	0	0	0	0	0	0	0	0	0	0	0	0	0	0	0	0
Slc6a19	1.2477	0.0208084	0.770311	0.0137159	0.00921814	0.00867668	0.0251047	0.0323555	0.0180703	0.0886508	0.0125288	0.0126687	0.0207716	0.0203975	0.235623	0.0250314	0.576684	0.0181153	0.0289466	0.00673559	0.0242718	0.016432	0.00564489	0.0467959	0
Slc6a18	2.27964	1.36979	1.79983	0.0913177	0.103228	0.0777995	0.0775014	0.207877	0.0550974	5.37822	0.0479155	0.131813	0.0657905	0.0946978	2.03958	0.0789997	2.74429	0.0549301	0.109999	0.0991926	0.0661138	0.202499	0.0757904	0.101124	0.0470471
AC142421.2	0.00497275	0.0161524	0.00722306	0.000733605	0.00144292	0.000391902	0	0	0.000207031	0.0244022	0	0.000820338	0	0	0.0168256	0	0.00832099	0	0	0	0.00155822	0.00221803	0	0	0
Tert	0.000993238	0.00101922	0.000369986	0.00315802	0.00135636	0.00113147	0.00201652	0.0115176	0.00245398	0	0.00111755	0.000939041	0.00943374	0.000673006	0.000465987	0.00087188	0.0010144	0	0	0	0	0.00275659	0.00549502	0	0
Clptm1l	0.72252	0.984529	0.62082	0.921828	0.836518	0.72311	0.760649	0.643663	0.839987	0.945754	0.879605	0.755048	1.13986	0.921845	0.776063	0.819675	0.728368	0.678578	0.697198	0.560552	1.58527	0.587301	0.625155	0.508069	0.0492652
Slc6a3	0	0.000312162	0	0.000220853	0.000311259	0.000609296	0.000193822	0	0	0	0.000988583	0	0.00127045	0	0	0	0	0.0038193	0	0	0.0112062	0	0	0	0
Lpcat1	0.0214852	0.0880252	0.0343748	0.0390895	0.0908715	0.0588026	0.012058	0.0453631	0.0861367	0.0547597	0.0439906	0.151349	0.0165474	0.202443	0.0689176	0.184959	0.0828981	0.0427975	0.130877	0.0862292	0.0219693	0.129639	0.102774	0.102128	0
AABR07001003.1	0	0	0	0	0	0	0	0	0	0	0	0	0	0	0	0	0	0	0	0	0	0	0	0	0
LOC100910528	0	0	0	0	0	0	0	0	0	0	0	0	0	0	0	0	0	0	0	0	0	0	0	0	0
LOC679739	0.00237966	0.00147293	0.00121979	0.00047558	0.0051259	0.00367499	0.000524606	0.00136157	0.000669913	0.00332982	0.00105036	0	0.00130993	0.00228154	0.000501484	0	0.000371657	0.00413135	0	0	0.00364015	0	0	0.0119094	0
Irx4	0	0.00318223	0	0	0.0022757	0.000699877	0	0	0	0.00069907	0	0	0	0	0	0.000591212	0	0	0.00173567	0	0	0	0.00960903	0	0
AABR07001006.1	0	0	0	0	0	0	0	0	0	0	0	0	0	0	0	0	0	0	0	0	0	0	0	0	0
AABR07001010.1	0	0	0	0	0	0	0	0	0	0	0	0	0	0	0	0	0	0	0	0	0	0	0	0	0
Irx2	0.000958002	0.0720269	0.00275104	0.00194349	0.113049	0.0802335	0.00764984	0.0695155	0.000705236	0.012682	0.00425874	0.0692363	0.000657768	0.00380833	0.00281341	0.00164679	0.00859364	0.180085	0.00574196	0.00878469	0.0823708	0.00397754	0.0101898	0	0
AABR07001018.5	0	0	0	0	0	0	0	0	0	0	0	0	0	0	0	0	0	0	0	0	0	0	0	0	0
AABR07001018.3	0	0	0	0	0	0	0	0	0	0	0	0	0	0	0	0	0	0	0	0	0	0	0	0	0
AABR07001018.1	0	0	0	0	0	0	0	0	0	0	0	0	0	0	0	0	0	0	0	0	0	0	0	0	0
AABR07001018.4	0	0	0	0	0	0	0	0	0	0	0	0	0	0	0	0	0	0	0	0	0	0	0	0	0
Irx1	0.0347568	3.11257	0.143019	0.0879798	4.64238	2.3741	0.185969	1.77816	0.14565	0.552574	0.0664534	3.2186	0.0623767	0.116085	0.095267	0.12211	0.474541	4.9609	0.0592854	0.0959808	1.92311	0.346384	0.138408	0.0628278	0
AABR07001018.2	0	0	0	0	0	0	0	0	0	0	0	0	0	0	0	0	0	0	0	0	0	0	0	0	0
AABR07001019.1	0	0	0	0	0	0	0	0	0	0	0	0	0	0	0	0	0	0	0	0	0	0	0	0	0
AABR07001025.1	0	0.00121337	0.000190082	0	0	0	0	0.00029113	0	0.0168998	0	0	0	0	0	0	0.00104017	0	0	0	0	0	0	0	0
Adamts16	0.00202669	0.0883338	0.00637768	0.0744117	0.0130317	0.00741453	0.000946134	0.0197976	0.116955	0.0202765	0.166205	0.047932	0.0229412	0.0126547	0.00988559	0	0.00876844	0.00848571	0.00089098	0.0107982	0.0181541	0.0138732	0.00262846	0.00446902	0
Ice1	0.0287365	0.0982321	0.0426177	0.0575119	0.0833386	0.0574588	0.0585012	0.0945559	0.0776222	0.0452952	0.0634308	0.100916	0.0638265	0.095867	0.0413902	0.0884576	0.0424542	0.100916	0.0564985	0.0612754	0.0785844	0.194028	0.0512685	0.0614558	0
AABR07001054.1	0	0	0	0	0	0	0	0	0	0	0	0	0	0	0	0	0	0	0	0	0	0	0	0	0
AABR07001054.2	0	0	0	0	0	0	0	0	0	0	0	0	0	0	0	0	0	0	0	0	0	0	0	0	0
Med10	0.441195	0.987303	0.322668	0.541548	0.898061	0.481071	0.446038	0.445772	0.886891	0.708466	0.687881	0.872905	0.730462	1.08234	0.835072	0.705171	0.65801	0.512212	0.821645	1.32173	0.627782	0.660786	0.792784	0.521084	0
Ube2ql1	0.00065487	0.047318	0.00467922	0.0137253	0.0140519	0.0130237	0.00213426	0.00319953	0.0230177	0.00576106	0.039162	0.0216964	0.145199	0.00667836	0.0046184	0.00562156	0.00286372	0.0034495	0	0.00100087	0.249007	0.0313434	0.00745656	0	0
Nsun2	0.244611	0.342972	0.230747	0.309525	0.431795	0.284628	0.304088	0.251009	0.390429	0.270638	0.308527	0.409226	0.413195	0.312492	0.416344	0.23485	0.304858	0.271845	0.264528	0.240916	0.286746	0.332724	0.485721	0.145969	0.0382952
Srd5a1	0.0580868	0.02742	0.050288	0.035437	0.0373386	0.023227	0.0467861	0.0259244	0.203705	0.0699781	0.0406144	0.0668391	0.384929	0.0457175	0.114849	0.019061	0.0999248	0.104158	0.0371826	0.00919082	0.0276045	0.0293806	0.553013	0.0206623	0
Tent4a	0.0665737	0.152439	0.0692145	0.0839199	0.124619	0.123055	0.125574	0.102513	0.13181	0.101315	0.12822	0.269668	0.114704	0.144585	0.107224	0.192694	0.153323	0.134723	0.15734	0.0977744	0.153792	0.0867725	0.117745	0.167431	0
AABR07001061.1	0	0	0	0	0	0	0	0	0	0	0	0	0	0	0	0	0	0	0	0	0	0	0	0	0
AABR07001068.1	0	0.000149795	0	0	0	0	0	0	0	0	0	0	0	0.000296091	0	0.00071754	0	0	0	0	0	0	0	0	0
Adcy2	0.000584533	0.0210721	0.00192742	0.00477745	0.00284378	0.000235949	0	0.0115725	0.00140958	0.00372921	0.00130641	0.0132117	0.00148791	0.11029	0.00758384	0.0625015	0.00470426	0	0	0	0.00969471	0.039262	0.00530159	0.0667926	0
RGD1308544	0.000108957	0.000245951	0	0.000432324	0.00124187	0	0	0	0.000586267	0.000197857	0.000386841	0	0	0	0	0	0	0	0	0	0	0	0	0	0
Fastkd3	0.116314	0.08798	0.0939406	0.0939177	0.101498	0.0869215	0.0829598	0.0743408	0.0899448	0.106809	0.0788591	0.107952	0.066481	0.0820665	0.17113	0.0824873	0.153888	0.0556833	0.06503	0.0546508	0.0636125	0.146021	0.0363385	0.104765	0
Mtrr	0.0972557	0.111558	0.0879477	0.0762729	0.0851216	0.0804673	0.0961281	0.0953167	0.0747354	0.141253	0.066068	0.0867552	0.0600433	0.11031	0.130368	0.0935917	0.132219	0.0987407	0.0874294	0.077046	0.0738869	0.0389542	0.0566253	0.052177	0
LOC680200	0.0558186	0.0632282	0.0464972	0.038379	0.0506461	0.033976	0.0271127	0.0189695	0.0534341	0.0720916	0.0577104	0.0467017	0.0320232	0.0592509	0.0871655	0.052931	0.0541868	0.0522031	0.0822755	0.0864529	0.0537709	0.0659692	0.0504943	0.112095	0
AABR07001099.2	0.0809192	0.113376	0.0526615	0.0953567	0.116184	0.093191	0.128674	0.0803699	0.112368	0.113973	0.0938254	0.0592329	0.132418	0.134373	0.105634	0.0759983	0.0677708	0.126973	0.0996421	0.120662	0.131122	0.137363	0.080595	0.0685436	0
AABR07001099.1	0.0035904	0.00448921	0.00576714	0.0128059	0.0100178	0.00709451	0.00498381	0.0155764	0.00537022	0.00427467	0.0125893	0.0038823	0.00288283	0.00871061	0.00439941	0.0124601	0.00178168	0.0208628	0.00173567	0.00440919	0.0186965	0.0058548	0.00261477	0	0
LOC102549842	0.0062355	0.0109156	0.00738676	0.00890786	0.0110525	0.0104965	0.00947791	0.0128145	0.0100505	0.0052098	0.0107753	0.00623018	0.00759981	0.0193716	0.0161167	0.0147197	0.00709869	0.0143006	0.00257131	0.00785283	0.00561306	0.00941822	0.00714947	0	0
LOC102547287	0.00285609	0.00904377	0.00853615	0.0131574	0.00955702	0.00854697	0.0151793	0.0133218	0.0076827	0.00466578	0.0115773	0.0139216	0.00941227	0.0069137	0.00644759	0.0110296	0.0060523	0.0206426	0.00517099	0.0124561	0.01845	0.00551954	0.000746877	0.0413833	0
AABR07001100.1	9.75757e-05	0.000474193	0	0.000524018	0	0.00175046	0.000801271	0.0022658	0.000947795	0.000977599	0.00445671	0	0.000471316	0.0016063	0	0	0.00169749	0	0	0	0.0017473	0	0	0	0
AABR07001160.1	0	0	0	0	0	0	0	0	0	0	0	0	0	0	0	0	0	0	0	0	0	0	0	0	0
LOC102551340	0.00879348	0.0253005	0.0196995	0.0260246	0.0253237	0.0388677	0.0354667	0.0303909	0.0153125	0.0206334	0.041464	0.0315275	0.0205041	0.0461269	0.0160621	0.0312214	0.00994312	0.0353146	0.0328271	0.0512502	0.0213686	0.0424958	0.0129133	0.049177	0
LOC501406	0.00091133	0.003335	0.000840452	0.000882192	0.00307135	0.00300976	0.00234683	0.00223211	0.00143099	0.00265643	0.00112961	0	0.00132798	0.0060718	0.000874911	0	0.0021997	0.00791806	0.00141905	0	0	0	0	0	0
AABR07001207.1	0	0	0	0.00239709	0	0	0.000707249	0	0	0.000410311	0.00064336	0.00102791	0	0.00649776	0.000535418	0.000674529	0	0	0	0	0	0	0	0	0
AABR07001210.1	0	0.000730767	0.000219093	0.000502566	0.00198458	0.000314723	0	0	0	0.00032627	0	0.000858931	0	0.0186584	0	0.00309347	0.000593372	0	0	0	0	0.00289483	0	0	0
AABR07001233.1	0	0.000595674	0	0	0.00046636	0	0	0	0	0	0	0.00118311	0	0.0179574	0	0.00147647	0	0	0	0	0	0.0111021	0.00121541	0	0
AABR07001348.1	0	0	0	0	0	0	0	0	0	0	0	0	0	0	0	0	0	0	0	0	0	0	0	0	0
Ppp1r14c	0.140302	0.144495	0.107177	0.00418552	0.00819978	0.00274718	0.00225423	0.0293554	0.193765	0.359467	0.00572808	0.0201521	0.00595109	0.0295064	0.15669	0.00693261	0.274246	0.0249997	0.00276278	0.0225599	0.0301766	0.0115286	0.0357194	0.0801059	0
Iyd	0.790666	0.0305192	0.60921	0.0126107	0.0102552	0.0122943	0.0132063	0.026361	0.0160772	1.0257	0.00831371	0.00712309	0.0156388	0.0102712	0.522786	0.0189377	0.487039	0.00716503	0.0224893	0.0324742	0.0155739	0.0041076	0.00261044	0.0136847	0
AABR07001358.1	0	0	0	0	0	0	0	0	0	0	0	0	0	0	0	0	0	0	0	0	0	0	0	0	0
Plekhg1	0.00436196	0.10019	0.01177	0.0694793	0.13833	0.171435	0.149044	0.100867	0.028528	0.0245677	0.0343157	0.0871871	0.0138441	0.282107	0.0160473	0.0480071	0.0127128	0.160038	0.193778	0.00455873	0.0590898	0.02492	0.0251401	0.016165	0
Mthfd1l	0.00444735	0.0284602	0.00338965	0.00920254	0.0288648	0.00698352	0.0041334	0.0169546	0.0645511	0.0181237	0.0194972	0.112488	0.0143236	0.112258	0.0450941	0.0643316	0.0455827	0.0106403	0.0299117	0.0553331	0.00685557	0.0755196	0.103166	0.0202272	0
Akap12	0.0337083	2.30721	0.0847796	0.0267869	0.0432309	0.0131968	0.0193081	0.15372	0.565329	0.0621547	0.0744113	0.42855	0.0428836	6.11744	1.23177	3.7216	0.212086	0.00965741	0.955314	0.24845	0.257773	1.08382	2.66434	2.49616	0.0389399
Zbtb2	0.0317456	0.0719034	0.0330118	0.0539523	0.0748153	0.0490879	0.0634118	0.0400191	0.106977	0.04957	0.0592195	0.0596555	0.0718637	0.096041	0.0835454	0.0963417	0.0520065	0.0272357	0.0751187	0.0369851	0.110141	0.0813862	0.0633059	0.0585484	0
Rmnd1	0.326873	0.271492	0.265846	0.403924	0.330191	0.283645	0.341902	0.301026	0.241962	0.333612	0.290239	0.28868	0.255562	0.299403	0.442407	0.262272	0.304619	0.336693	0.153791	0.103276	0.230624	0.387119	0.138499	0.249062	0
Armt1	0.0843264	0.132405	0.085506	0.114695	0.109123	0.140973	0.107045	0.0842483	0.104185	0.0839891	0.119646	0.189227	0.133028	0.15475	0.115159	0.144271	0.176404	0.107531	0.16632	0.0608534	0.261484	0.0822832	0.0625535	0.109166	0
Ccdc170	0	0	0.000206207	0.00299833	0.000351862	0	0	0	0.000428318	0	0.0061139	0.00114256	0.000376136	0.000841982	0.00318051	0.00595147	0	0	0	0	0	0.00359269	0	0	0
Esr1	0.0159423	0.0104231	0.0152262	0.000445859	0.000900556	0.000442623	0.000588126	0	0.000946979	0.0450513	0.00158103	0.000273552	0.000221477	0	0.00109082	0.00298074	0.0179098	0	0	0.000641105	0.00428312	0.0149439	0.00978876	0.0113531	0
AABR07001382.2	0.00348695	0.000247802	0.00727556	0	0.000415551	0	0	0	0	0.00828575	0	0	0	0	0	0	0.00504249	0	0	0	0	0	0	0	0
Myct1	0.000415617	0.000488895	0	0	0	0	0.000668167	0	0.000161943	0.000302194	0	0	0	0.000655816	0	0.0454143	0	0	0.945875	0.0193063	0	0	0	0	0
AABR07001389.1	0.00011568	0.000224888	0	0	0.000873959	0	0.00040282	0	0	0.000257686	0	0	0.00170841	0.00248438	0	0.108955	0.000561056	0.00120625	0.990221	0.00568027	0	0	0	0	0
Vip	0	0	0	0	0	0	0	0	0	0	0	0	0	0	0	0	0	0	0.00959224	0	0	0	0	0	0
AABR07001392.1	0	0	0	0	0	0	0	0	0	0	0	0	0	0	0	0	0	0	0	0	0	0	0	0	0
Fbxo5	0.0105181	0.0499902	0.0192738	0.0447534	0.0935319	0.028415	0.037953	0.0615663	0.127088	0.0220878	0.0682185	1.123	0.0574176	0.0374641	0.0219971	0.27918	0.533099	0.0254084	0.373254	0.234844	0.0138546	0.0797356	0.0812997	0.121181	0
Mtrf1l	0.0691913	0.149608	0.053177	0.144076	0.196472	0.100359	0.115145	0.172186	0.171581	0.0948029	0.12289	0.166255	0.168687	0.199848	0.125847	0.119124	0.102854	0.0901595	0.0973329	0.140274	0.130141	0.177413	0.140706	0.0797219	0
Rgs17	0.00134765	0.00299416	0.000488004	0.00105569	0.00181148	0	0	0	0	0.00426212	0	0.00371518	0	0.00962716	0.000432303	0.010642	0.00252835	0.00427762	0	0	0	0.00561815	0.0393282	0	0
AABR07001408.1	0	0	0	0	0	0	0	0	0	0	0	0	0	0	0	0	0	0	0	0	0	0	0	0	0
AABR07001416.1	0	0	0	0	0	0	0	0	0	0	0	0	0	0	0	0	0	0	0	0	0	0	0	0	0
AABR07001416.3	0	0	0	0	0	0	0	0	0	0	0	0	0	0	0	0	0	0	0	0	0	0	0	0	0
Oprm1	0	0	0	0	0	0	0	0	0	0	0	0	0	0	0	0	0	0	0	0	0	0	0	0	0
AABR07001432.1	0.00110491	0.00917134	0.0043889	0.0428302	0.0109823	0.00493914	0.00957474	0.00902362	0.0465977	0.00569217	0.102419	0.0131425	0.114044	0.0040878	0.00280965	0.00237056	0.00290135	0.0248933	0.00357671	0.0781804	0	0.00361647	0.0041185	0.00987903	0
Ipcef1	0	0.00156298	0	0.00542762	0	0.000542991	0.00131498	0	0.00455161	0.000215409	0.0101801	0.000774455	0.00802838	0	0.000487875	0	0	0.00500528	0	0.0122377	0	0	0.00208822	0	0
Cnksr3	0.0884549	0.252866	0.08964	0.133192	0.19505	0.157601	0.167041	0.117131	0.200453	0.136303	0.128787	0.180057	0.0451627	0.217636	0.135779	0.438911	0.141282	0.0519075	0.13479	0.123561	0.0857943	0.101017	0.0888062	0.170395	0
Scaf8	0.164887	0.27609	0.180948	0.216038	0.295188	0.283805	0.243929	0.222655	0.254553	0.203868	0.252583	0.318417	0.225193	0.367104	0.254561	0.257651	0.253435	0.234777	0.286172	0.210909	0.277199	0.35652	0.149879	0.216895	0
AABR07001444.1	0	0.000802272	0	0.0012296	0	0	0	0	0	0	0.00193631	0	0	0	0	0	0	0	0	0	0.00079577	0	0	0	0
Tiam2	0.00243681	0.00468356	0.00175692	0.00521334	0.00445752	0.00426086	0.00534725	0.00401554	0.00081529	0.00177711	0.00182796	0.00118239	0	0.0003412	0.00532334	0.00382701	0.00294689	0	0	0.00126584	0.00697411	0	0	0	0
Tfb1m	0.0546394	0.0569797	0.0548516	0.0956795	0.097599	0.0892275	0.135127	0.113249	0.0617562	0.0713713	0.0673041	0.14083	0.0580948	0.0659026	0.068957	0.0778058	0.140999	0.140205	0.0577535	0.0352436	0.0356345	0.0563068	0.0691283	0.0298261	0
Cldn20	0.00288171	0	0.00184266	0.000490148	0.00114235	0.000686607	0.000245089	0.000746459	0	0.000888295	0.000544514	0	0.00179043	0.00147797	0.00215068	0	0	0	0	0	0	0	0	0	0
Nox3	0	0	0	0	0	0	0	0	0	0	0	0	0	0	0	0	0	0	0	0	0	0	0	0	0
AABR07001448.1	0	0	0	0	0	0	0	0	0	0	0	0	0	0	0	0	0	0	0	0	0	0	0	0	0
AABR07001452.1	0	0	0	0	0	0	0	0	0	0	0	0.000285878	0	0.0024598	0	0	0	0	0	0	0	0	0	0	0
AABR07001455.1	0	0	0	0	0	0	0	0	0	0	0	0	0	0	0	0	0	0	0	0	0	0	0	0	0
LOC102548472	0.0199873	0.0151831	0.00842406	0.0123406	0.0135982	0.00894998	0.0102668	0.0104085	0.0203878	0.014675	0.0109561	0.00336766	0.015026	0.00625482	0.0126094	0.000385615	0.0251043	0.0171273	0	0.00291679	0.00210115	0	0.00336657	0	0
Arid1b	0.236973	0.871175	0.247296	0.49102	0.517837	0.420969	0.420982	0.402923	0.499982	0.240456	0.608142	0.546129	0.506674	0.629488	0.398604	0.574495	0.292365	0.335496	0.352578	0.230438	0.459498	0.541559	0.377507	0.373827	0.15355
Tmem242	0.0648773	0.0580184	0.0491293	0.0639999	0.0494975	0.0553687	0.0613208	0.0343322	0.0552577	0.0656166	0.0543107	0.0323338	0.0753036	0.0571204	0.0658407	0.0326222	0.0376527	0.0613531	0.0372355	0.0121934	0.0318902	0.0280831	0.0256783	0.0540541	0
Zdhhc14	0.0171493	0.0357856	0.0194662	0.0278155	0.0128541	0.00513723	0.00320056	0.0159404	0.0947407	0.00933961	0.0447237	0.0173301	0.347788	0.0107875	0.016641	0.199646	0.0151263	0	0.145945	0.137271	0.0233979	0.0233017	0.133484	0.0974265	0
AABR07001477.1	0.000677471	0.0031182	0.000197235	0.00027922	0.00110967	0	0	0.000708924	0.00145015	0.00274046	0	0.00119438	0.000382952	0.00341571	0	0	0.000940658	0	0.0164866	0.0151872	0.00456426	0.00843131	0	0	0
Snx9	0.0455132	0.043009	0.0454667	0.0268505	0.0186356	0.0263217	0.0195534	0.00813314	0.0437378	0.0347644	0.0233432	0.0155534	0.0306801	0.048411	0.0400874	0.0329057	0.0515511	0.0149907	0.0715105	0.0139403	0.103056	0.0325767	0.0222754	0.0516615	0
Synj2	0.00117731	0.0228376	0.00116277	0.00231718	0.00206018	0.00255202	0.00110115	0.000887675	0.0177956	0.00802021	0.00496647	0.0106902	0.00263312	0.145735	0.00907384	0.104299	0.00725561	0	0.00881073	0.00780137	0.00434507	0.062771	0.0415019	0.22038	0
Serac1	0.00213905	0.00398539	0.00389537	0.00440678	0.00592512	0.00562908	0.005445	0.00277222	0.00525576	0.00198786	0.00255152	0.00258937	0.0088687	0.00396613	0.00158504	0.00401893	0.00113821	0.00112293	0.00631744	0.00179872	0.0108102	0.0184163	0.00381914	0	0
Gtf2h5	1.31117	2.13115	0.910378	1.81478	2.25014	1.75951	1.74499	1.57921	2.09551	1.83795	1.50595	2.21607	1.9317	2.58654	1.81875	1.6918	1.61591	1.91372	1.27651	0.780008	1.94687	1.62286	1.41325	1.76567	0.198761
Tulp4	0.00983336	0.0261733	0.0133775	0.0138976	0.0161066	0.0140561	0.0106312	0.0160111	0.00662994	0.0147061	0.0117668	0.024728	0.00709143	0.020655	0.0137798	0.0116384	0.0103385	0.0156826	0.0153433	0.00095167	0.0153013	0.0232833	0.0112726	0.0104253	0
Tmem181	0.022975	0.00239528	0.0165936	0.00979032	0.0101665	0.0088184	0.0177544	0.00991577	0.0047539	0.00899594	0.0124685	0.0110132	0.0128293	0.0175733	0.0180665	0.0385621	0.0114431	0.0129683	0.0308335	0.0351374	0.00799503	0.0147424	0.034093	0	0
Dynlt1	0.655589	1.84669	0.585502	0.908894	1.49676	0.734699	0.890127	0.941969	1.46572	0.919474	0.967634	1.86209	0.992971	1.81907	1.25591	1.60895	1.42908	1.31105	1.17121	1.02375	0.71542	1.4358	1.66593	1.5881	0.104487
Sytl3	0.0391609	0.000733748	0.0370502	0.000300195	0.00104931	0.000942759	0	0	0.00195513	0.027643	0.000707648	0	0.000813674	0.00148261	0.0158901	0.00231204	0.0300246	0	0	0.0824464	0	0	0.000984727	0	0
Ezr	2.79412	2.03162	2.27428	1.49752	1.40726	0.89282	1.17395	0.984697	2.46042	3.34952	1.74442	1.11351	1.54419	3.07171	4.3877	0.244846	2.99295	0.91011	0.31402	2.04522	0.707146	0.655487	3.87067	0.294396	0.0967706
Rsph3	0.00441509	0.0196318	0.00583333	0.0155403	0.0167156	0.00950506	0.0114454	0.0216859	0.005276	0.00607891	0.0128793	0.00257079	0.00708672	0.0210402	0.0162687	0.00396573	0.0130926	0.0181958	0.00602873	0.0122651	0.0103306	0.0216217	0.00426492	0	0
Tagap	0	0	0	0	0	0.00040195	0.00020783	0	0.00335886	0.000622599	0	0.00145912	0.00612883	0	0	0	0	0	0	0.983613	0	0	0	0	0
AABR07001493.1	0	0	0	0	0	0	0	0	0	0	0	0	0	0	0	0	0	0	0	0	0	0	0	0	0
Fndc1	0.0106203	0.0341063	0.0110378	0.000950443	0.00273987	0.00162145	0.00364222	0.0042629	0.000982659	0.0830269	0.000981815	0.00187944	0.00199879	0.00287901	0.00419782	0.433423	0.0473328	0.00415148	0.0111714	0	0.00114977	0	0.00564383	0.0681187	0
AABR07001497.1	0	0	0	0	0	0	0	0	0	0	0	0	0	0	0	0	0	0	0	0	0	0	0	0	0
Sod2	2.82123	1.14954	2.011	3.65588	2.5442	2.76238	2.95307	2.25806	1.6585	2.91052	2.0638	1.84062	1.95845	1.0803	2.81049	1.18654	2.33114	1.85569	1.30628	7.1936	1.54001	0.983181	0.714303	1.78153	0.0728644
Wtap	0.244621	0.691499	0.242438	0.345504	0.630925	0.355426	0.322415	0.299039	0.52388	0.380291	0.406348	0.650761	0.297585	0.647513	0.474671	0.54646	0.414704	0.373569	0.621338	0.535173	0.427614	0.580916	0.387463	0.446508	0
Acat2	0.132727	0.0970012	0.0919915	0.0656876	0.0393899	0.046102	0.0487527	0.0279018	0.0432978	0.180993	0.0652679	0.0463566	0.0697572	0.0774439	0.182231	0.0351822	0.115698	0.0362157	0.00716972	0.0107955	0.0156288	0.0438214	0.0513712	0.0219915	0
Acat2l1	0.0686112	0.0484121	0.0362527	0.0553689	0.0296989	0.027276	0.0287694	0.0313955	0.0325243	0.0973455	0.0366971	0.0304405	0.0369621	0.0584999	0.0752044	0.0221389	0.0543757	0.0322967	0.00735587	0.013942	0.01539	0.0178291	0.0404901	0.0225472	0
Tcp1	0.877015	1.98703	0.67412	1.23888	2.07678	1.15105	1.06318	1.18102	1.80507	1.19981	1.22798	2.52535	0.985293	1.93511	1.6733	1.6047	1.39919	1.11949	1.10074	0.672968	1.30521	1.74135	1.32572	2.04478	0.0561687
Mrpl18	1.21592	1.46227	0.905286	1.1449	1.5186	1.18792	1.07666	1.02616	1.19332	1.43965	0.945784	1.71888	0.877284	1.40008	1.57591	1.45006	1.84468	0.782413	0.90637	0.925271	0.935657	0.914802	0.924637	1.94712	0.0505135
Pnldc1	0.0100894	0.0101662	0.00863555	0.00317462	0.0102027	0.00776623	0.00799187	0.00633611	0.00243947	0.0104346	0.00355074	0.0192779	0.000647873	0.00753522	0.0161373	0.000443972	0.0145133	0	0.00171412	0.0130113	0.00354539	0.03971	0.0059964	0.0221092	0.0262182
Mas1l	0	0	0	0	0	0	0	0	0	0	0	0	0	0	0	0	0	0	0	0	0	0	0	0.00270119	0
Mas1	0.00155098	0	0	0	0	0	0	0.00113107	0	0	0	0	0	0	0.000239994	0.00395256	0.00277553	0	0	0	0	0	0	0.218948	0
Igf2r	3.57908	0.637312	2.84173	0.422476	0.4903	0.401748	0.435726	0.455257	0.412962	1.1528	0.513827	0.509485	0.414912	0.689302	1.21973	1.4677	2.47717	0.456539	0.519177	0.423379	0.44512	0.736963	0.645174	1.29237	0.0470471
AC114389.2	0	0	0	0	0	0	0	0	0	0.000221879	0	0	0	0	0	0	0	0	0	0	0	0	0	0	0
Slc22a1	3.11314	0.0409598	1.68947	0.0256422	0.0227964	0.0231812	0.0284284	0.0634697	0.0266773	0.640799	0.0305481	0.0180568	0.0485484	0.026502	0.803791	0.0619832	1.46803	0.0431222	0.121875	0.010671	0.0531825	0.0245915	0.0227187	0.187241	0.0505135
Slc22a2	1.67204	0.0207527	0.992998	0.0203247	0.0132665	0.010832	0.0169821	0.0314028	0.0142482	1.87307	0.0247271	0.00959781	0.0356593	0.00910155	0.601397	0.0500161	1.16299	0.008971	0.0407519	0.053676	0.0182262	0.0150698	0.0110201	0.188337	0
AC114389.1	0.000224423	0	0	0	0	0	0	0	0	0.000210336	0	0	0	0	0	0	0.00082059	0	0	0	0	0	0	0	0
Slc22a3	0.000671962	0.000404635	0.000164795	0.00115596	0.000320212	0.000425611	0	0	0	0.000376473	0.000464424	0	0	0.000697665	0	0.00395256	0	0	0	0.00148294	0	0	0	0.352584	0
Plg	0.00205334	0.00129739	0.000206504	0.000301717	0.000264712	0.000384765	0.0014531	0	0.000282413	0.00555589	0.000818536	0.000812938	0.000711204	0.000785156	0.00357144	0.0144076	0.00319073	0.000656076	0	0	0	0	0	0.0340889	0
AABR07001512.1	0.00344634	0.00479119	0.00325585	0.00281641	0.00771201	0.00162535	0.00105575	0.00683085	0.00559573	0.00678921	0.00292795	0.0138128	0.00860782	0.00305229	0.00657219	0.00120944	0.00972392	0.00179564	0	0.000885357	0.00229885	0	0.00329763	0	0
Map3k4	0.19064	0.21736	0.153757	0.15214	0.179875	0.140252	0.123701	0.113832	0.138664	0.224115	0.17462	0.219637	0.125955	0.183072	0.257067	0.203306	0.22155	0.115157	0.117444	0.147078	0.168996	0.252798	0.124125	0.180702	0
AABR07001516.1	0	0	0	0	0	0	0	0	0	0	0	0	0	0	0	0	0	0	0	0	0	0	0	0	0
Agpat4	0.0484523	0.241208	0.0490403	0.0932969	0.233042	0.0841153	0.0859825	0.075378	0.265515	0.145827	0.123495	0.155003	0.0555237	0.236441	0.133116	0.426911	0.111511	0.124876	0.54593	0.578293	0.0419107	0.12591	0.119429	0.235181	0
AC135026.1	0	0	0	0	0	0	0	0	0	0	0	0	0	0	0	0	0	0	0	0	0	0	0	0	0
AABR07001518.1	0	0	0	0	0	0	0	0	0	0	0	0	0	0	0	0	0	0	0	0	0	0	0	0	0
AABR07001519.1	0.000175289	0.00138753	0.00115219	0.000260737	0	0.00110371	0.000472049	0.000732083	0.000406896	0.00183244	0.000687122	0	0	0	0.00361539	0.00108326	0.000617301	0	0	0.00425528	0	0	0	0	0
LOC108348175	0.0591048	0.318086	0.0785309	0.0967035	0.19199	0.128042	0.102422	0.15239	0.103567	0.121748	0.0908114	0.213745	0.0617497	1.02796	0.172124	0.216666	0.108095	0.0814989	0.683957	0.202175	0.352469	0.246507	0.0721163	0.0610098	0
AABR07001555.1	0	0	0	0	0	0	0	0	0	0	0	0	0	0	0	0	0	0	0	0	0	0	0	0.00795317	0
Pabpc6	0	0	0	0	0	0.00118257	0	0.00873538	0	0.000188975	0.000382017	0	0	0.00183896	0	0	0.00160161	0.00160277	0	0	0.0014389	0	0	0	0
MGC94891	0	0	0	0	0	0	0.000240163	0	0	0	0	0	0	0	0	0	0	0	0	0	0	0	0	0	0
Pde10a	0.00140129	0.00189658	0.003404	0.0338484	0.0118374	0.0196595	0.0500354	0.0289392	0.0136694	0.00180819	0.0347801	0.016587	0.00846134	0.0468338	0.00656195	0.0513588	0.00216549	0.11699	0.0374232	0.0050473	0.00115817	0.00709366	0	0.0719667	0
Tbxt	0	0	0	0	0	0	0	0	0	0	0	0	0	0	0	0	0	0	0	0	0	0	0	0	0
T2	0	0	0	0	0	0	0	0	0	0	0.000398628	0	0	0	0	0.000757931	0	0	0	0.0010614	0	0	0	0	0
Prr18	0	0	0	0	0	0	0	0	0	0	0	0	0	0	0	0	0	0	0	0	0	0	0	0	0
Sft2d1	0.700922	1.12461	0.622577	0.719204	0.922305	0.73034	0.739053	0.692229	0.991559	0.891515	0.747402	0.806657	0.877646	0.982859	0.903261	1.00426	0.84871	0.858323	2.03703	1.27782	0.856515	0.535258	0.960526	1.03015	0
Mpc1	8.35245	2.72785	6.66076	7.3343	5.15217	9.10355	8.30774	6.50466	3.25236	6.15607	4.53373	3.94871	10.7277	1.79759	4.78928	2.34327	5.55741	5.22729	2.87016	1.74205	6.23116	1.43477	1.50366	2.94342	0.148925
Ccr6	0	0	0.00406926	0.000337294	0	0	0.000353494	0.00328556	0	0	0	0	0	0	0	0	0	0	0	0.0944263	0	0	0	0	0
Fgfr1op	0.0428121	0.0963972	0.0387659	0.0766294	0.100384	0.0628154	0.0649683	0.100309	0.105455	0.0491284	0.0803126	0.130681	0.0946596	0.135892	0.0696506	0.160508	0.0599762	0.0845179	0.0741225	0.0976076	0.0782666	0.16197	0.0929254	0.107693	0
Rnaset2	1.6401	2.40914	1.12748	2.12214	1.75039	1.58234	1.64937	1.29784	2.03165	2.02462	1.63097	1.29208	3.18253	1.58685	1.77478	1.69982	1.48309	1.70529	1.78669	3.50711	1.35822	1.30411	2.87191	1.01059	0.0505135
AABR07001573.1	0	0	0	0	0	0	0	0	0	0	0	0	0	0	0	0	0	0	0	0	0	0	0	0	0
Rps6ka2	0.0157061	0.0257969	0.0182384	0.0296367	0.0212106	0.0221352	0.00530347	0.0201626	0.0106884	0.0369926	0.0342453	0.0252356	0.0107916	0.0234373	0.039095	0.024635	0.0232928	0.0223473	0.459927	0.0690316	0.0275864	0.0517766	0.0975296	0.00837436	0
Gpr31	0	0	0	0	0	0	0	0	0	0	0	0	0	0	0	0	0	0	0	0	0	0	0	0	0
Tcp10b	0	0	0	0	0	0	0	0	0	0	0	0	0	0	0	0	0	0	0	0	0	0	0	0	0
Ttll2	0	0	0	0	0	0	0	0	0	0	0	0	0	0	0	0	0	0	0	0	0	0	0	0	0
Unc93a	0	0.000315372	0	0	0	0	0	0	0	0.000139799	0	0	0	0	0	0	0	0	0	0	0	0	0	0	0
Afdn	0.239579	0.33524	0.302324	0.310784	0.348922	0.291257	0.298653	0.317141	0.290453	0.20586	0.382055	0.323179	0.260654	0.235457	0.273908	0.134757	0.225208	0.369323	0.545922	0.0273148	0.388297	0.467382	0.22158	0.112104	0
AABR07001591.1	0.0263649	0.040863	0.0286114	0.0203035	0.0254976	0.0193113	0.0132682	0.0201912	0.0308211	0.0246947	0.0358558	0.0218422	0.0435056	0.0155207	0.0327587	0.00616752	0.0238282	0.0331929	0.0375575	0.00161304	0.0574758	0.0387195	0.00659147	0	0
AABR07001592.2	0	0	0	0	0	0	0	0	0	0	0	0	0	0	0	0	0	0	0	0	0	0	0	0	0
AABR07001592.1	0	0	0	0	0	0	0	0	0	0	0	0	0	0	0	0	0	0	0	0	0	0	0	0	0
RGD1560718	0.000228476	0.000255814	0	0.000494129	0	0	0	0	0	0	0	0	0.00053974	0	0	0	0	0	0	0	0	0	0	0	0
LOC103690980	0.000191408	0	0	0	0	0	0	0	0	0	0	0	0	0	0	0.00071754	0	0	0	0	0	0	0	0	0
AABR07001599.1	0.0031404	0.000123104	0.00575987	0.00698458	0.00107214	0.0103528	0.00477345	0.00898523	0.00425378	0.000157762	0.00536421	0.00396232	0.0272849	0	0.00220114	0.00109532	0.000857455	0.00368884	0.000760829	0	0.00326598	0	0	0	0
AABR07001610.1	0	0	0	0	0	0	0	0	0	0	0	0	0	0	0	0	0	0	0	0	0	0	0	0	0
LOC102551080	0.000128855	0	0	0	0	0	0	0	0	0	0	0	0	0	0	0	0	0	0	0	0	0	0	0	0
AABR07001623.1	0	0	0	0	0	0	0	0	0	0	0	0	0	0	0	0	0	0	0	0	0	0	0	0	0
AABR07001634.1	0.00347654	0.00615581	0.00393255	0.00429432	0.00110091	0.00520782	0.00457492	0.00516896	0.00546292	0.00882965	0.00869163	0.00424758	0.013718	0.00535336	0.00533968	0	0.00178098	0.00105222	0.000771103	0	0.0107354	0	0	0	0
AABR07001640.1	0	0	0	0	0	0	0	0	0	0	0	0	0	0	0	0	0	0	0	0	0	0	0	0	0
LOC100911027	0	0	0	0	0.000239295	0	0.000339606	0	0.000373736	0	0.000247436	0.000296664	0	0	0	0	0	0	0	0	0	0	0.00116487	0	0
Smok2a	0.000107991	0	0	0	0	0.00037115	0	0	0	0	0	0	0	0	0	0	0	0	0	0	0	0	0	0	0
AABR07001662.1	0.000590195	0.000141396	0.00119216	0.00266784	0.00236094	0.00925853	0.0038477	0.0018926	0.00191128	0.00114678	0.00397207	0.00235467	0.00160809	0	0.000883358	0.000478016	0.000453295	0.00487712	0.000889592	0	0.00592375	0	0	0	0
RGD1561667	0	0	0	0	0	0	0	0	0	0	0	0	0	0	0	0	0	0	0	0	0	0	0	0	0
AABR07001700.1	0	0	0	0	0	0	0	0	0	0	0	0	0	0	0	0	0	0	0	0	0	0	0	0	0
AABR07001699.1	0	0	0	0	0	0	0	0	0	0	0	0	0	0	0	0	0	0	0	0	0	0	0	0	0
AABR07001700.2	0	0	0	0	0	0	0	0	0	0	0	0	0	0	0	0	0	0	0	0	0	0	0	0	0
AABR07001734.1	0	0	0	0	0	0	0	0	0	0	0	0	0.000362074	0	0	0	0	0	0	0	0	0	0	0	0
Vom2r9	0	0	0	0	0	0	0	0	0	0	0	0	0	0	0	0	0	0	0	0	0	0	0	0	0
Dact2	0.220674	0.787587	0.217485	0.531957	0.845023	0.324882	0.187297	0.267054	0.774801	0.379897	0.705292	0.658724	0.583482	0.227271	0.692235	0.0478657	0.362991	0.302708	0.0247029	0.022857	0.434986	0.271322	0.150786	0.0249532	0.0462571
Smoc2	0.00179219	0.00635131	0.00193695	0.00314127	0.0172784	0.00711827	0.0024612	0.00626217	0.0550051	0.00689072	0.0362903	0.0206673	0.00391606	0.00482494	0.00293733	0.400424	0.0134891	0.00109971	0	0	0	0.00843284	0.00232877	0.00590739	0
AABR07001762.1	0	0	0	0	0	0	0	0	0	0	0	0	0	0	0	0	0	0	0	0	0	0	0	0	0
Thbs2	0.000345607	9.98101e-05	0	0	0	0.00145754	0.000820139	0	0.000251264	0.00325595	0	0	0	0.0132292	0	0.264537	0.000625527	0	0.913648	0.00789745	0	0	0.0104034	0.490488	0
AABR07001764.1	0	0	0	0	0	0	0	0	0	0	0	0	0	0	0	0	0	0	0	0	0	0	0	0	0
Wdr27	0.0102764	0.0311601	0.0119232	0.0110413	0.011207	0.00980073	0.0127143	0.0129733	0.0150729	0.0146014	0.0207615	0.00908684	0.0220485	0.0229684	0.0128095	0.00481627	0.0128558	0.0144607	0	0	0.0146609	0.00889932	0.00243598	0	0
LOC100125364	0.215499	0.318823	0.200894	0.242278	0.238168	0.196163	0.193278	0.154593	0.266779	0.315499	0.228107	0.179609	0.239641	0.357117	0.313041	0.210692	0.220165	0.234675	0.222194	0.155934	0.297576	0.151955	0.184692	0.29354	0
Phf10	0.256164	0.383299	0.19733	0.294907	0.350472	0.241815	0.254899	0.283657	0.368497	0.296645	0.305461	0.420733	0.297558	0.446699	0.357488	0.341341	0.360573	0.267324	0.291066	0.332879	0.364551	0.269796	0.138389	0.263827	0
Tcte3	0.000319067	0.00064574	0.000321671	0.00105917	0.000551389	0.000610463	0	0	0.00202618	0.000193261	0	0.0031081	0.00211451	0.000753056	0.000610224	0	0	0	0	0	0.00129969	0	0	0	0
Ermard	0.051283	0.0858064	0.0569514	0.0860021	0.0896223	0.0811518	0.0972503	0.114394	0.0799528	0.0746064	0.0853511	0.0653495	0.105441	0.151319	0.0740452	0.0960027	0.0542188	0.104976	0.0630536	0.0682355	0.0919993	0.097239	0.0659495	0.0350453	0
Dll1	0.00257386	0.0146964	0.00467812	0.00151997	0.0148707	0.00472917	0.00574341	0.0127004	0.0194871	0.0165384	0.0174705	0.0319783	0.127484	0.0213609	0.0111504	0.00787649	0.0166233	0.00282703	0.151668	0.00344478	0.00502484	0.0275742	0.0298585	0.00333781	0
Fam120b	0.119195	0.169712	0.130923	0.148866	0.162125	0.144151	0.138981	0.11677	0.140678	0.120654	0.150392	0.114214	0.149307	0.200573	0.151229	0.204523	0.120608	0.123403	0.168516	0.101688	0.142726	0.121676	0.0712954	0.159262	0
Psmb1	2.49076	4.35767	1.79862	4.35347	5.48562	3.24932	3.59453	3.17316	4.48674	3.37527	3.8894	4.8755	4.24447	5.54845	4.47949	4.26313	3.41851	4.02067	4.56579	4.21922	3.23668	3.4149	4.23475	4.03577	0.503491
Tbp	0.039166	0.121329	0.0553872	0.0661281	0.106445	0.0697321	0.0577887	0.0685205	0.101286	0.0529522	0.0724246	0.165576	0.0719275	0.119067	0.0799822	0.0957706	0.0837086	0.0860015	0.0559268	0.0481243	0.0585576	0.0996545	0.0532259	0.0788059	0
Pdcd2	0.277579	0.47331	0.196215	0.309856	0.384629	0.252061	0.289638	0.21811	0.345806	0.348125	0.314007	0.309258	0.273916	0.519191	0.375227	0.262152	0.325366	0.382029	0.390799	0.420443	0.331659	0.314058	0.421933	0.177682	0
Prdm9	0.024125	0.00952196	0.0252604	0.0151375	0.00862766	0.0228514	0.0149239	0.0115937	0.00870491	0.0188341	0.0140826	0.0027772	0.0115012	0.00799161	0.00686104	0.00185018	0.00993538	0.0138759	0.0258319	0.00383752	0.00822167	0	0	0	0
AABR07001780.1	0	0	0	0	0	0	0	0	0	0	0	0	0	0	0	0	0	0	0	0	0	0	0	0	0
Chd1	0.0456248	0.122418	0.0573474	0.0787379	0.113298	0.0803809	0.0658629	0.0693479	0.131229	0.0749162	0.112919	0.147899	0.0898134	0.172093	0.105068	0.154199	0.0739089	0.0933889	0.156114	0.155903	0.0767663	0.140113	0.0931867	0.107506	0
Rgmb	0.00176998	0.0211885	0.00363381	0.0053579	0.00613875	0.00989916	0.00306463	0.0100706	0.00267313	0.00601668	0.00345973	0.0117609	0.00220372	0.00134693	0.00200407	0.00345295	0.00131848	0.00608488	0.0131766	0.00144462	0.00366427	0.018843	0.00277656	0	0
AABR07001799.1	0	0	0	0	0	0	0	0	0	0	0	0	0	0	0	0	0	0	0	0	0	0	0	0	0
Riok2	0.143142	0.332777	0.177396	0.263989	0.362681	0.17831	0.226346	0.197426	0.293636	0.206465	0.261114	0.333191	0.227145	0.325191	0.292302	0.252779	0.212752	0.240443	0.275937	0.168675	0.180449	0.261813	0.178571	0.387696	0
Lix1	0.000517327	0.000209579	0.00385639	0.0031144	0.00105986	0.00355267	0.000657618	0.00446382	0.286301	0.000660256	0.00682123	0.00445451	0.00398888	0.00811909	0.00233907	0	0.00050351	0	0.00267408	0.00139102	0.0394908	0.0198228	0.00344706	0	0
Lnpep	0	0	0	0	0	0	0	0	0	0	0	0	0	0	0	0	0	0	0	0.0054301	0	0	0	0	0
Spaca6	0.00274386	0.0257206	0.00327469	0.00702292	0.0123318	0.0178419	0.00842966	0.00956215	0.0185354	0.00523623	0.00597369	0.0175871	0.0161943	0.0196953	0.00500946	0.0348264	0.00329669	0.0181691	0.012158	0.00109845	0.0549699	0.0682602	0.000807715	0.0160889	0
Has1	0	0	0	0	0	0	0.000254467	0	0.000224674	0	0	0	0	0.0130464	0	0.0282404	0	0	0	0.00825613	0	0	0	0	0
Fpr1	0	0	0	0	0	0	0	0	0	0	0	0	0	0	0	0	0	0	0	0.0136361	0	0	0	0	0
Fpr2	0.000273547	0	0	0	0	0	0	0	0	0	0	0	0	0	0	0	0	0	0	0.74643	0	0	0	0	0
Fpr-rs3	0	0	0	0	0	0	0	0	0	0	0	0	0	0	0	0	0	0	0	0	0	0	0	0	0
Vom1r6	0	0	0	0	0	0	0	0	0	0	0	0	0	0	0	0	0	0	0	0	0	0	0	0	0
Vom1r7	0	0	0	0	0	0	0	0	0	0	0	0	0	0	0	0	0	0	0	0	0	0	0	0	0
AC091336.1	0	0	0	0	0	0	0	0	0	0	0	0	0	0	0	0	0	0	0	0	0	0	0	0	0
Vom1r8	0	0	0	0	0	0	0	0	0	0	0	0	0	0	0	0	0	0	0	0	0	0	0	0	0
Vom1r9	0	0	0	0	0	0	0	0	0	0	0	0	0	0	0	0	0	0	0	0	0	0	0	0	0
Vom1r10	0	0	0	0	0	0	0	0	0	0	0	0	0	0	0	0	0	0	0	0	0	0	0	0	0
Vom1r11	0	0	0	0	0	0	0	0	0	0	0	0	0	0	0	0	0	0	0	0	0	0	0	0	0
Vom1r12	0	0	0	0	0	0	0	0	0	0	0	0	0	0	0	0	0	0	0	0	0	0	0	0	0
LOC108348087	0	0	0	0	0	0	0	0	0	0	0	0	0	0	0	0	0	0	0	0	0	0	0	0	0
Vom1r15	0	0	0	0	0	0	0	0	0	0	0	0	0	0	0	0	0	0	0	0	0	0	0	0	0
Ppp2r1a	0.615266	1.30437	0.616715	1.0383	1.25437	0.941055	0.894078	0.821666	1.14731	0.777882	0.996304	1.03259	0.974982	1.26596	1.07907	1.06999	0.65298	0.89548	0.846339	0.547244	1.16744	0.742815	0.963557	0.845654	0
Vom1r-ps112	0	0	0	0	0	0	0	0	0	0	0	0	0	0	0	0	0	0	0	0	0	0	0	0	0
LOC100365363	0.0304895	0.0664878	0.0353178	0.061039	0.0832142	0.0544461	0.0534804	0.0500534	0.0543758	0.0425636	0.0623427	0.0738418	0.0271246	0.0843169	0.0643981	0.0545165	0.0405779	0.0498814	0.0701084	0.0171824	0.037365	0.0601757	0.0251411	0.142531	0
Vom1r19	0	0	0	0	0	0	0	0	0	0	0	0	0	0	0	0	0	0	0	0	0	0	0	0	0
Vom1r20	0	0	0	0	0	0	0	0	0	0	0	0	0	0	0	0	0	0	0	0	0	0	0	0	0
LOC102552527	0.00371425	0.0184354	0.0112346	0.01582	0.0194817	0.0194491	0.0114944	0.0150992	0.0206656	0.0108292	0.0231362	0.00980877	0.0139121	0.0227958	0.0208975	0.0173138	0.00576577	0.0125594	0.0454154	0.0174561	0.0190014	0.00236421	0.0196348	0.0139393	0
Zfp54	0.00877949	0.0167648	0.0107052	0.0176331	0.0167773	0.0283488	0.0123037	0.0240614	0.0159281	0.0111905	0.0150372	0.0161219	0.0184584	0.0161391	0.0151929	0.0172425	0.00622537	0.0191055	0	0.0126697	0.0189164	0.023275	0.0154183	0.00277711	0
AABR07001896.1	0.00908899	0.0478633	0.0104737	0.0168593	0.0295013	0.0141737	0.0158508	0.019592	0.0463242	0.0144266	0.0277768	0.0306346	0.0157088	0.0368829	0.0176743	0.0201975	0.0149375	0.0119366	0.0092105	0.0327391	0.0392807	0.0887545	0.0202533	0.0174905	0
Zfp52	0.0115451	0.0638886	0.016636	0.0519068	0.0639156	0.039443	0.0414551	0.0316965	0.06928	0.0252781	0.0762578	0.024954	0.0544281	0.0430052	0.0329359	0.0202327	0.0149562	0.032384	0.0367704	0.0123376	0.0663074	0.0957441	0.0591222	0.0168845	0
LOC108348215	0.00300614	0.0130372	0.00900316	0.0119751	0.0119137	0.016115	0.00633744	0.012743	0.0131877	0.00569664	0.0103009	0.00191732	0.0266323	0.00773089	0.00482064	0.00372665	0.00891806	0.00606816	0.018423	0.0267746	0.00634083	0.00534909	0.0147829	0.00880832	0
Zfp51	0.00373791	0.0119473	0.00835662	0.0100709	0.00592964	0.00579021	0.00887983	0.0120155	0.00965539	0.00856703	0.0196044	0.00692273	0.00993326	0.0136034	0.0105752	0.0167474	0.0106615	0.0128717	0.0185072	0.0140133	0.0184759	0.0117719	0.00428307	0	0
AABR07001902.1	0.00399941	0.0172249	0.00124833	0.00402459	0.0163992	0.00311936	0.00201348	0.00766571	0.00969528	0.00780937	0.00828678	0.0142377	0.00344132	0.0187933	0.0103302	0.0231095	0.00670158	0.00439811	0.0151973	0.0205908	0.00448585	0.027791	0.0344808	0.0278253	0
Vom1r22	0	0	0	0	0	0	0	0	0	0	0	0	0	0	0	0	0	0	0	0	0	0	0	0	0
Vom1r23	0	0	0	0	0	0	0	0	0	0	0	0	0	0	0	0	0	0	0	0	0	0	0	0	0
AABR07001905.2	0.00962029	0.00798525	0.0124365	0.0133678	0.00852752	0.0124158	0.0109198	0.0148312	0.00972588	0.00511508	0.0110904	0.0135085	0.0108968	0.0169469	0.0080959	0.0073825	0.00866771	0.0230098	0.00559748	0.00648363	0.0128866	0.00424565	0.00948697	0.010925	0
AABR07001905.1	0.00232343	0.00989801	0.00394914	0.00564845	0.00887091	0.00523129	0.00665587	0.00671431	0.00832165	0.00227773	0.000906095	0.00231064	0.00916165	0.0038252	0.00257355	0.00163312	0.0042055	0.0058931	0.000791109	0	0.0118166	0	0.0101407	0	0
AABR07001910.1	0.00996775	0.0293565	0.015031	0.00905298	0.020713	0.0179206	0.0131559	0.0106457	0.0404485	0.00967255	0.0203024	0.0184904	0.0126256	0.0597019	0.0167959	0.0634442	0.0158871	0.013405	0.0509125	0.0116982	0.0240401	0.0304148	0.0261699	0	0
AABR07001923.1	0.0118955	0.0217728	0.0213561	0.0276358	0.0223037	0.0226266	0.0321054	0.0240971	0.023176	0.0202018	0.0359128	0.0272909	0.0232898	0.0600746	0.0226628	0.0433991	0.00685793	0.0444028	0.0611942	0.00680824	0.0132383	0.0379769	0.0125917	0.0024973	0
LOC102555377	0.00545172	0.0117629	0.00668878	0.0066513	0.014121	0.00860568	0.00936452	0.0120535	0.0153123	0.00778841	0.0119502	0.0149603	0.0151744	0.0104718	0.00397442	0.0184432	0.00732138	0.0169969	0.00202772	0.00414959	0.0031723	0.028524	0.00471364	0.0100297	0
AABR07001926.1	0	0.00142252	0	0	0.00022239	0.000382443	0.000367079	0	0.0012448	0.000515751	0.000572798	0.00169894	0.000639214	0.00195757	0	0.000517064	0.000407532	0	0	0	0	0.00186247	0	0	0
AABR07001926.2	0	0.000244234	0	0	0	0	0	0	0	0	0	0	0	0	0	0	0	0	0	0	0	0	0	0	0
AABR07001926.3	0.00465321	0.020388	0.0104759	0.0104666	0.0230323	0.0121206	0.014785	0.00656091	0.0166433	0.00875532	0.00912701	0.0136261	0.00392384	0.0154325	0.0137951	0.0347286	0.0118422	0.0148023	0.0181156	0.00118316	0.00808918	0.0115876	0.00809342	0.020761	0
AABR07001929.1	0.000382007	0.000461393	0.00166494	0	0	0	0	0	0	0	0	0	0	0	0	0	0	0	0	0	0	0.012457	0	0	0
AABR07001942.1	0.00019152	0	0	0	0	0	0	0	0	0	0	0	0	0.00598104	0	0	0	0	0	0	0	0	0	0	0
Zfp40	0.00963594	0.0334675	0.0111488	0.0258246	0.0388091	0.024649	0.0265711	0.0277787	0.0303168	0.0169068	0.0349451	0.030634	0.0157786	0.0521915	0.0278448	0.116518	0.0146354	0.0293793	0.0432247	0.0216367	0.0295633	0.0496178	0.015002	0.0953452	0.12695
Vom2r15	0	0	0	0	0	0	0	0	0	0	0	0	0	0	0	0	0	0	0	0	0	0	0	0	0
LOC682419	0	0	0	0	0	0	0	0	0	0	0	0	0	0	0	0	0	0	0	0	0	0	0	0	0
Vom2r16	0	0.000338034	0.000575419	0.000343171	0.00218456	0.00038407	0.000304415	0.00154794	0	0.00119661	0.00218863	0.00227135	0.000948998	0.000370006	0.000719219	0	0	0.00116394	0	0	0	0	0	0	0
AABR07001967.1	0	0	0	0	0	0	0	0	0	0	0	0	0	0	0	0	0	0	0	0	0	0	0	0	0
Vom1r110	0	0	0	0	0	0	0	0	0	0	0	0	0	0	0	0	0	0	0	0	0	0	0	0	0
Vom1r28	0	0	0	0	0	0	0	0	0	0	0	0	0	0	0	0	0	0	0	0	0	0	0	0	0
Vom1r29	0	0	0	0	0	0	0	0	0	0	0	0	0	0	0	0	0	0	0	0	0	0	0	0	0
Vom1r109	0	0	0	0	0	0	0	0	0	0	0	0	0	0	0	0	0	0	0	0	0	0	0	0	0
Zik1	0	0	0	0	0	0	0	0	0	0	0	0	0	0	0	0	0	0	0	0	0	0	0	0	0
AC098462.1	0	0	0	0	0	0	0	0	0	0	0	0	0	0	0	0	0	0	0	0	0	0	0	0	0
Vom1r30	0	0	0	0	0	0	0	0	0	0	0	0	0	0	0	0	0	0	0	0	0	0	0	0	0
AABR07071874.1	0	0	0	0	0	0	0	0	0	0	0	0	0	0	0	0	0	0	0	0	0	0	0	0	0
Vom2r26	0	0	0	0	0	0	0	0	0	0	0	0	0	0	0	0	0	0	0	0	0	0	0	0	0
Lilrc2	0	0	0	0	0	0	0	0	0	0	0	0	0	0	0	0	0	0	0	0.114361	0	0	0	0	0
Lilrb2	0.000244976	0	0	0	0	0	0.000335391	0	0.000232654	0.000181678	0	0	0	0	0.000436379	0	0	0	0	1.12063	0	0	0.0023242	0	0
Lilrb3a	0	0	0	0	0	0	0	0	0	0	0	0	0	0	0	0	0	0	0	0.377345	0	0	0	0	0
AABR07002001.1	0	0	0	0	0	0	0	0	0	0	0	0	0	0	0	0	0	0	0	0.0165457	0	0	0	0	0
Rps9	7.64782	23.2687	6.04155	11.4129	25.3065	9.20535	7.26781	10.5119	19.827	11.9803	12.4157	23.0629	7.1921	21.9282	21.3586	19.9713	11.9566	9.71701	18.9777	22.5254	10.871	28.7271	36.748	17.7913	2.29553
Tsen34l1	0	0	0	0	0	0.000581579	0	0	0	0	0	0	0.000374979	0	0	0	0	0	0	0	0	0	0	0	0
Mboat7l1	0.188941	0.275166	0.155813	0.240337	0.251725	0.198087	0.233679	0.138993	0.268261	0.25844	0.254266	0.395111	0.244919	0.386826	0.268794	0.316559	0.333799	0.265442	0.1597	1.24167	0.243621	0.196661	0.181491	0.0354526	0
Tmc4	0.0062753	0.29724	0.0222542	0.167632	0.146454	0.328423	0.235179	0.188301	0.487639	0.0190191	0.254204	0.0965647	0.46678	0.0323326	0.0191395	0.0119803	0.0213074	0.222025	0.0321084	0.0214976	0.259587	0.102489	0.354679	0.00545099	0
Pirb	0	0	0	0	0	0	0	0	0	0	0	0	0	0	0	0	0	0	0	0.0425505	0	0	0	0	0
Tsen34	0.367209	1.01757	0.342598	0.761721	1.01704	0.686924	0.64592	0.589639	1.01598	0.560878	0.729695	1.10728	0.605123	0.860552	0.706792	0.838568	0.609362	0.757706	0.817007	0.292728	0.708367	0.558171	0.550827	0.433178	0
Mboat7	0	0	0	0	0	0	0	0	0	0	0	0	0	0	0	0	0	0	0	0	0	0	0	0	0
Leng1	0.121782	0.274591	0.126764	0.225287	0.200574	0.183896	0.192028	0.134302	0.238984	0.184849	0.153028	0.153107	0.208711	0.198917	0.195978	0.142365	0.121716	0.195939	0.186721	0.154489	0.205666	0.20852	0.196683	0.143139	0
Cnot3	0.0894294	0.31484	0.104815	0.159791	0.265752	0.15437	0.152981	0.182671	0.257012	0.170977	0.197463	0.353076	0.149696	0.450683	0.214049	0.299837	0.186974	0.186436	0.251005	0.298186	0.191337	0.318708	0.181374	0.145384	0
Prpf31	0.0491525	0.113994	0.0555379	0.0850056	0.117263	0.0603395	0.0676607	0.089356	0.125141	0.0636718	0.100846	0.165799	0.0759101	0.123154	0.105277	0.103261	0.0979433	0.0611967	0.129419	0.102227	0.0655041	0.140513	0.15273	0.102909	0.0266073
Tfpt	0.0488619	0.105492	0.0354967	0.0559571	0.0772837	0.0460441	0.0530391	0.0765163	0.0923082	0.0824048	0.0725136	0.0798757	0.0487309	0.102005	0.100207	0.0858969	0.0529186	0.0448488	0.0906906	0.0805786	0.0735908	0.106647	0.0766548	0.293392	0
Ndufa3	1.79112	0.884393	1.28363	1.64025	1.2075	1.53906	1.56642	1.22468	0.957372	1.61308	1.01273	0.968124	1.90105	0.593152	1.47401	0.488458	1.4483	1.11811	0.717203	0.630779	0.802001	0.476447	0.594083	0.713801	0.0301883
Oscar	0.055579	0.00342935	0.047595	0.00924164	0.00433735	0.00369578	0.00475256	0.00369026	0.00200796	0.0671863	0.001876	0.00413669	0.000554257	0.00362022	0.052086	0.00241302	0.0232938	0.00289723	0.00241669	0.29396	0.00927124	0.0140355	0	0.00277711	0
AC103574.1	0	0	0	0	0	0	0	0	0	0	0.000667736	0	0	0	0	0	0	0	0	0.0202536	0	0	0	0	0
Tarm1	0	0	0	0	0	0	0	0	0	0	0	0	0	0	0	0	0	0	0	0	0	0	0	0	0
Cacng6	0	0	0	0	0	0	0	0	0	0	0	0	0	0	0	0.00934415	0	0	0	0.00916312	0	0	0	0	0
Cacng8	0	0	0	0	0	0	0	0	0	0	0	0	0	0	0	0	0	0	0	0	0	0	0	0	0
Cacng7	0	0	0	0	0	0	0	0	0	0	0	0	0	0	0	0	0	0	0	0	0	0	0	0	0
Prkcg	0.00222186	0.00270223	0.00524268	0.0122306	0.00637309	0.00506258	0.0071459	0.00260796	0.00614419	0.00243174	0.0105259	0.00277034	0.0079222	0.0197072	0.00203965	0.028786	0.00200708	0.00158932	0.00575466	0.0608826	0.0082027	0	0.0258702	0	0
Myadm	0.0497808	0.310575	0.0642453	0.23415	0.181015	0.21992	0.226937	0.139354	0.301992	0.104291	0.264196	0.166324	0.190022	1.36591	0.149705	1.25368	0.0867766	0.18784	0.523834	0.896399	0.433878	0.3667	0.580965	0.887355	0.0301883
Olr1l	0	0	0	0	0	0	0	0	0	0	0	0	0	0	0	0	0	0	0	0	0	0	0	0	0
LOC103689958	0	0	0	0	0	0	0	0	0	0	0	0	0	0	0	0	0	0	0	0	0	0	0	0	0
Olr386	0	0	0	0	0	0	0	0	0	0	0	0	0	0	0	0	0	0	0	0	0	0	0	0	0
Nlrp12	0	0	0	0	0	0	0	0	0.00113987	0	0.000686502	0	0.000219251	0	0	0	0	0	0	0.151233	0	0	0.0142015	0	0
LOC292543	0	0	0	0	0	0	0	0	0	0	0	0	0	0	0	0	0	0	0	0	0	0	0	0	0
Vom2r27	0	0	0	0	0	0	0	0	0	0	0	0	0	0	0	0	0	0	0	0	0	0	0	0	0
LOC103691005	0.0137003	0.0267215	0.0182764	0.0285555	0.0384676	0.0255801	0.0213752	0.0225808	0.0411412	0.0169726	0.0312114	0.0255934	0.0243362	0.0275776	0.0287853	0.0463351	0.0184379	0.0323672	0.0419929	0.0377223	0.0107042	0.0129506	0.012361	0.0024973	0
AABR07002010.1	0.000604119	0.00283776	0.00233901	0.00332837	0.00341116	0.00281042	0.00161553	0.00354126	0.000796474	0.00168581	0.00402251	0.000868524	0.00179776	0.00396213	0.00104359	0.00421474	0.00110528	0.0046054	0	0	0.00499937	0	0.00132433	0	0
Vom2r13	8.3356e-05	0	0	0	0	0	0	0	0	0	0	0	0	0.000697665	0	0	0	0	0	0	0	0	0	0	0
Vom2r80	0	0.000263366	0.000310724	0	0.000876431	0	0	0	0	0	0	0.00100019	0	0	0	0	0	0	0	0	0	0	0	0	0
AABR07002025.1	0	0	0	0	0	0	0	0	0	0	0	0	0	0	0	0	0	0	0	0	0	0	0	0	0
AABR07002044.1	0	0	0	0	0	0	0	0	0	0	0.000544514	0.000425279	0	0	0	0	0	0	0	0	0	0.00216044	0	0	0
Vom2r19	0	0	0	0	0	0	0	0	0	0	0	0	0	0	0	0	0	0	0	0	0	0	0	0	0
Mzf1	0.00703561	0.0315771	0.0129843	0.0322543	0.0517009	0.0354047	0.0372836	0.0420928	0.0423982	0.0179915	0.0293766	0.0198266	0.0184403	0.0425169	0.022583	0.0304492	0.00619621	0.0523203	0.0187421	0.00295731	0.0243443	0.0550864	0.0131105	0.0876803	0
Ube2m	2.59837	2.95553	1.94851	3.28839	3.4193	2.51859	2.88441	2.49585	2.75561	2.87008	2.38987	3.42323	3.07194	3.67802	3.6322	2.08168	3.06224	2.607	2.25609	1.84666	2.42483	1.72344	1.97637	2.55576	0.744373
Chmp2a	1.73975	2.37099	1.21835	2.08308	1.97937	1.92517	2.2258	1.70175	2.21635	2.17367	1.75899	1.40328	2.17203	3.0827	2.12101	1.68664	1.74515	2.37671	2.49879	2.22633	2.3088	1.36304	1.9361	1.73077	0.247872
Trim28	0.479644	1.66095	0.510852	1.04508	1.63463	0.966395	0.862336	0.946373	1.23885	0.76076	1.13187	2.04226	0.841624	1.51623	1.17173	1.12669	1.01784	0.877344	0.799079	0.563926	1.16358	1.3866	0.969558	0.982297	0.123518
Zbtb45	0.0546776	0.161889	0.047782	0.116361	0.163916	0.11712	0.120853	0.121673	0.106082	0.0760713	0.10299	0.153099	0.0914354	0.119497	0.0764035	0.0967106	0.0919114	0.136679	0.0806851	0.0609022	0.115503	0.0777979	0.0878884	0.0954922	0
Slc27a5	0.0244361	0.000393246	0.0148628	0	0.000651051	0	0.000245994	0	0.000823205	0.0106554	0	0	0	0.0033734	0.0355093	0	0.00691595	0	0	0	0	0	0	0	0
AABR07002065.2	0.0144039	0.0129909	0.0067324	0.0152286	0.010251	0.0139604	0.0096048	0.0138975	0.00619454	0.0198589	0.00769684	0.005483	0.0170252	0.0201282	0.0191204	0.0327695	0.00493211	0.00526907	0.00137795	0.00432196	0.0107061	0.00868684	0	0.0160056	0
AABR07002065.1	0.000572969	0	0.000309459	0	0.000375115	0	0	0	0	0	0	0	0	0.00153704	0	0	0	0	0	0	0.00146466	0	0.00369508	0	0
Zfp324	0.00141897	0.00104717	0.00147116	0.00271664	0.00186437	0.00141291	0.0018681	0	0.00428349	0.00184388	0.00191052	0.00136989	0.00529022	0.00252855	0.00327067	0.00231584	0.00495991	0.00226836	0	0	0	0	0	0	0
AABR07002066.2	0	0.00019151	0.00331705	0	0	0	0	0	0	0	0	0	0.000722881	0	0	0	0	0	0	0	0	0.00738111	0	0	0
Rnf225	0.0031966	0.0114686	0.00707466	0.00617333	0.0153367	0.00613532	0.00750314	0.015343	0.0147952	0.00862366	0.0066722	0.0237322	0.0137876	0.016705	0.0109047	0.0222831	0.0125181	0	0.0112516	0.000885357	0.0121681	0.0108628	0.00735577	0.0307815	0
Rps5	9.76918	31.683	7.39038	13.9676	34.4376	11.4321	8.75688	13.3754	26.4624	15.1877	16.2748	30.6397	9.16797	32.9557	29.3936	25.3015	15.6587	12.8429	24.0056	23.199	14.2554	40.7992	52.3774	22.1347	2.28466
Zscan22	0.00172492	0.00132735	0.00105706	0.00106732	0.00219483	0.00588894	0.0018185	0.00839999	0.00389254	0.00104847	0.00141661	0.00353913	0.00544253	0.00104947	0.00180212	0.0083135	0.00214402	0.00280973	0	0	0	0	0.00246161	0	0
Zfp128	0.01776	0.0469615	0.0190934	0.0349242	0.0337616	0.0335323	0.0320153	0.0335276	0.0370651	0.0289628	0.0276469	0.0475616	0.0263806	0.0517212	0.0387258	0.0493911	0.0363369	0.0253768	0.0191798	0.0457853	0.0228818	0.0353482	0.0270997	0.0674789	0
Zfp110	0.0102311	0.017856	0.00972083	0.0162384	0.0253434	0.0195858	0.0222735	0.0347944	0.0227	0.0160219	0.0247784	0.0111462	0.0287921	0.0296494	0.0136992	0.0347146	0.00714894	0.0277904	0.0210114	0.00808038	0.0282556	0.00883728	0.0136238	0.0308072	0
AABR07002068.1	0.000113781	0.00031933	0.00104647	0	0.00118212	0.00281975	0	0.00274381	0.00149775	0.000589183	0	0.000253708	0.00083423	0.000649698	0.000535467	0.00275023	0	0.00221358	0	0	0	0	0	0	0
Zfp329	0.0580211	0.212731	0.103726	0.223934	0.259261	0.182663	0.218188	0.207609	0.250116	0.117247	0.226458	0.200143	0.148977	0.272945	0.165222	0.162197	0.083001	0.208105	0.164455	0.0458469	0.132205	0.215384	0.0803831	0.167464	0
AABR07002071.1	0	0.00103313	0	0	0.00183358	0	0	0.000836491	0.00389513	0	0.000348993	0.00127139	0.000490117	0	0	0.00418775	0.0025857	0	0	0.00109863	0.00598232	0.00550977	0	0	0
Vom2r35	0	0	0	0	0	0	0	0	0	0	0	0	0	0	0	0	0	0	0	0	0	0	0	0	0
Vom2r33	0	0	0	0	0	0	0	0	0	0	0	0	0	0	0	0	0	0	0	0	0	0	0	0	0
AABR07002093.1	0.000105402	0.000670832	0	0	0	0	0.000685061	0	0	0	0.00203697	0.000568518	0	0.00215006	0	0	0	0	0	0	0	0	0	0	0
Zfp606	0.00739891	0.0130573	0.00736601	0.0168103	0.0195076	0.0211855	0.0134967	0.0144106	0.011103	0.0090732	0.0142733	0.0144458	0.00670314	0.0116847	0.00819159	0.0115766	0.00694663	0.0197629	0.0120388	0.00450226	0.00645597	0.03673	0.00354901	0.0122013	0
AABR07002093.2	0	0	0	0	0	0	0	0	0	0	0	0	0	0	0	0	0	0	0	0	0	0	0	0	0
Vom1r53	0	0	0	0	0	0	0	0	0	0	0	0	0	0	0	0	0	0	0	0	0	0	0	0	0
LOC100909481	0	0	0	0	0	0	0	0	0.000414498	0	0	0	0	0.000527046	0	0	0	0	0	0	0	0	0	0	0
LOC100365062	0.000558141	0.00122423	0.000790682	0.000626651	0.00286481	0.00137753	0.00212298	0	0.00749303	0.00081765	0.00375937	0.00575795	0.000533623	0.00486678	0.00142424	0.00106251	0.00071177	0.00260336	0.00192239	0.00210907	0	0	0.00384279	0.00487565	0
LOC108348135	0	0	0	0	0	0	0	0	0	0	0	0	0	0	0	0	0	0	0	0	0	0	0	0	0
Vom1r57	0	0	0	0	0	0	0	0	0	0	0	0	0	0	0	0	0	0	0	0	0	0	0	0	0
Vom1r52	0	0	0	0	0	0	0	0	0	0	0	0	0	0	0	0	0	0	0	0	0	0	0	0	0
Vom1r51	0	0	0	0	0	0	0	0	0	0	0	0	0	0	0	0	0	0	0	0	0	0	0	0	0
AABR07002134.1	0.000433599	0.00144409	0.000723643	0.00437022	0.000568067	0.00055215	0.000325588	0.00495858	0	0.000487068	0.00131272	0.00224538	0.0104411	0	0	0	0	0	0	0	0.00119924	0	0	0	0
Vmn1r83	0	0	0	0	0	0	0	0	0	0	0	0	0	0	0	0	0	0	0	0	0	0	0	0	0
AABR07002140.2	0	0	0	0	0	0	0	0	0	0	0	0	0	0	0	0	0	0	0	0	0	0	0	0	0
Vom1r47	0	0	0	0	0	0	0	0	0	0	0	0	0	0	0	0	0	0	0	0	0	0	0	0	0
Vom1r46	0	0	0	0	0	0	0	0	0	0	0	0	0	0	0	0	0	0	0	0	0	0	0	0	0
AABR07071871.1	0	0	0	0	0	0	0	0	0	0	0	0	0	0	0	0	0	0	0	0	0	0	0	0	0
Vom1r45	0	0	0	0	0	0	0	0	0	0	0	0	0	0	0	0	0	0	0	0	0	0	0	0	0
AC096201.1	0	0	0	0	0	0	0	0	0	0	0	0	0	0	0	0	0	0	0	0	0	0	0	0	0
Vom1r44	0	0	0	0	0	0	0	0	0	0	0	0	0	0	0	0	0	0	0	0	0	0	0	0	0
Vom1r43	0	0	0	0	0	0	0	0	0	0	0	0	0	0	0	0	0	0	0	0	0	0	0	0	0
LOC691661	0	0	0	0	0	0	0	0	0	0	0	0	0	0	0	0	0	0	0	0	0	0	0	0	0
Vom1r42	0	0	0	0	0	0	0	0	0	0	0	0	0	0	0	0	0	0	0	0	0	0	0	0	0
LOC100362054	0	0	0	0	0	0	0	0	0	0	0	0	0	0	0	0	0	0	0	0	0	0	0	0	0
Sbk1	0	0.000810502	0.000245859	0.000375099	0	0	0	0	0.000662169	0.00113797	0	0	0.000658258	0	0	0	0	0	0	0	0	0	0	0	0
Vom1r40	0	0	0	0	0	0	0	0	0	0	0	0	0	0	0	0	0	0	0	0	0	0	0	0	0
Vom1r41	0	0	0	0	0	0	0	0	0	0	0	0	0	0	0	0	0	0	0	0	0	0	0	0	0
LOC108348133	0	0	0	0	0	0	0	0	0	0	0	0	0	0	0	0	0	0	0	0	0	0	0	0	0
LOC102551504	0	0	0	0	0	0	0	0	0	0	0	0	0	0	0	0	0	0	0	0	0	0	0	0	0
LOC108348164	0	0	0	0	0	0	0	0	0	0	0	0	0	0	0	0	0	0	0	0	0	0	0	0	0
Vom1r29.1	0	0	0	0	0	0	0	0	0	0	0	0	0	0	0	0	0	0	0	0	0	0	0	0	0
LOC100911184	0	0	0	0	0	0	0	0	0	0	0	0	0	0	0	0	0	0	0	0	0	0	0	0	0
LOC100911224	0	0	0.000696745	0	0	0.000289349	0	0	0	0	0.000499743	0	0	0	0	0	0.00143096	0.00168175	0	0	0	0.0022813	0	0	0
LOC108348118	0.00300173	0.00522493	0.00148677	0.00722559	0.00748071	0.00796979	0.0102734	0.00995744	0.00813805	0.0038261	0.00808015	0.0138934	0.00625423	0.0143592	0.00332198	0.0152888	0.00520856	0.00838845	0.0134115	0.00289453	0.0105815	0.00527697	0.0092907	0	0
Vom1r27	0	0	0	0	0	0	0	0	0	0	0	0	0	0	0	0	0	0	0	0	0	0	0	0	0
Vom1r63	0	0	0	0	0	0	0	0	0	0	0	0	0	0	0	0	0	0	0	0	0	0	0	0	0
AABR07002209.1	0	0	0	0	0	0	0	0	0	0.000203198	0	0	0	0	0	0	0	0	0	0	0	0	0	0	0
LOC103690077	0	0	0	0	0	0	0	0	0	0	0	0	0	0	0	0	0	0	0	0	0	0	0	0	0
Prrg3	0	0	0	0	0	0	0	0	0	0	0	0	0	0	0	0	0	0	0	0	0	0	0	0	0
Nlrp4a	0	0	0	0	0	0	0	0	0	0	0	0	0	0	0	0	0	0	0	0	0	0	0	0	0
AABR07002241.1	0	0	0	0	0	0	0	0	0	0	0	0	0	0	0	0	0	0	0	0	0	0	0	0	0
Vom2r28	0	0	0	0	0	0	0	0	0	0	0	0	0	0	0	0	0	0	0	0	0	0	0	0	0
Zfp418	0.0100147	0.0224906	0.0228413	0.0201631	0.0225796	0.0215653	0.0246059	0.00975965	0.0279124	0.0140394	0.028433	0.0233652	0.0342329	0.0208205	0.0170175	0.0175278	0.0177448	0.0269908	0.0289232	0.000887622	0.0315076	0.0113913	0.0224597	0	0
AABR07002247.1	0.00113789	0.000869417	0.00134178	0.00213709	0.00139636	0.00236912	0.00176519	0	0.00235929	0.00102679	0.00213504	0.00096865	0.000679513	0.00170624	0.00617932	0.00159437	0.00164857	0.0012994	0.00783389	0.00148701	0.00291373	0.00275705	0.00121745	0	0
Zfp772	0.00447724	0.0295216	0.00819908	0.0253755	0.0383236	0.0133133	0.0178761	0.0136306	0.0179402	0.0104772	0.0252615	0.0243491	0.0194141	0.0185229	0.0217093	0.0118849	0.0118897	0.0189608	0.010311	0.0196359	0.0148768	0.00217304	0.0123741	0	0
Hiatl3	0.19198	0.270722	0.209757	0.242736	0.26786	0.300801	0.275868	0.263097	0.269201	0.241171	0.237193	0.255075	0.228873	0.254974	0.277953	0.279331	0.220319	0.317234	0.217613	0.375757	0.264928	0.234287	0.256138	0.142079	0
LOC108349745	0.000638966	0.00421936	0.00113397	0.00346744	0.00567571	0.00580735	0.00133864	0.00083423	0.00709828	0.00175528	0.00534101	0.0176334	0.00214891	0.00615836	0.00160347	0.00550357	0.00951018	0.000812412	0.00832141	0.00552101	0.00506665	0.0134989	0.00619981	0.00548647	0
Zfp773-ps1	0.000260599	0.0049578	0.00090698	0.000491556	0.00124283	0.00276546	0.00254734	0	0.00120241	0.000225906	0.000897112	0	0	0.00206309	0	0.00169204	0.000412836	0.0035055	0.00136805	0	0.00199433	0.00676346	0.00073777	0	0
Zfp954	0.0303711	0.103165	0.0315866	0.0890649	0.0782876	0.0685874	0.0697185	0.0844282	0.07248	0.0387629	0.0757547	0.0645408	0.068361	0.0485905	0.0455482	0.0499014	0.0350204	0.0532903	0.0292627	0.0325311	0.0564518	0.0446403	0.0396092	0.0439371	0
LOC102547412	0	0	0	0	0	0.000269141	0	0	0	0	0	0.000552279	0	0	0	0.00301732	0	0	0	0	0	0	0	0	0
Aurkc	0.025153	0.0427849	0.0430703	0.0653107	0.0459289	0.0459053	0.0475772	0.073324	0.0368804	0.0371726	0.0594508	0.0637889	0.0355504	0.0400343	0.0330627	0.0483089	0.0483634	0.031969	0.0149049	0.0252572	0.029713	0.05238	0.0289806	0.0563574	0.12695
Usp29	0.000124187	0.000567877	0.000164795	0.00120182	0.000660737	0.000448554	0.000574474	0	0	0	0	0.0020237	0	0	0.00175897	0.00102842	0	0.00119294	0	0	0.00268869	0.00201369	0	0	0
AABR07002258.1	0	0	0	0	0	0	0	0	0	0	0	0	0	0	0	0	0	0	0	0	0	0	0	0	0
Peg3	0.136835	0.374718	0.173714	0.406285	0.549725	0.494303	0.463137	0.523491	0.533537	0.213751	0.624773	0.85594	0.315606	3.42002	0.287566	1.84443	0.289307	2.01838	0.0538774	0.0411239	0.316625	0.940075	0.108258	0.478372	0
Apeg3	0.00034762	0.00135977	0	0	0.00140625	0	0.000372411	0.000951522	0.000327097	0.000367196	0.0027746	0.000598537	0.00123687	0.00947364	0.00184922	0.00566939	0	0.00135539	0	0.00100087	0.00236677	0	0.000772754	0	0
Zim1	0	0.000355813	0.00034234	0.000441606	0.000795186	0.00184987	0.000234603	0	0.000264623	0.000391669	0	0.0018909	0	0.00349168	0.000368213	0.0105702	0	0	0.000934455	0	0.0116225	0	0	0	0
AABR07002262.2	0	0	0	0	0	0	0	0	0	0	0	0	0	0	0	0	0	0	0	0	0	0	0	0	0
Olr3	0	0	0	0	0	0	0	0	0	0	0	0	0	0	0	0	0	0	0	0	0	0	0	0	0
Olr4	0	0	0	0	0	0	0	0	0	0	0	0	0	0	0	0	0	0	0	0	0	0	0	0	0
Olr6	0	0	0	0	0	0	0	0	0	0	0	0	0	0	0	0	0	0	0	0	0	0	0	0	0
Olr7	0	0	0	0	0	0	0	0	0	0	0	0	0	0	0	0	0	0	0	0	0	0	0	0	0
Olr8	0	0	0	0	0	0	0	0	0	0	0	0	0	0	0	0	0	0	0	0	0	0	0	0	0
Smim17	0	0	0	0	0	0	0.000537142	0	0	0	0.000589959	0	0	0	0	0	0	0	0	0	0	0	0	0	0
Zfp28	0.0124324	0.0179289	0.0184306	0.0149406	0.0207108	0.0127771	0.0110179	0.00810979	0.0159705	0.0193313	0.0185854	0.0144558	0.0150752	0.0240627	0.0205026	0.0241019	0.0241037	0.00862689	0.0201009	0.0108168	0.0106753	0.0266717	0.00941015	0	0
Zfp78	0.00102533	0.000104472	0.00133781	0.00216344	0.00268473	0.00274802	0.00258219	0.00325296	0.0020113	0.00155504	0.00158724	0.00187344	0	0.00568393	0.000912305	0.00364077	0.000592378	0.00135539	0.0101135	0.0011869	0.00092589	0	0	0	0
AABR07002337.1	0.000843119	0.0033646	0.00123445	0.00202652	0.00750683	0.00232668	0.00322099	0.00152595	0.00519016	0.000814299	0.0072031	0.00585045	0.000766622	0.00565582	0.00239323	0.00816905	0.00196376	0	0.00362145	0	0.000973004	0.00621104	0	0	0
Zfp583	0.00546798	0.0283626	0.00363073	0.00853784	0.016529	0.00662679	0.0107247	0.0106487	0.0155226	0.00896746	0.0123812	0.0174926	0.00637849	0.0400601	0.0167773	0.0531583	0.00737624	0.00665739	0.0112198	0.00476304	0.0142653	0.0458899	0.00940286	0.00938002	0
Zfp667	0.00994309	0.0486676	0.0132748	0.048881	0.0448821	0.0348389	0.0331043	0.0369408	0.0359818	0.0147577	0.0397923	0.0169853	0.03045	0.0177047	0.0174628	0.023226	0.00750513	0.068227	0.0132136	0.0268293	0.0592033	0.0549577	0.0116384	0	0
Zscan5b	0	0	0	0	0	0	0	0	0	0	0	0	0	0	0	0	0	0	0	0	0	0	0	0	0
Galp	0	0	0.000556412	0.000197495	0	0	0	0	0.000836146	0.000870246	0.000846843	0.000318861	0	0.000623025	0.0042779	0	0	0	0	0	0.00189454	0	0	0	0
Zfp444	0.19346	0.34162	0.207878	0.298084	0.294116	0.241758	0.247554	0.22089	0.273125	0.296826	0.247486	0.287743	0.116482	0.191676	0.392243	0.233828	0.261613	0.162741	0.146115	0.111569	0.289198	0.166368	0.15888	0.332145	0
Zfp787	0.235177	0.384153	0.217259	0.40777	0.407033	0.312645	0.305883	0.222511	0.273766	0.337169	0.367644	0.332417	0.21372	0.299671	0.405389	0.188126	0.290469	0.234124	0.193377	0.087956	0.313103	0.19932	0.138467	0.0987551	0
Nlrp5	0	0	0	0	0	0	0	0	0	0	0	0	0	0	0	0	0.00182932	0	0	0	0	0	0	0	0
Vom2r71	0	0	0	0	0	0	0	0	0	0	0	0	0	0	0	0	0	0	0	0	0	0	0	0	0
Nlrp4	0	0	0	0	0	0	0	0	0	0	0	0	0	0	0	0	0	0	0	0	0	0	0	0	0
AABR07002351.2	0	0	0	0	0	0	0	0	0	0	0	0	0	0	0	0	0	0	0	0	0	0	0	0	0
Obox2	0	0	0	0	0	0	0	0	0	0	0	0	0	0	0	0	0	0	0	0	0	0	0	0	0
Vom1r32	0	0	0	0	0	0	0	0	0	0	0	0	0	0	0	0	0	0	0	0	0	0	0	0	0
Nlrp9	0	0	0	0	0	0	0	0	0	0	0	0	0	0	0	0	0	0	0	0	0	0	0	0	0
Vom1r34	0	0	0	0	0	0	0	0	0	0	0	0	0	0	0	0	0	0	0	0	0	0	0	0	0
Vom1r35	0	0	0	0	0	0	0	0	0	0	0	0	0	0	0	0	0	0	0	0	0	0	0	0	0
Vom1r36	0	0	0	0	0	0	0	0	0	0	0	0	0	0	0	0	0	0	0	0	0	0	0	0	0
Vom1r37	0	0	0	0	0	0	0	0	0	0	0	0	0	0	0	0	0	0	0	0	0	0	0	0	0
Vom1r38	0	0	0	0	0	0	0	0	0	0	0	0	0	0	0	0	0	0	0	0	0	0	0	0	0
AABR07002382.1	0	0	0	0	0	0	0	0	0	0	0	0	0	0	0	0	0	0	0	0	0	0	0	0	0
Rasl2-9	0	0.00133046	0	0	0.000853866	0	0	0	0	0	0	0.000719787	0	0	0	0	0.000429268	0	0	0	0	0	0	0	0
Rfpl4a	0	0	0	0	0	0	0	0	0	0	0	0	0	0	0	0	0	0	0	0	0	0	0	0	0
Epn1	0.0594789	0.0609873	0.0493009	0.050307	0.0544395	0.0477205	0.0454879	0.0266209	0.058521	0.0647618	0.0396862	0.04505	0.0412344	0.0580481	0.0563396	0.0251363	0.0514086	0.0382477	0.0644938	0.0701225	0.0715548	0.0508644	0.0375738	0.0643283	0
U2af2	0.0166853	0.0442429	0.0346907	0.0300809	0.0376159	0.0224827	0.0223577	0.0363221	0.0391603	0.0245398	0.0216038	0.0468229	0.0218971	0.0504973	0.0290201	0.042165	0.0380469	0.0368394	0.0269073	0.0277362	0.0254449	0.0661549	0.0352919	0.00446902	0.0561687
Ccdc106	0.00209997	0.0199657	0.00292531	0.00672969	0.0168723	0.00571681	0.00710329	0.00311534	0.0103362	0.00521596	0.0143604	0.0136587	0.00415034	0.0121035	0.0153851	0.0043493	0.00375038	0.00545427	0	0	0.00503374	0	0.00126301	0.00559726	0
Zfp580	0.00227716	0.00241344	0.00164387	0.00504714	0.00292081	0.000571951	0.00156174	0.00350522	0.00328182	0.00242145	0.00248851	0.00320523	0.000728554	0.00314675	0.00109681	0.00444989	0.00230774	0.00116394	0.00197808	0.000789302	0	0.00289483	0	0	0
Zfp865	0.0599265	0.0589895	0.0418203	0.0379853	0.0558063	0.0458776	0.0436817	0.0562415	0.0348924	0.0890391	0.0504839	0.0498408	0.0358134	0.078555	0.115339	0.0218948	0.0467881	0.0290214	0.0229026	0.0292939	0.0481918	0.0382326	0.0212754	0.019536	0
LOC100911196	0.0019014	0.00291073	0.00285183	0.000594474	0.00148156	0.00120287	0.00329402	0.00505738	0.00141329	0.0012557	0.000393748	0.00171312	0.00225844	0.00274868	0.00221543	0.00712563	0.00196985	0	0	0	0	0.00192773	0	0	0
Zfp524	0.153026	0.161982	0.103257	0.120521	0.110708	0.135532	0.119291	0.113396	0.121715	0.167968	0.110602	0.0993011	0.0935455	0.213024	0.183807	0.190883	0.134036	0.139681	0.185377	0.145234	0.160236	0.0455982	0.177188	0.170922	0
Fiz1	0.0855303	0.220735	0.0636807	0.159487	0.24221	0.133988	0.115499	0.124658	0.130866	0.143392	0.151766	0.238865	0.0989492	0.198768	0.185206	0.131905	0.118379	0.120853	0.14635	0.110309	0.141898	0.132047	0.118301	0.0805065	0
Zfp579	0.0814656	0.242117	0.126481	0.155175	0.19853	0.124989	0.106439	0.155488	0.152453	0.135346	0.175081	0.11431	0.120762	0.205537	0.204379	0.150532	0.0865482	0.144739	0.102047	0.0513084	0.0952147	0.21448	0.0791035	0.176956	0
Sbk3	0	0	0	0	0	0	0	0	0	0	0	0	0	0	0	0	0	0	0	0	0	0	0	0	0
Sbk2	0.000106351	0	0.000402238	0	0	0	0.000332196	0.000654962	0	0.000420643	0.000527256	0	0.00117131	0.00171117	0.000605385	0.00112097	0	0	0	0	0	0	0	0	0
Ssc5d	0.000556012	0.0069212	0.000959144	0.00497965	0.00520305	0.00329495	0.00712757	0.00695651	0.0113807	0.00275018	0.00573338	0.00122786	0.00573585	0.0159488	0.00126806	0.159407	0	0.00798796	0.0138483	0	0	0.0387393	0.000915686	0.0270472	0
Nat14	0.00486235	0.029943	0.00259133	0.0268987	0.0426171	0.0234279	0.0243855	0.02979	0.0239676	0.0111441	0.0220399	0.0226763	0.0162276	0.0177155	0.0144513	0.050965	0.0119161	0.0443255	0.0381162	0.00474135	0.0107075	0.0122285	0.0130943	0.0318134	0
Zfp628	0.0453344	0.0971377	0.0505108	0.0886556	0.100119	0.0949108	0.0798399	0.0643598	0.0838815	0.0625788	0.0858135	0.117435	0.0679461	0.0811335	0.0715926	0.0712327	0.0579527	0.0668536	0.0700834	0.0409007	0.0780463	0.0567748	0.0528969	0.157935	0
LOC684270	0.713556	0.22021	0.475746	0.372414	0.318138	0.465248	0.375256	0.303456	0.22186	0.647985	0.224926	0.258853	0.276079	0.136186	0.438144	0.131466	0.672276	0.356961	0.154226	0.193895	0.20999	0.0896313	0.188536	0.0728662	0
Isoc2b	0.605104	0.328658	0.405688	0.976108	0.726614	0.894719	0.871903	0.802956	0.558293	0.603646	0.662515	0.536156	0.667608	0.301713	0.580334	0.245152	0.528349	0.510061	0.383892	0.287207	0.306582	0.224898	0.390125	0.237903	0.400834
Shisa7	0.00512791	0.0381685	0.0103777	0.00367483	0.00851742	0.00641091	0.00228784	0.00480494	0.00810624	0.052465	0.0114727	0.0203628	0.00311098	0.0139868	0.0241172	0.00433075	0.0346178	0.00374377	0.00194245	0.00128813	0	0.0258547	0.006429	0.0171054	0
Ube2s	0.460135	1.67793	0.579172	0.886359	1.46869	0.65453	0.665785	0.984335	1.33214	0.880554	0.840833	4.6803	0.963334	1.82958	1.05547	1.96202	2.9217	0.978073	2.13406	1.64421	1.1264	1.49641	1.32468	1.65858	0.645668
Rpl28	9.73287	22.181	7.95818	11.5522	22.7625	9.97685	7.82424	11.7799	20.663	13.5842	12.2137	20.2951	8.98976	25.5928	21.1317	20.5819	12.696	10.5466	19.8157	19.9627	12.3482	30.8337	36.577	16.7165	1.99628
Tmem190	0	0	0	0	0	0	0	0	0	0	0	0	0	0	0	0.00191193	0	0	0	0	0	0	0	0	0
Il11	0.000450359	0.0049781	0.000685708	0.00117928	0.00232995	0.00121969	0.00279585	0.00268883	0.00340721	0.000586978	0.00458414	0.00087729	0.00645894	0.0074992	0.00162593	0.0154006	0.000610177	0.00293792	0	0	0.00119387	0.00799858	0.00194308	0.0166988	0
Fam71e2	0	0	0	0	0	0	0	0	0	0	0	0	0	0	0	0	0	0	0	0	0	0	0	0	0
Cox6b2	0.0116816	0.102618	0.0433851	0.125108	0.36966	0.0882483	0.0318978	0.128655	0.13216	0.0434682	0.132955	0.308778	0.0162337	0.0967693	0.148696	0.464253	0.0629725	0.0646175	0.0132781	0.0162458	0.0159505	0.233914	0.128793	0.299781	0
Kmt5c	0.0921881	0.174288	0.154937	0.238785	0.236773	0.182462	0.180272	0.271744	0.153076	0.13843	0.263341	0.290862	0.180561	0.160936	0.164822	0.122729	0.163603	0.162244	0.102897	0.101535	0.212046	0.323027	0.134297	0.0518266	0.0470471
Tmem150b	0.00140882	0.000424295	0	0	0.00152633	0.000735624	0.000744231	0	0.00194914	0.000394504	0.000383955	0.00140141	0	0	0	0.0108614	0.000488044	0	0	0.204981	0	0.00192773	0	0	0
Brsk1	0.00016072	0.00919537	0.00103623	0.00503169	0.00949341	0.00309687	0.0026008	0.00140524	0.00391325	0.001828	0.00489412	0.00282128	0.00256573	0.00820412	0.00510731	0.00623818	0	0.00588626	0	0.0014471	0.00635411	0.0272019	0	0	0
Hspbp1	0.340637	0.601286	0.317334	0.536628	0.611001	0.443459	0.458621	0.387515	0.593315	0.437924	0.491316	0.525527	0.417515	0.556426	0.521311	0.415409	0.466484	0.422918	0.481865	0.232053	0.486784	0.435474	0.417803	0.314618	0.0650001
Ppp6r1	0.355349	0.516078	0.306338	0.470033	0.458077	0.448287	0.459656	0.384986	0.38305	0.419347	0.407381	0.469499	0.381864	0.479249	0.480508	0.411966	0.445992	0.522426	0.492852	0.800803	0.598492	0.400046	0.312184	0.337883	0
Tmem86b	0.00565232	0.00311811	0.00765087	0.0232846	0.00958638	0.0126384	0.0116133	0.0275173	0.0104739	0.00654317	0.0172346	0.00725563	0.00918985	0.0125182	0.00465615	0.0062978	0.00549341	0.0191562	0.00287828	0.0219601	0.00430998	0.0120125	0.00132433	0	0.452802
Ptprh	0	0.000122237	0	0	0	0	0	0	0	0	0.000269651	0	0	0	0	0	0	0	0	0	0	0	0.00227339	0	0
Syt5	0.00301105	0.134671	0.00710269	0.0921842	0.196742	0.0903283	0.10763	0.0722465	0.107957	0.0327912	0.124518	0.100662	0.0258196	0.0533809	0.032346	0.0615757	0.0139688	0.338572	0.0297701	0.00602344	0.080464	0.0422958	0.0178075	0.0886604	0
Dnaaf3	0.000119896	0.000550867	0.00078876	0	0.00198503	0.000609671	0.000343574	0.000495627	0.00491602	0.00126387	0.00185799	0.00641386	0	0.000225529	0.00577785	0.000909911	0.00294298	0	0	0	0	0	0.00224767	0	0
Tnni3	0.000281025	0.000272137	0	0.000355979	0.00189567	0.000261326	0.00156546	0	0.000632269	0	0	0.00180888	0.00027483	0.00747418	0.00622503	0.186235	0.000458149	0	0.0435719	0	0	0.00537987	0	0.0540839	0
Tnnt1	0	0	0.000373138	0.00046963	0.00051899	0	0	0	0.000183505	0	0	0.0063899	0.00049414	0.00738256	0	0.00654691	0.000423809	0	0.0138357	0.00528831	0	0	0	0.0649619	0
Ppp1r12c	0.0936801	0.206247	0.0823436	0.128134	0.181964	0.140942	0.132137	0.121274	0.148974	0.097457	0.162599	0.221509	0.127281	0.18462	0.132619	0.389443	0.1288	0.132685	0.53573	0.175799	0.200594	0.171043	0.0953727	2.06756	0.12695
Eps8l1	0.00171443	0.231941	0.00990751	0.0186304	0.0472349	0.0921551	0.0369027	0.0353747	0.321841	0.00458065	0.0586933	0.0355412	0.014047	0.0232976	0.0107075	0.000896214	0.00339122	0.00229187	0.00971744	0.00322529	0.284836	0.195599	0.228464	0.0128606	0
Rdh13	0.0584874	0.0588068	0.0645831	0.156995	0.0982029	0.103419	0.110124	0.064775	0.0764708	0.0563734	0.124188	0.0597571	0.0701735	0.0183621	0.077082	0.027672	0.045924	0.0407819	0.0113885	0.0360544	0.0489404	0.0530137	0.0578305	0.00664677	0
Gp6	0	0	0	0	0	0	0	0	0	0	0	0	0.000614594	0	0	0	0	0	0	0.00861349	0	0	0	0	0
Nlrp2	0	0	0	0	0	0	0	0	0	0	0	0	0	0	0	0	0	0	0	0	0	0	0	0	0
Ncr1	0	0	0	0	0	0	0.000224758	0	0	0	0	0	0	0	0	0	0	0	0	0.13939	0	0	0	0	0
Fcar	0	0	0	0	0	0	0	0	0	0	0	0	0	0	0	0	0	0	0	0.0557956	0	0	0	0	0
Kir3dl1	0	0	0	0	0	0	0	0	0	0	0	0	0	0	0	0	0	0	0	0	0	0	0	0	0
Lilrb4	0	0	0.000162729	0	0	0	0	0	0.000570967	0	0	0.000528992	0.000351918	0	0	0	0	0	0	0.841226	0.00208446	0.014559	0	0	0
AABR07002418.1	0	0	0	0	0	0	0	0	0	0	0	0	0	0	0	0	0	0	0	0	0	0	0	0	0
Lilrb3	0	0	0	0	0	0	0	0	0	0	0	0	0	0	0	0	0	0	0	0.0227048	0	0	0	0	0
Lilra5	0	0	0	0	0	0	0	0	0.00155154	0	0	0	0	0	0	0	0	0	0	0.107411	0	0	0	0	0
Cdc42ep5	0.052571	0.151737	0.0453457	0.165838	0.162693	0.159432	0.195035	0.0919534	0.369536	0.089645	0.144344	0.117772	0.109848	0.472562	0.13938	0.453761	0.0743613	0.111477	0.196216	0.0138192	0.0580382	0.165797	0.106386	0.30098	0
Leng9	0.0170124	0.0353404	0.0118705	0.0217329	0.032355	0.0202905	0.0300186	0.0291258	0.0382736	0.0320291	0.0267455	0.0221458	0.0176143	0.0303997	0.0275536	0.0520027	0.0233571	0.0255439	0.0496938	0.0698707	0.0215078	0.045623	0.0247855	0.0150123	0
Leng8	0.200758	0.585783	0.2842	0.401913	0.494952	0.50359	0.549479	0.56846	0.446869	0.289713	0.468782	0.432248	0.474829	0.616201	0.318422	0.616905	0.22103	0.598435	0.455358	0.59295	0.544888	0.815928	0.229074	0.446523	0
Ttyh1	0.00039005	0.0166221	0.000403975	0.0167581	0.0273579	0.00498794	0.00782292	0.00985767	0.0219416	0.00257173	0.0147804	0.0153386	0.00247724	0.00988489	0.00450261	0.00290252	0.00275291	0.00502552	0	0.0013273	0.00535066	0.00220876	0.00352689	0.0585118	0
Lair1	0	0	0	0	0	0	0	0	0	0	0	0	0	0	0	0	0	0	0	0.0102807	0	0	0	0	0
Nlrp4b	0	0	0	0	0	0	0	0	0	0	0	0	0	0	0	0	0	0	0	0	0	0	0	0	0
LOC100912013	0	0	0	0	0	0	0	0	0	0	0	0	0	0	0	0	0	0	0	0	0	0	0	0	0
Vom2r29	0	0	0	0	0	0	0	0	0	0	0	0	0	0	0	0	0	0	0	0	0	0	0	0	0
AABR07002467.1	0	0	0	0	0	0	0	0	0	0	0	0	0	0	0	0	0	0	0	0	0	0	0	0	0
AABR07002473.1	0	0	0	0	0	0	0	0	0	0	0	0	0	0	0	0	0	0	0	0	0	0	0	0	0
Vom2r31	0	0	0	0	0	0	0	0	0	0	0	0	0	0	0	0	0	0	0	0	0	0	0	0	0
Vom1r58	0	0	0	0	0	0	0	0	0	0	0	0	0	0	0	0	0	0	0	0	0	0	0	0	0
RGD1564801	0.000263167	0.000752496	0	0.000380792	0	0.000325096	0.000395699	0	0	0.00238002	0.000479026	0.000319705	0.00101242	0.000496667	0.000295853	0	0.0014458	0	0	0	0	0.00210226	0	0	0
Vom1r59	0	0	0	0	0	0	0	0	0	0	0	0	0	0	0	0	0	0	0	0	0	0	0	0	0
Vom1r60	0	0	0	0	0	0	0	0	0	0	0	0	0	0	0	0	0	0	0	0	0	0	0	0	0
LOC100911727	0	0.000115682	0	0	0	0.00134001	0	0	0.000507506	0	0	0	0	0	0	0	0	0	0	0	0	0	0	0	0
Vom1r61	0	0	0	0	0	0	0	0	0	0	0	0	0	0	0	0	0	0	0	0	0	0	0	0	0
Vom1r62	0	0	0	0	0	0	0	0	0	0	0	0	0	0	0	0	0	0	0	0	0	0	0	0	0
Zswim9	0.00161591	0.00541017	0.00579526	0.00489368	0.00472659	0.00276616	0.00520214	0.00960691	0.00888389	0.00671353	0.00364584	0.00599165	0.00915049	0.00583164	0.00529077	0	0.00469876	0.00478684	0	0	0.00124291	0	0.00341658	0	0
Lig1	0.117771	0.545621	0.144846	0.298645	0.92365	0.392677	0.247055	0.518772	0.596166	0.232952	0.382472	1.72719	0.221028	0.398379	0.27798	0.567101	0.99356	0.242321	0.563757	0.352484	0.347854	0.540244	0.526213	0.45823	0
Pla2g4c	0	9.55346e-05	0.000549938	0	0	0	0	0	0	0	0	0	0	0	0	0	0	0	0.00251588	0	0	0	0	0	0
AABR07002493.1	0	0.000577247	0	0	0	0	0	0	0	0	0	0	0	0	0	0	0	0	0	0	0	0	0	0	0
Cabp5	0	0	0	0	0	0	0	0	0	0	0	0	0	0	0	0	0	0	0	0	0	0	0	0	0
AABR07002496.1	0	0	0	0	0	0	0	0	0	0	0	0	0	0	0	0	0	0	0	0	0	0	0	0	0
AABR07002499.1	0	0	0	0	0	0	0	0	0	0	0	0	0	0	0	0	0	0	0	0	0	0	0	0	0
Sult2a2	0.000127117	0	0	0	0	0	0	0	0	0	0	0	0	0	0	0	0	0	0	0	0	0	0	0	0
Selenow	0	0	0	0	0	0	0	0	0	0	0	0	0	0	0	0	0	0	0	0	0	0	0	0	0
LOC103690015	0.00501815	0.014491	0.00200982	0.00613087	0.0112535	0.00599937	0.00268388	0.00174593	0.0133986	0.00850278	0.0051509	0.0138827	0.00241537	0.0129901	0.0146223	0.0223095	0.00486987	0.011179	0.0125363	0.0372028	0.00962463	0.0242476	0.0336944	0	0
AABR07002622.1	0	0	0	0	0	0	0	0	0	0	0	0	0	0	0	0	0	0	0	0	0	0	0	0	0
Crx	0	0	0	0	0	0	0	0	0	0	0	0	0	0	0	0	0	0	0	0	0	0	0	0	0
AABR07002623.1	0.000391038	0.00203778	0.00261032	0	0.00226996	0.000214337	0	0	0.000760307	0.00179844	0.000950379	0.00149507	0.105673	0.00188408	0.001908	0.00113579	0	0	0	0.0185586	0	0	0.0078048	0	0
LOC103689961	0.133135	0.732653	0.112449	0.342288	0.718603	0.219064	0.175283	0.316304	0.720793	0.383474	0.388728	0.814445	0.435051	1.21066	0.453475	2.16881	0.371481	0.335427	1.17668	0.45955	0.4498	0.978298	0.616557	2.32399	0
LOC100360449	0.0227124	0.048653	0.0165584	0.0225323	0.0511868	0.0168496	0.0153577	0.0243643	0.0549563	0.0250142	0.0258857	0.0461898	0.0154947	0.0736063	0.0397646	0.0602534	0.0240512	0.0229115	0.0387077	0.021324	0.0250255	0.066558	0.0941814	0.111388	0
Nop53	0.704845	1.92291	0.505347	0.834305	1.51075	0.83144	0.782921	0.896082	1.20048	0.821262	0.883434	1.24658	0.730038	2.01896	1.17787	1.44902	0.76697	0.988135	1.6628	1.78741	1.04203	1.68078	1.78137	1.13309	0.612134
Ehd2	0.000140106	0.0128663	0.0011623	0.000547809	0.00505806	0.0119717	0.00126211	0.00744092	0.0322735	0.00357663	0.00408019	0.00470519	0.000767196	0.0771513	0.00575742	0.640036	0.000957946	0.00135338	0.65669	0.0085946	0.0584974	0.00855161	0.118817	0.572847	0
Bicra	0.0269794	0.12796	0.0569466	0.0572091	0.105711	0.0741956	0.0814181	0.0833116	0.101561	0.0528697	0.0797777	0.126563	0.0749935	0.146328	0.0631692	0.134485	0.054237	0.0835959	0.115699	0.216558	0.0788723	0.0917289	0.106917	0.100394	0
Zfp541	0.000241025	0	0	0	0	0	0	0	0	0.000407636	0	0	0	0	0.00144958	0.00300306	0	0	0	0	0	0.00248649	0	0	0
Napa	0.923934	0.990727	0.730595	0.657371	0.801648	0.599215	0.633637	0.635591	0.699545	0.886513	0.572902	0.75498	0.658365	1.17645	1.12431	0.853014	0.931179	0.883804	0.921259	0.834419	0.689092	0.894811	0.656148	0.834588	0.369382
Kptn	0.175332	0.196606	0.144008	0.202472	0.240825	0.224617	0.221423	0.213344	0.215047	0.198202	0.188391	0.180451	0.139055	0.226664	0.166211	0.199487	0.194602	0.205413	0.269376	0.142462	0.197106	0.172096	0.188157	0.201553	0.0970629
Slc8a2	0.000215234	0.000182549	0	0	0	0	0	0	0	0.000236643	0.000257267	0.000253679	0	0.0313376	0	0.00103913	0	0	0	0	0	0	0	0.0115318	0
Meis3	0.0018554	0.0962284	0.00412433	0.00756673	0.0119817	0.00385228	0.00145587	0.0236594	0.00728045	0.0265615	0.00574566	0.0288872	0.00299198	0.108945	0.0181027	0.0974258	0.0163912	0.027259	0.00526169	0.0164553	0.0107372	0.07241	0.0168049	0.207303	0
Dhx34	0.00823176	0.0155349	0.00443391	0.0134812	0.0255283	0.01495	0.0234527	0.0140873	0.0120049	0.0164438	0.017828	0.0186654	0.0181551	0.0331664	0.0192964	0.0072513	0.0184399	0.0279011	0.0168916	0.0140528	0.103443	0.0268286	0.00756848	0.00994609	0
AABR07002627.1	0.00374162	0.00591761	0.00938978	0.00237438	0.00481773	0.00356752	0.00111127	0.00836157	0.00603478	0.00419084	0.00617403	0.00492842	0.00252532	0.0228053	0.0121247	0.00600511	0.00461382	0.000783064	0.0182902	0	0.00440648	0.00316232	0.00594796	0	0.0561687
C5ar2	0.000463266	0	0	0	0	0	0	0	0.0014526	0	0	0	0	0.00225989	0.000739391	0.00503467	0	0	0.00516139	0.0178232	0	0	0.00347825	0	0.101027
C5ar1	0.000317542	0	0.000372162	0	0	0	0	0	0	0.000212856	0	0	0.000450721	0	0	0	0	0	0	1.64424	0	0	0.0011621	0.0100297	0
Inafm1	0.489833	0.359962	0.378645	0.262031	0.300209	0.202056	0.182615	0.226651	0.247219	0.55625	0.251966	0.34059	0.181117	0.3797	0.82499	0.398402	0.424428	0.209977	0.160278	0.0722248	0.19542	0.774917	0.169404	0.490112	0
Ccdc9	0.0136989	0.0431931	0.0217812	0.0285617	0.0550505	0.0230975	0.0313697	0.0271364	0.0459181	0.0304623	0.029266	0.0352638	0.0228333	0.0678686	0.0380686	0.0647217	0.0230301	0.0234184	0.0489165	0.0821185	0.0205382	0.0468906	0.0388924	0.0872393	0
Sae1	0.406341	0.728327	0.306796	0.52006	0.880346	0.385458	0.44741	0.52861	0.659479	0.400488	0.663298	1.31546	0.577851	0.626271	0.736328	0.642888	0.822675	0.459336	0.772602	0.319809	0.539901	0.652339	0.454995	0.534102	0.088524
Zc3h4	0.102013	0.249504	0.123368	0.16498	0.241684	0.191565	0.187917	0.130748	0.21294	0.124656	0.214935	0.303091	0.15082	0.293548	0.201098	0.208462	0.163377	0.127136	0.212365	0.249221	0.239689	0.36413	0.188594	0.238314	0
Tmem160	0.915085	0.530411	0.596635	1.10053	0.768418	0.959513	1.11624	0.755396	0.935504	0.656056	0.701061	0.649743	0.817644	0.603027	0.658978	0.515149	0.812516	0.768366	0.791305	0.895238	0.724181	0.312033	0.898064	0.499473	0.0567956
Npas1	0.00123832	0	0.000161569	0	0	0	0	0	0	0.00103806	0.0016136	0	0	0	0.000281206	0	0.000770811	0.000773374	0	0	0.00978491	0	0	0	0
Arhgap35	0.317192	0.338545	0.341759	0.462214	0.400365	0.468696	0.443513	0.304075	0.462266	0.277234	0.422367	0.435658	0.288683	0.280122	0.35202	0.599867	0.368232	0.353782	0.253201	0.0471484	0.392869	0.419925	0.272526	0.346085	0
LOC108349548	0	0	0	0	0	0	0	0	0	0	0.00116692	0	0	0	0	0	0	0	0	0.00147325	0	0	0	0	0
LOC108349752	0	0	0	0	0	0	0	0	0	0	0	0	0	0	0	0	0	0	0	0	0	0	0	0	0
Ceacam9	0	0	0	0	0	0	0	0	0	0	0	0	0	0	0	0	0	0	0	0	0	0	0	0	0
Ap2s1	3.40433	1.18996	2.33949	1.19963	1.21994	1.00044	1.01017	1.03438	1.34626	3.5587	1.16624	1.25774	1.19574	1.46516	3.23326	1.44331	3.07276	1.04428	1.4256	1.62074	0.866607	1.01666	0.967156	0.986975	0.828921
AC127887.1	0.00069396	0.00191256	0.00122726	0.000985058	0.000642529	0	0.00187045	0	0.0016158	0.00390999	0.00322021	0.00101916	0.00176541	0.00303164	0.00235431	0.00337468	0.000825449	0.001907	0.00204606	0	0.00141469	0	0	0	0
Slc1a5	0.0160421	0.264947	0.0537318	0.600168	0.603414	0.765798	0.794319	0.547001	0.242589	0.0304554	0.464918	0.394693	0.0920783	0.113455	0.0827615	0.112954	0.0605183	0.825853	0.253476	0.247056	0.106587	0.087546	0.0455248	0.0299197	0.229495
Fkrp	0.0468404	0.158112	0.040098	0.132346	0.149173	0.132631	0.112169	0.110653	0.122719	0.0758412	0.143469	0.13004	0.107164	0.169034	0.0827108	0.213173	0.0616313	0.184116	0.152452	0.0557996	0.139767	0.0949363	0.05386	0.148714	0
Strn4	0.1079	0.334291	0.115496	0.295259	0.313388	0.195578	0.206487	0.25062	0.284246	0.170319	0.335782	0.355439	0.234629	0.305034	0.217764	0.360348	0.194492	0.210233	0.430913	0.256801	0.287963	0.353572	0.202435	0.155474	0
Prkd2	0.00334922	0.0587644	0.0103886	0.0417114	0.0613931	0.0513692	0.0443157	0.0567029	0.0576011	0.0185451	0.065317	0.0706174	0.0417729	0.0571392	0.0120028	0.0906215	0.0149462	0.0761959	0.413598	0.130035	0.0759816	0.0226237	0.0494583	0.155042	0
Dact3	0.000651131	0.00843391	0.00127633	0.00238977	0.00900401	0.00531312	0.00507827	0.00941544	0.00416823	0.00138244	0.0024187	0.00969259	0.000422114	0.0329639	0.00570012	0.531466	0.00304119	0.00357625	0.00789109	0	0	0.0683787	0.00365049	1.07249	0
Gng8	0.00029163	0.00525357	0	0.000769461	0.00365124	0.00105637	0.00116873	0.00559699	0.00283097	0.000411218	0.00149094	0.0109723	0.000347672	0.0235094	0.00426938	0.40191	0.00194123	0.00066176	0.00265132	0.267131	0.00264163	0.0359482	0.00154522	0.859586	0
Ptgir	0	0.000411607	0	0.000400157	0	0	0	0	0.000449577	0.000179961	0	0	0	0.000536671	0	0.169968	0	0	0	0.1143	0	0	0	0.106877	0
Calm3	4.12311	2.65344	3.12951	1.4554	1.48137	1.01748	0.990358	1.16683	1.89323	5.08774	1.2153	2.51453	1.10696	2.01485	4.73954	2.18746	5.24488	1.32331	1.35891	1.69357	0.921954	1.0489	0.955423	1.78095	0.180228
Pnma8b	0.00711742	0.0899885	0.0196302	0.0495791	0.0599626	0.0433119	0.031758	0.0452727	0.100507	0.0229872	0.0487581	0.0434403	0.0319084	0.088872	0.0318169	0.00732891	0.012503	0.0371069	0.00880631	0.0200243	0.0627263	0.0340899	0.00449418	0.0138332	0
Pnma8a	0	0	0	0	0	0	0	0	0.000206692	0	0	0	0	0	0	0	0	0	0	0	0	0	0	0	0
Ccdc8	0.0963052	0.643208	0.094589	0.191172	0.346825	0.301395	0.156931	0.206622	0.646471	0.182484	0.233548	0.303151	0.0825375	0.333308	0.364519	0.3192	0.17574	0.0813644	0.0657683	0.0360753	0.443275	0.412891	0.203174	0.14872	0.0736544
Ppp5c	0.629823	0.676353	0.589969	0.754541	0.792247	0.599918	0.677595	0.584322	0.635483	0.895108	0.636378	0.923175	0.769937	0.431066	0.789429	0.631446	0.73906	0.564443	0.662387	0.370459	0.443701	0.416172	0.329659	0.625782	0
Hif3a	0.00239838	0.00430104	0.00862339	0.000691768	0.0030401	0.000213721	0.0023429	0.000569722	0.000965075	0.00444837	0.000526321	0	0.000643418	0	0.00291662	0.00110764	0.00162517	0.00856971	0	0	0	0	0	0	0
Psg16	0	0	0.00039318	0	0	0	0	0	0	0	0	0	0	0	0	0	0	0	0	0	0	0	0	0	0
Ceacam3	0	0	0	0	0	0	0	0	0	0	0	0	0	0	0	0	0	0	0	0	0	0	0	0	0
Psgb1	0	0	0	0	0	0	0	0	0	0	0	0	0	0	0	0	0	0	0	0	0	0	0	0	0
Psg29	0	0	0	0	0	0	0	0	0.00316325	0	0	0	0	0	0	0	0	0	0	0	0	0	0	0	0
AABR07002659.1	0	0	0	0	0	0	0	0	0	0	0	0	0	0	0	0	0	0	0	0	0	0	0	0	0
LOC102557244	0	0	0	0	0	0	0	0	0	0	0	0	0	0	0	0	0	0	0	0	0	0	0	0	0
Ceacam11	0	0	0	0	0	0	0	0	0	0	0	0	0	0	0	0	0	0	0	0	0	0	0	0	0
Ceacam12	0	0	0	0	0	0	0	0	0	0	0	0	0	0	0	0	0	0	0	0	0	0	0	0	0
AC093995.2	0	0	0	0	0	0	0	0	0	0	0	0	0	0	0	0	0	0	0	0	0	0	0	0	0
Mill1	8.22477e-05	0	0	0.000253517	0	0	0	0.00113471	0.000429295	0	0	0	0.00784966	0	0	0.00176423	0	0	0	0	0	0	0	0.464063	0
LOC102557319	0	0	0	0	0	0	0	0	0	0	0	0	0	0	0	0	0	0	0	0	0	0	0	0	0
AC093995.1	0	0	0.000219484	0.000386977	0	0	0	0.00147206	0	0	0	0	0	0	0.000454671	0	0	0	0	0	0	0	0	0	0
Micb	0	0.0029966	0	0	0.00244088	0.00231304	0	0	0.00264698	0.000858509	0.00320317	0	0.000252663	0	0	0	0	0	0	0	0	0	0	0	0
Pglyrp1	0.000696125	0.0189185	0.00214895	0.00594384	0.00630984	0.0113339	0.00898294	0.0165129	0.02285	0.00287385	0.0120268	0.0101272	0.0165301	0.0231993	0.0110685	0.0269368	0.00176739	0.00915986	0.0100845	5.33901	0.0131885	0	0.0104869	0.0429155	0
Ccdc61	0.0265983	0.0884771	0.0452634	0.592277	0.198828	0.222553	0.452522	0.248656	0.110662	0.0446582	0.336445	0.19789	0.307175	0.0966961	0.0492335	0.070874	0.0601515	0.229138	0.125933	0.206076	0.0630204	0.153124	0.0651612	0.135286	0
Nova2	0	0	0	0	0	0	0	0	0	0	0	0	0	0	0	0.00346977	0	0	0.020067	0	0	0	0	0	0
Nanos2	0	0	0	0	0	0	0	0	0	0	0	0	0	0	0	0	0	0	0.00259509	0	0	0	0	0	0
Mypop	0.00399498	0.0332765	0.00437681	0.0335127	0.027233	0.0354432	0.0407378	0.0421052	0.020628	0.00799566	0.0385669	0.0271562	0.0169553	0.0572424	0.0120369	0.0326116	0.0029374	0.0334045	0.00620522	0.0150072	0.0426148	0.0331177	0.0050905	0.0885252	0
AC110846.1	0	0	0	0	0	0.000402819	0	0	0	0	0	0	0	0	0	0	0	0	0	0	0	0	0	0	0
Irf2bp1	0.136462	0.400234	0.122038	0.211502	0.281231	0.240352	0.198796	0.199217	0.257953	0.186908	0.236666	0.392749	0.190579	0.357106	0.234235	0.234042	0.195409	0.220065	0.167046	0.102275	0.285029	0.273101	0.118455	0.244992	0
Foxa3	0.00012301	0.00106016	0.000402643	0.00299395	0.00245565	0.00492286	0.00391036	0.00823824	0.000919505	0	0.00912714	0.00264118	0.00335144	0	0.00144	0.00106819	0.000732863	0.00704208	0.00113742	0	0.00199433	0	0	0	0
Sympk	0.161999	0.263736	0.173746	0.217551	0.235958	0.200462	0.1832	0.172559	0.204482	0.185565	0.183829	0.276021	0.1709	0.198202	0.256935	0.278201	0.176129	0.236784	0.2066	0.11261	0.181898	0.268403	0.153297	0.173944	0
Rsph6a	0.000297305	0.00160027	0	0.000429478	0	0	0	0	0.00173579	0	0.00216144	0.00219186	0.00109221	0	0.000724537	0.00151807	0	0	0	0	0	0	0	0.0087022	0
Dmwd	0.00271021	0.0100357	0.0115419	0.00247525	0.00622425	0.00344442	0.00763565	0.0022596	0.00600643	0.00355338	0.004582	0.00712364	0.00333579	0.011109	0.00525205	0.0139055	0.00400968	0.00315045	0.0102956	0	0	0.00250856	0.000972468	0.012372	0
Dmpk	0.0114565	0.166328	0.0143678	0.0400819	0.0767089	0.053357	0.0443812	0.0574434	0.0647392	0.0229722	0.0388354	0.0741089	0.0211202	0.174848	0.0451645	0.350519	0.0314687	0.0382281	0.0391905	0.0103585	0.433132	0.131442	0.024198	1.82468	0
Six5	0.00217223	0.00636251	0.00177916	0.00105493	0.00327362	0.00227995	0.00334051	0.00151353	0.00290591	0.00235631	0.00290487	0.00485685	0.000663808	0.00954354	0.00198321	0.00627311	0.00159961	0.002835	0.00278805	0	0.0104616	0.0158389	0	0.0110641	0
Fbxo46	0.0547727	0.123935	0.0606884	0.0771585	0.12987	0.0776095	0.0724971	0.0527791	0.126532	0.0832973	0.0926239	0.100003	0.102818	0.142135	0.0896863	0.0998051	0.0793489	0.0955633	0.0930187	0.157452	0.0907343	0.0749963	0.0613389	0.0581583	0
Qpctl	0.0580733	0.196734	0.0457426	0.0896459	0.154404	0.0892999	0.0755576	0.0672969	0.110742	0.079992	0.11029	0.156464	0.101976	0.230213	0.0916344	0.126315	0.128443	0.108422	0.135789	0.0913771	0.0821273	0.0988203	0.0906287	0.11825	0
Snrpd2	2.0263	6.24056	1.81126	3.91597	6.89807	3.30336	2.56604	3.55574	5.55133	3.32795	3.81381	7.23864	2.77246	7.12521	5.08674	5.3174	3.88819	2.6392	4.33017	4.65702	3.51687	9.4202	7.31888	4.91805	0.350355
Gipr	0.000148095	0.00194878	0.000327127	0.000781374	0.00251693	0.00217718	0.00171436	0.00111582	0.0023397	0.000203276	0.0016648	0.0012133	0.000813674	0.00298872	0.000587185	0	0	0.000871797	0.00441918	0	0.00102159	0	0	0	0
Eml2	0.129408	0.281436	0.106633	0.301698	0.234841	0.303497	0.318388	0.251328	0.403808	0.165459	0.25101	0.141853	0.277281	0.364759	0.170895	0.195722	0.12212	0.396247	0.0920661	0.176214	0.707976	0.219086	0.139729	0.247066	0
Gpr4	0	0	0.00028923	0	0.00098572	0.0015426	0	0.0015948	0.000970301	0	0	0.000789911	0.00046637	0.00517884	0.00104328	0.0133494	0.000795197	0	0.486254	0.0349403	0	0	0	0	0.1117
Opa3	0.0434451	0.0424219	0.0387768	0.0529954	0.039189	0.0458458	0.0405536	0.0285065	0.0413218	0.0604122	0.0442554	0.0476599	0.0484593	0.0378035	0.0438171	0.0240509	0.0540132	0.0558404	0.0374635	0.0277659	0.0472753	0.0200908	0.0278191	0.0375539	0
Vasp	0.0729555	0.570944	0.111393	0.409846	0.504865	0.347578	0.361838	0.298988	0.686819	0.161202	0.450743	0.34646	0.425598	0.477595	0.259695	1.50777	0.152733	0.38291	1.26122	2.58454	0.759477	0.422455	0.943464	1.32318	0
AABR07002674.1	0.000174604	0.00367753	0.000844297	0.00286007	0.00356831	0.0126289	0.00724885	0.0048252	0.00823978	0.00153736	0.0028929	0.00750056	0.00156163	0.0329154	0.00376158	0.00783237	0.00330781	0.0475284	0.0304362	0.107129	0	0.00616526	0.00887545	0	0
Rtn2	0.000178709	0.0207922	0.00123106	0.00274119	0.0094489	0.00325673	0.00227501	0.0112407	0.00400713	0.00233744	0.0121737	0.0166847	0.00193015	0.0999978	0.00429664	0.0840311	0.00496049	0.00219941	0.0183461	0.00927625	0	0.0451539	0.00799675	0.188305	0
Fosb	0.149137	8.57917	0.311699	0.325029	1.27953	0.776221	0.369512	1.04149	12.0633	0.829107	1.39074	1.62506	2.29892	5.35591	1.44742	7.4565	0.750863	0.190117	2.47231	3.68314	12.1929	11.7933	12.625	6.74685	0.063702
Ercc1	0.20171	0.343935	0.147732	0.282629	0.327055	0.249468	0.256655	0.255376	0.261321	0.329965	0.2287	0.332401	0.310816	0.457544	0.364507	0.56283	0.279832	0.363269	0.450594	0.168002	0.244254	0.310163	0.377094	0.378483	0
Cd3eap	0.0676655	0.317513	0.0861109	0.13626	0.275807	0.149842	0.122549	0.159389	0.248398	0.193446	0.181751	0.267633	0.089754	0.241739	0.246183	0.147293	0.12568	0.170643	0.119363	0.185187	0.146989	0.407263	0.249202	0.0953722	0
Ppp1r13l	0.000969659	0.0014314	0.00106887	0.000566211	0.00241779	0.00144486	0.000784422	0.00429436	0.000920017	0.00252117	0.00179443	0.00146894	0.00628906	0.00381061	0.00155764	0.00169204	0.00110014	0.00222811	0	0	0	0.00685058	0.007822	0.0177939	0
Ercc2	0.0464212	0.0778115	0.0517537	0.0786138	0.0738222	0.0712788	0.0817783	0.10532	0.061331	0.0557881	0.0814088	0.0904282	0.0780067	0.0676869	0.0646569	0.0459398	0.0865565	0.0765753	0.0629411	0.0210182	0.0907879	0.0967578	0.0598168	0.0171508	0
Klc3	0.0010656	0.0963443	0.00251618	0.0409182	0.0612275	0.0376122	0.0258417	0.0424373	0.0513298	0.00753867	0.0559185	0.0261343	0.0208378	0.0407565	0.0097381	0.00463655	0.00208383	0.109724	0.185146	0.0336189	0.0741795	0.054521	0.0861083	0	0
Ckm	9.7532e-05	0.0172917	0.000182755	0	0.00123488	0.000440658	0	0.00718698	0.000544876	0.00179196	0.00147761	0.000452465	0	0	0	0.000522828	0	0	0	0	0.0753431	0	0	0.259928	0
AABR07002677.1	0	0	0	0	0	0	0	0	0	0	0	0	0	0	0	0	0	0	0	0	0	0	0	0	0
Mark4	0.0419993	0.137889	0.0444003	0.119852	0.142239	0.122628	0.110407	0.0943112	0.112529	0.0721494	0.11923	0.101982	0.096615	0.139127	0.077133	0.211431	0.0505392	0.122106	0.202519	0.132138	0.135172	0.101449	0.118161	0.042146	0
AABR07002677.2	0	0	0	0	0	0	0	0	0	0	0	0	0	0	0	0.0247348	0	0	0.085668	0	0	0	0	0	0
Exoc3l2	0.000854703	0.00113639	0.000490099	0.00117231	0.00156706	0.0022632	0.000452194	0.00552272	0.00171501	0.000771864	0.0024924	0.000670787	0.00135078	0.0115271	0.0014169	0.825489	0	0.00363355	1.451	0.0203762	0	0.00220876	0.0338122	0	0
Bloc1s3	0.0965547	0.110623	0.0552145	0.0874216	0.0882016	0.0940577	0.0931838	0.0854591	0.0818169	0.0922354	0.0678351	0.0431419	0.102031	0.147846	0.0885304	0.0747687	0.075874	0.128001	0.117425	0.111055	0.0817722	0.0842642	0.0800953	0.0688368	0.0301883
Trappc6a	1.23258	0.744029	0.85461	1.06772	0.662456	1.00229	1.05421	0.832526	0.789054	0.960317	0.753557	0.444243	1.00743	0.938324	0.841305	0.351423	0.810189	1.15148	0.585784	0.465284	0.794326	0.378457	0.643935	0.469022	0.0706053
Nkpd1	0	0.0010524	0	0.000448128	0	0	0	0.0005499	0	0.000729475	0	0	0	0	0.000754478	0	0	0	0	0.000872344	0	0	0	0	0
Ppp1r37	0.107433	0.140352	0.0849229	0.0821436	0.112674	0.147814	0.116406	0.10779	0.108728	0.0946077	0.0872979	0.0926135	0.129728	0.107128	0.0911399	0.152794	0.100179	0.150003	0.108112	0.0803959	0.103824	0.174482	0.0927779	0.0710482	0
Gemin7	0.0868709	0.319257	0.116961	0.356375	0.422658	0.307034	0.319782	0.26802	0.311893	0.182153	0.285473	0.448613	0.276022	0.34535	0.248616	0.293312	0.213581	0.246327	0.355241	0.261448	0.209272	0.265725	0.227969	0.237097	0
Zfp296	0.000630022	0.00149814	0.00107722	0.0049305	0.00552903	0.00394093	0.000696886	0	0.00262076	0.00347199	0.00315808	0.0048262	0.00577634	0.00456513	0.0017821	0.00103913	0.00465035	0	0.00098842	0.068691	0	0.00795026	0.000879018	0	0
Clasrp	0.0808115	0.227984	0.11149	0.127587	0.20462	0.132677	0.119773	0.19401	0.182773	0.124851	0.162264	0.227257	0.168067	0.21579	0.153643	0.245542	0.108983	0.122436	0.155993	0.199941	0.166062	0.299035	0.205794	0.17907	0
Relb	0.000367345	0.00573691	0.00192622	0.00145481	0.00562183	0.00151968	0.00203825	0.00487067	0.00646849	0.000363587	0.00128959	0.00475842	0.00409995	0.00899064	0.0024274	0.00475467	0.000897122	0.00424859	0.0135467	0.00641318	0.00822274	0.00359151	0.00274515	0.00581759	0
Clptm1	1.50761	0.786872	1.02919	0.773538	0.752472	1.01334	0.878553	0.649772	0.56915	1.08971	0.716676	0.773172	0.959472	0.657031	0.969325	0.566986	1.31018	0.921189	0.889211	0.40407	0.822667	0.511626	0.487835	0.411908	0.0970629
Apoc2	0.75573	0.0147582	0.494111	0.00338261	0.00818345	0.00589128	0.0109621	0.0250919	0.0119363	1.39684	0.0103764	0.0200658	0.016543	0.00501411	0.244992	0.0364374	0.642782	0.030344	0.0181523	0.0171617	0.0419131	0.00362126	0.00724166	0.00957553	0
Apoc4	0.000379669	0.0114155	0	0	0.000172016	0	0	0	0.000193443	0.0246833	0	0.00561909	0	0	0	0.00684716	0.0325737	0	0.0345101	0	0	0.0310318	0.00118183	0.00945291	0
Apoc1	0.000128256	0	0	0.000372041	0	0	0	0	0	0.000144469	0	0.000445959	0.000442583	0	0.00136723	0.0169119	0.000937494	0	0	0.0998216	0	0	0.0133791	0	0
Apoe	10.6534	0.716697	8.35156	0.126631	0.183585	0.192449	0.179011	0.351417	0.195393	9.10902	0.139614	0.157523	0.191523	0.349653	4.4754	1.71291	8.69198	0.651478	5.09752	2.21202	0.221103	0.262745	1.6353	0.656795	0.113767
Tomm40	0.0121865	0.011155	0.00947895	0.0154424	0.0132386	0.0160924	0.0112442	0.0176897	0.00775486	0.015844	0.00969541	0.0139069	0.0138165	0.00822247	0.0116578	0.00949207	0.01286	0.00708743	0.0174344	0	0.0039906	0.00375631	0.0143296	0	0
Nectin2	0.0536712	0.754102	0.0661053	0.355413	0.562522	0.340819	0.328199	0.262835	1.10324	0.151252	0.524098	0.453736	0.378107	1.35638	0.211931	1.03688	0.132631	0.576154	1.46939	0.0532875	0.381191	0.478064	0.668561	0.25183	0
Bcam	0.157784	9.64062	0.262546	0.980787	2.07397	1.60628	0.925748	1.09183	4.9579	1.25526	1.69768	2.74027	0.729228	9.91743	1.26645	2.87946	1.15629	0.400831	3.55183	0.287933	5.22436	3.83337	4.5825	4.43256	0.11033
Cblc	0.00175894	0.255133	0.00332732	0.0963927	0.157524	0.0873655	0.0878135	0.0763991	0.388826	0.0426381	0.121118	0.0829226	0.0463211	0.0286829	0.0201622	0.00405666	0.0312937	0.0646602	0.00651812	0.0223931	0.257955	0.0809962	0.551934	0.0185891	0
Bcl3	0.0124176	0.0363943	0.0144899	0.00211508	0.00601966	0.0016655	0.00199266	0.00340185	0.0281082	0.0548577	0.0084131	0.0113029	0.00355172	0.0194791	0.0405664	0.0880901	0.0293275	0.00123965	0.111139	0.319535	0.0131101	0.0343496	0.102039	0.00984659	0
Ceacam16	0	0.000650346	0	0.000514945	0.00178502	0.000270019	0	0	0.00233214	0	0	0.000422543	0	0.000561631	0.0009988	0	0	0	0	0	0	0	0	0	0
AABR07002680.2	0	0	0	0	0	0	0	0	0	0	0	0	0	0	0	0	0	0	0	0	0	0	0	0	0
Ceacam19	0	0.00245565	0	0	0	0	0	0	0.000508516	0.000140314	0.000599676	0.00105349	0	0	0	0	0	0	0.00607193	0	0.0023947	0	0	0	0
PVR	0.00623545	0.101066	0.00418827	0.0411018	0.0564613	0.0231472	0.025065	0.0245998	0.247547	0.0253013	0.0674843	0.0740606	0.0225631	0.0516406	0.0486898	0.0665364	0.0237915	0.0135115	0.255644	0.0382771	0.0389172	0.0734712	0.471019	0.0127093	0
Igsf23	0	0.00210794	0	0	0.00263552	0.00058022	0.000820878	0.00220393	0.00422234	0.000709187	0.00197842	0.00174633	0.000358335	0	0	0	0	0	0	0	0.00407406	0	0.00120337	0	0
Ceacam20	0	0	0	0	0	0	0	0	0	0.000346434	0	0	0	0	0	0	0	0	0	0	0	0	0	0	0
Zfp180	0.0831151	0.167625	0.102678	0.120767	0.198827	0.174658	0.144283	0.122261	0.144752	0.0903101	0.137309	0.273059	0.12036	0.14712	0.152553	0.150895	0.166645	0.152946	0.172241	0.123526	0.18965	0.129951	0.0915773	0.0864219	0
AABR07002682.1	0.000489248	0.00166653	0.000995946	0.00103382	0.000555161	0.000791078	0.00124943	0.00461291	0.00350301	0.00169569	0.000729279	0.00246347	0.00105511	0.00252858	0.00235297	0.00138187	0.00170287	0	0.00373445	0.00129207	0	0.00171282	0.00114838	0.0104253	0
Zfp112	0.00639071	0.0118352	0.00643505	0.0091493	0.0143998	0.0130658	0.0106433	0.0121117	0.0205568	0.00833813	0.012248	0.00815787	0.0137039	0.0108592	0.00895115	0.01301	0.0111368	0.00902144	0.0261923	0.00467725	0.0104471	0.0282965	0.00427116	0	0
AC118165.1	0.00135148	0.00086823	0.00112241	0.00107935	0.0043436	0.00244333	0	0.000548394	0.000309611	0.00195703	0.00020172	0.000736547	0.00152765	0.00362218	0.00241733	0.00383963	0.00237319	0	0	0	0	0	0	0	0
AABR07002683.1	0.143204	0.577886	0.111081	0.306935	0.504748	0.415021	0.406167	0.273006	0.463732	0.225952	0.249441	0.429902	0.21952	0.855837	0.340591	0.972942	0.22885	0.28073	1.24965	0.175962	0.586259	0.41644	0.437089	0.895556	0
Zfp111	0.00231613	0.00278737	0.000526704	0.00377682	0.0055597	0.00279303	0.00450142	0.005182	0.00310631	0.00192063	0.0011777	0.00393667	0.00475921	0.00817824	0.00261603	0.00802223	0.00746331	0	0.0101262	0	0	0.00256188	0.00164807	0	0
Zfp61	0.079229	0.175142	0.0884438	0.114062	0.184949	0.145256	0.15152	0.163649	0.155535	0.0978608	0.145904	0.157836	0.149796	0.196901	0.150939	0.180193	0.0893022	0.127299	0.196103	0.058274	0.148428	0.262583	0.0902125	0.265223	0
LOC102548695	0.000303964	0.000476211	0.00058771	0.00218622	0.00170058	0.00282906	0.00213508	0.00208832	0.00168297	0	0.00319355	0.000619362	0.000321661	0.00136407	0.00146783	0	0	0.00242694	0	0	0	0	0.000964632	0	0
Tescl	0.000188682	0.000594252	0	0	0.000251681	0.00118557	0.00102397	0	0.00216526	0	0	0.000235576	0.000311484	0.00347455	0.000874185	0	0	0	0	0	0	0.0188322	0.00267645	0	0
Lypd5	0	0.000351513	0	0	0.000376191	0	0	0	0	0	0.00056883	0	0	0	0	0	0	0	0	0	0	0	0	0	0
Kcnn4	0	0.000946002	0.000552872	0.00210258	0.00078849	0	0.000442529	0.0042717	0.00616754	0	0	0	0.0178229	0.00616936	0	0	0.00139642	0	0.151001	0.261699	0	0.0266994	0.0129516	0.00864353	0.202039
Smg9	0.111722	0.122358	0.0833305	0.0896897	0.116014	0.10876	0.086705	0.105053	0.0802453	0.118218	0.0890021	0.189231	0.102161	0.16263	0.131268	0.110695	0.158247	0.0578383	0.168728	0.117709	0.105605	0.177843	0.0690768	0.0457116	0
Irgc	0	0.0016763	0.000197839	0.000944609	0.000459743	0.00169576	0.000403796	0.000330182	0.00136702	0.00080018	0.000508031	0.000754694	0.000511467	0	0	0	0	0.00726171	0.000778365	0	0	0	0	0	0
Plaur	0	0.000137211	0	0	0	0.00106449	0.00172559	0.0013125	0.00607413	0.000646006	0.000745539	0.00033581	0	0	0.000747475	0	0	0	0.0957198	0.229858	0	0.0105424	0.0918523	0	0
Cadm4	0.000483512	0.00786816	0.000856914	0.00463285	0.00805464	0.00491331	0.00303285	0	0.00270324	0.00279117	0.00210193	0.0078422	0.00261019	0.0116122	0.000581666	0.00179031	0.00254951	0.00197542	0	0	0.00155123	0.00232366	0.00409909	0	0
Zfp428	0.127325	0.539403	0.109513	0.391064	0.65414	0.300203	0.295625	0.35319	0.429963	0.2139	0.388649	0.573166	0.185817	0.952222	0.491924	0.438228	0.18913	0.317997	0.212343	0.0609897	0.215748	0.889379	0.223044	0.342899	0.0637556
AABR07002689.1	0	0	0	0	0	0	0	0	0	0	0	0	0	0	0	0	0	0	0	0	0	0	0	0	0
Irgq	0.00195866	0.00195916	0.0067927	0.00221635	0.0021622	0.00126256	0.00162511	0.00629742	0.00250235	0.000884353	0.00128663	0.00223878	0.000315619	0.00285244	0.00157508	0	0.00131481	0	0	0.00711105	0.00191167	0.00648475	0.00146263	0	0
Pinlyp	0.000528918	0.00401586	0.000347449	0.00194209	0.00810279	0.000385512	0.00588448	0.00268547	0.0230854	0.00211212	0.0468218	0.0054015	0.00296967	0.0117904	0.00633958	0.00158569	0.00339363	0.0105957	0	0.00210907	0.00482606	0.00675311	0.33296	0	0
Xrcc1	0.129204	0.377515	0.136103	0.294664	0.395204	0.28701	0.353086	0.327645	0.434532	0.173592	0.376715	0.580287	0.349095	0.555449	0.217766	0.380496	0.349874	0.293162	0.324024	0.282354	0.291811	0.345114	0.280537	0.184826	0.0561687
Zfp575	0.00460317	0.0514203	0.013433	0.036989	0.22185	0.0686224	0.134665	0.160773	0.0777513	0.023234	0.0665697	0.130664	0.0121498	0.0440889	0.0188549	0.122059	0.0243028	0.91907	0.0214146	0.00581437	0.0182397	0.0515175	0.0381848	0.15361	0
Ethe1	5.04508	0.549731	3.28185	1.56013	3.72538	1.97513	4.56453	2.64227	0.85316	4.58117	1.67059	1.57958	0.508654	0.482524	3.24849	0.511018	3.21017	14.6878	0.632565	1.49763	0.500433	0.341061	0.78801	0.823323	0.199777
Phldb3	0.000718292	0.00589877	0.00153201	0.00249	0.00433581	0.00133142	0.00716166	0.00553005	0.00784154	0.00562383	0.00252937	0.00388005	0.00213377	0.00449981	0.00371583	0.00118926	0.000505058	0.00328298	0	0.0107104	0.00536077	0.0139638	0.0345912	0.00347864	0
Lypd3	0.00706584	0.0551507	0.0075417	0.0520153	0.0650529	0.0187152	0.0244527	0.0399488	0.162901	0.0063241	0.0954317	0.0391876	0.0482833	0.00520139	0.0122025	0.00784917	0.00692725	0.0439079	0.0242929	0.0548523	0.0180695	0.0291621	0.405535	0	0
Tex101	0.000112237	0.00206557	0	0	0.00301433	0.00326527	0	0	0.00729542	0.0122903	0.000611263	0.000986805	0.00248713	0.00313819	0.00186934	0	0	0.00257068	0	0.000641105	0	0.0135605	0	0	0
LOC100910565	0	0	0	0	0	0	0	0	0	0	0	0	0	0	0	0	0	0	0	0	0	0	0	0	0
LOC100909620	0.000232637	0.000322364	0.000144931	0	0	0	0	0	0	0.000992745	0	0	0.000723211	0	0	0	0.00151692	0	0	0	0	0	0	0	0
LOC100910611	0	0	0	0	0	0	0	0	0	0	0	0	0	0	0	0	0	0	0	0	0	0	0	0	0
LOC102553892	0	0	0	0	0	0	0	0	0	0	0	0	0	0	0	0	0	0	0	0	0	0	0	0	0
LOC100909700	0	0	0	0	0	0	0	0	0	0	0	0	0	0	0	0	0	0	0	0.0101135	0	0	0	0	0
LOC103689942	0	0	0	0	0	0	0	0	0	0	0	0	0	0	0	0	0	0	0	0	0	0	0	0	0
Ceacam6	0	0	0	0	0	0	0	0	0	0	0	0	0	0	0	0	0	0	0	0	0	0	0	0	0
Lypd4	0	0	0	0	0	0	0	0	0	0	0	0	0	0	0	0	0	0	0	0	0	0	0	0	0
Dmrtc2	0	0	0	0	0	0	0	0	0	0	0	0	0	0	0	0	0	0	0	0	0	0	0	0	0
Rps19	1.49826	4.58934	1.43882	2.03804	4.80828	1.5877	1.13761	2.25116	3.82167	2.48786	2.31352	4.36411	1.05525	4.3272	4.64533	3.77911	2.35461	1.61733	3.61319	3.34063	2.03771	6.71428	8.23742	3.00503	0.18297
AABR07002700.1	0	0.000489965	0	0	0	0.000401841	0	0	0.0095404	0	0.000285699	0.00239214	0.000518325	0.00086929	0	0	0	0	0.00384108	0.0697373	0	0	0	0	0
Arhgef1	0.105565	0.285764	0.133589	0.209966	0.267068	0.219965	0.208136	0.186611	0.224728	0.150601	0.224079	0.248748	0.223474	0.273335	0.201591	0.459874	0.154218	0.211722	0.782724	1.24577	0.245183	0.229974	0.218629	0.186139	0
Rabac1	1.27206	3.08517	1.1847	2.90674	2.95896	2.98304	3.13648	2.39808	2.3082	1.69061	2.02606	1.70847	2.11856	2.02398	2.00633	2.0223	1.25825	3.91646	3.3564	1.75427	4.31291	1.39492	1.71939	2.60514	0.233904
Atp1a3	0	0.00148642	0.00192367	0.0115821	0.00188456	0	0.00297696	0.000830247	0.000480055	0.000175321	0.0254531	0.0116031	0.0018258	0	0.00066256	0	0	0.00214708	0	0.177198	0	0	0	0	0
Grik5	0.0550793	0.132375	0.0890518	0.154603	0.140876	0.143373	0.115885	0.199326	0.214993	0.0856036	0.174119	0.10633	0.117714	0.164856	0.118734	0.131842	0.0457125	0.148052	0.0246604	0.0286952	0.141042	0.209969	0.0639591	0.141048	0
Zfp574	0.0569075	0.14498	0.0763712	0.152008	0.16645	0.152611	0.13519	0.148664	0.169841	0.084555	0.144123	0.138543	0.123717	0.100556	0.0967395	0.0889441	0.0917912	0.148919	0.0923552	0.0478191	0.154456	0.156244	0.0711835	0.0935963	0
Pou2f2	0.000273547	0.000160916	0	0.000494129	0.00139207	0	0.000719221	0	0.00339414	0.00056679	0.000435759	0.00121439	0.00916055	0.000839618	0.000652703	0.00243805	0.000767724	0	0	0.513989	0	0.00214153	0.00221455	0	0
Dedd2	0.0494709	0.0936786	0.0491111	0.077646	0.0705763	0.0886979	0.0872406	0.0703385	0.0890914	0.0530503	0.0640831	0.0502656	0.0737769	0.0804693	0.0733837	0.0254462	0.0377203	0.087147	0.0360576	0.307012	0.104265	0.0796285	0.0819198	0.00369308	0.0266073
Zfp526	0.00275074	0.00801537	0.00301896	0.00117229	0.0052184	0.00428535	0.00124672	0.0037627	0.0069037	0.0056306	0.00552895	0.00262129	0.00273515	0.00611622	0.00461719	0.00128105	0.0073974	0.00449909	0.000691975	0	0.00312506	0	0.00166323	0.0169696	0
Gsk3a	0.168958	0.349329	0.174337	0.226536	0.264438	0.195668	0.187732	0.216425	0.241607	0.215129	0.206673	0.337822	0.245745	0.319377	0.247548	0.23959	0.224132	0.209647	0.236206	0.246836	0.285946	0.264743	0.201659	0.195295	0.0598165
Erf	0.295402	0.26926	0.304652	0.166312	0.29222	0.178066	0.177134	0.173488	0.225275	0.39244	0.161045	0.2619	0.109676	0.336313	0.534928	0.379014	0.348917	0.152876	0.37513	0.0718551	0.272757	0.301106	0.216501	0.185333	0
Cic	0.11175	0.237783	0.153624	0.172401	0.230462	0.188341	0.214038	0.170417	0.194882	0.144933	0.161313	0.245234	0.127846	0.425986	0.211039	0.286415	0.153754	0.204119	0.33857	0.26623	0.291394	0.178468	0.213236	0.1501	0
Pafah1b3	0.528158	1.35074	0.427606	0.498247	1.29311	0.775221	0.472024	0.66584	0.738757	0.785335	0.557417	0.960557	0.4339	1.20763	1.04234	0.638406	0.601279	0.557801	0.551136	0.263341	0.687651	1.30921	0.854358	0.41242	0.0598165
Prr19	0.0239234	0.00157379	0.025889	0	0.000525038	0.000944842	0.000307221	0.000448076	0.000349213	0.00848068	0.000572749	0.000398064	0.000889324	0.000623943	0.0149644	0	0.00772999	0	0.0007263	0.00184886	0	0.00319436	0	0	0
Tmem145	0.00179506	0.000702728	0.00201747	0	0.00130191	0	0	0	0	0	0	0.000453568	0	0	0.000375672	0.00273508	0	0	0	0	0	0	0	0	0
Megf8	0.119857	0.170716	0.145567	0.151662	0.132692	0.171479	0.141357	0.118169	0.127025	0.153887	0.170443	0.176867	0.111818	0.200116	0.149238	0.152403	0.155519	0.13618	0.0775287	0.0329201	0.205488	0.194943	0.0926764	0.181033	0
Cnfn	0	0	0	0	0	0	0	0	0	0	0	0	0	0	0	0	0	0	0	0	0	0	0	0	0
Lipe	0.0183357	0.00808507	0.0154537	0.019009	0.0171957	0.0169967	0.0176185	0.00943912	0.0130931	0.023608	0.0147178	0.0173926	0.00598349	0.0238756	0.0134462	0.00586823	0.0173323	0.00962195	0.355339	0.00991954	0	0.0231544	0.0163386	0.0194415	0
AC121639.1	0	0	0	0	0	0	0	0	0	0	0	0	0	0	0	0	0	0	0	0	0	0	0	0	0
Cxcl17	0	0.0030684	0	0	0.000298407	0	0.00206855	0	0	0.001214	0.000546828	0	0.000393049	0.000743584	0	0	0	0.000814336	0.00110161	0.022592	0	0	0.00221321	0	0
Ceacam1	0.0390984	0.0462632	0.0249319	0.00883088	0.0164036	0.00405386	0.000814098	0.0112298	0.00270422	0.0423726	0.0052643	0.0125385	0.0031098	0.015801	0.0967932	0.0140826	0.0441256	0.0174343	0.34525	0.220595	0.0107343	0.0282687	0	0.012393	0
AC134759.1	0.0183459	0.00715873	0.0137538	0	0.000328418	0.00062792	0	0	0.000149886	0.0546134	0	0.00119868	0	0	0.0144724	0.0020505	0.028408	0	0	0.0387864	0	0	0	0	0
Erich4	1.15855	0.0259035	0.657869	0.0162685	0.0120303	0.00858818	0.0115192	0.0439367	0.0113582	1.05919	0.00929605	0.00700225	0.0129875	0.00915384	0.744215	0.0301019	0.62111	0.0195191	0.0198579	0.0454157	0.0109126	0.0345201	0.00413031	0.0477495	0
Dmac2	0.223298	0.24874	0.208628	0.321399	0.410704	0.374619	0.298106	0.311811	0.238714	0.217741	0.245086	0.281603	0.272311	0.20765	0.284646	0.182984	0.22923	0.26362	0.169286	0.165643	0.17859	0.185865	0.125105	0.15966	0.0382952
B3gnt8	0.0148188	0.0309087	0.00557349	0.00470497	0.00939337	0.00167358	0.00268139	0.00444761	0.0263275	0.03043	0.011425	0.0101743	0.0613247	0.0633127	0.0307261	0.0314205	0.0228737	0	0.026491	0.0036363	0.00506437	0.0243857	0.0844371	0.0307809	0
Bckdha	1.73479	0.733753	1.25622	1.79288	1.05848	1.62696	1.73694	1.17172	0.68481	1.51596	0.984559	0.6843	1.65228	0.824313	1.34128	0.673501	1.08367	1.41112	0.579112	0.321335	0.982703	0.646596	0.530341	0.630495	0
Exosc5	0.675047	0.511032	0.471244	0.497558	0.678773	0.580139	0.495917	0.48936	0.553135	0.648459	0.428945	0.498932	0.526249	0.473303	0.788566	0.454512	0.527178	0.730054	0.410635	0.649961	0.574479	0.68773	0.754321	0.303444	0
Tmem91	0	0.000254072	0	0	0	0	0.00030346	0	0	0	0	0	0	0.00376356	0.00061296	0	0	0	0	0	0	0	0	0	0
B9d2	0.0880003	0.161473	0.0628415	0.104876	0.165356	0.126296	0.106097	0.102953	0.151408	0.104448	0.131033	0.155691	0.12806	0.208128	0.166494	0.209531	0.129485	0.104202	0.147014	0.14481	0.0899811	0.141258	0.0703695	0.178132	0
Tgfb1	0.00232084	0.0421642	0.00193244	0.00458348	0.00381829	0.00188589	0.0063981	0.00799201	0.0132458	0.0153583	0.00706273	0.0126817	0.0294585	0.205831	0.0272243	0.874278	0.0130005	0.00119457	1.26746	1.50956	0.0220708	0.0421168	0.31094	0.417364	0.0266073
Ccdc97	0.225608	0.390268	0.207692	0.247208	0.334666	0.280364	0.284261	0.292573	0.310882	0.301422	0.249253	0.357119	0.234891	0.446761	0.349607	0.318031	0.311149	0.369945	0.374965	0.354959	0.33029	0.302338	0.255056	0.390026	0
Hnrnpul1	0.310708	0.766413	0.35724	0.556603	0.823382	0.665638	0.494722	0.546031	0.676568	0.468029	0.576048	1.10292	0.450433	0.94243	0.556906	0.862867	0.639866	0.526272	0.716042	0.590658	0.724327	0.846862	0.690259	0.568621	0
Axl	0.00186862	0.0145368	0.0026665	0.0156961	0.0422572	0.0406128	0.0216745	0.0301065	0.00990751	0.00878047	0.0241019	0.0603574	0.00332638	0.387658	0.0246283	1.60147	0.00505985	0.0602158	0	0.21322	0.00430648	0.119866	0.221049	0.544298	0
Cyp2s1	0.014859	0.00715394	0.0195026	0.0730005	0.0649174	0.365675	0.649148	0.210044	0.0148443	0.0121643	0.0338358	0.0390175	0.0198232	0.0124786	0.019276	0.0359676	0.0147388	0.218944	0.00927046	0.0766588	0.00790436	0.0285664	0.297996	0.034603	0.400834
LOC100359930	0	0	0	0	0	0	0	0	0	0	0	0	0	0	0	0	0	0	0	0	0	0	0	0	0
LOC100910953	0	0	0	0	0	0	0	0	0	0	0	0	0	0	0	0	0	0	0	0	0	0	0	0	0
RGD1564380	0	0	0	0	0	0	0	0	0	0	0	0	0	0	0	0	0	0	0	0	0	0	0	0	0
AABR07002736.1	0	0	0	0	0	0	0	0	0	0	0	0	0	0	0	0	0	0	0	0	0	0	0	0	0
RGD1565655	0	0	0	0	0	0	0	0	0	0	0	0	0	0	0	0	0	0	0	0	0	0	0	0	0
Cd177	0	0.000285933	0	0	0	0	0	0.00122722	0	0	0	0	0	0.000563249	0	0	0	0	0	0.66434	0	0.00315805	0.00202593	0	0
Ceacam4	0	0	0.000511274	0	0	0	0	0	0	0	0	0	0	0	0	0	0	0	0	0.00561485	0	0	0	0	0
LOC103689938	0	0	0	0	0	0	0	0	0	0	0	0	0	0	0	0	0	0	0	0	0	0	0	0	0
Cyp2b2	0	0	0	0	0	0	0	0	0	0	0	0	0	0	0	0	0	0	0	0	0	0	0	0	0
Cyp2b3	0	0	0	0	0	0	0	0	0	0	0	0	0	0	0	0	0	0	0	0	0	0	0	0	0
LOC103691092	0	0	0	0	0	0	0	0	0	0	0	0	0	0	0	0	0	0	0	0	0	0	0	0	0
Cyp2b21	0	0	0	0	0	0	0	0	0	0	0	0	0	0	0	0	0	0	0	0	0	0	0	0	0
Cyp2b12	0	0	0	0	0	0	0	0	0	0	0	0	0	0	0	0	0	0	0	0	0	0	0	0	0
AC142154.2	0	0	0	0	0	0	0	0	0	0	0	0	0	0	0	0	0	0	0	0	0	0	0	0	0
Cyp2g1	0	0	0	0	0	0	0	0	0	0	0	0	0	0	0	0	0	0	0	0	0	0	0	0	0
Cyp2a3	0	0	0	0	0	0	0	0	0	0	0	0	0	0	0	0	0	0	0	0	0	0	0	0	0
Cyp2f4	0.00947001	0.00106864	0.0132633	0	0.000602614	0	0.00021301	0	0	0.0025392	0.00109131	0	0.000692156	0.00277395	0.00769387	0	0.00619945	0	0	0	0.0118081	0	0	0	0
Cyp2t1	0.127955	0.0485005	0.0662755	0.0364122	0.0261471	0.0531085	0.0380021	0.0323872	0.037741	0.10149	0.0289625	0.0204331	0.0349759	0.0529104	0.0845762	0.0479858	0.101414	0.0673824	0.0562423	0.00450288	0.0326768	0.0355058	0.069063	0.0125158	0.044387
Egln2	0.315949	0.449862	0.227859	0.365542	0.401647	0.349777	0.400624	0.305683	0.453809	0.350075	0.412928	0.359902	0.38988	0.504997	0.404978	0.451599	0.315004	0.450655	0.680683	0.414779	0.333476	0.388599	0.277376	0.280302	0.0266073
Rab4b	0.140381	0.317468	0.128452	0.228843	0.285055	0.212623	0.210909	0.25679	0.359472	0.188755	0.267832	0.313517	0.207754	0.414705	0.241237	0.593376	0.223023	0.272795	0.748949	0.704782	0.26528	0.375525	0.299774	0.284128	0
Mia	0.00101232	0.00390625	0.00514999	0.000546111	0.00348456	0.00289987	0.000759954	0.00373138	0.0230506	0.000339223	0.00134552	0.00434283	0.00250662	0.000624249	0.0010233	0.00304759	0	0	0.00520471	0.0101999	0.000837453	0.00316232	0.00200228	0	0
Snrpa	0.23128	0.67846	0.180544	0.414743	1.08319	0.393481	0.230379	0.413934	0.708319	0.477298	0.440075	1.46268	0.241355	0.500641	0.651131	0.681377	0.710172	0.269075	0.52618	0.452409	0.259373	0.799749	0.710921	0.419971	0
RGD1560854	0.00583156	0.00976714	0.00991992	0.00484304	0.00633804	0.00437633	0.00219605	0.00698277	0.00823292	0.00626807	0.00397055	0.00813192	0.00464318	0.0126207	0.0102817	0.0112244	0.00305213	0.00946623	0.00103722	0.00700596	0.0120534	0.00548213	0.00298746	0	0
Itpkc	0.0239177	0.0838921	0.0264767	0.0447	0.0733788	0.052675	0.0428414	0.0477656	0.147232	0.038089	0.0725141	0.0373328	0.182898	0.0640393	0.0672229	0.0575134	0.02938	0.0481858	0.0352266	0.0305327	0.238941	0.0749428	0.093708	0.0386015	0
Coq8b	0.104482	0.152222	0.0776095	0.172148	0.174836	0.148588	0.149268	0.134806	0.155462	0.1387	0.157378	0.111389	0.157676	0.14322	0.145817	0.100255	0.0884461	0.140374	0.0567124	0.0471499	0.142672	0.222526	0.144179	0.0527404	0
Numbl	0.000568884	0.0112969	0.00127919	0.00418734	0.0233477	0.00625243	0.00512603	0.0195665	0.0090365	0.00229281	0.0139525	0.0310919	0.000301319	0.119843	0.00507293	0.138092	0.00238007	0.0273432	0	0.00486247	0.00293452	0.0535676	0.00883751	0.142434	0
Ltbp4	0.0947131	0.034642	0.107704	0.0143546	0.0204113	0.0175852	0.0240676	0.0126052	0.0544772	0.0601937	0.0234189	0.047239	0.0193566	0.358858	0.267427	1.31569	0.0900057	0.00662061	0.533446	0.0172996	0.0328884	0.0832364	0.333822	0.545526	0.0301883
Shkbp1	0.0725902	0.14399	0.051264	0.151862	0.165579	0.117783	0.149004	0.110039	0.137031	0.105241	0.125737	0.136977	0.13084	0.152347	0.118381	0.19481	0.0871413	0.0998022	0.196691	0.105113	0.170458	0.0665391	0.117088	0.230017	0
Sptbn4	0.00080347	0.000957279	0	0.00117746	0.000616925	0.000688751	0.000972248	0.00282179	0.000797767	0.000523673	0.00139438	0.00252343	0.00262741	0.00554924	0	0.00537071	0.000888853	0.00439248	0	0.00462415	0.00603356	0	0.0152787	0	0
Blvrb	0.399696	0.258493	0.295803	0.403402	0.327745	0.259001	0.310907	0.271114	0.408535	0.3982	0.298315	0.277843	0.356227	0.438474	0.462606	0.468618	0.433623	0.421421	0.316403	0.190875	0.226286	0.280771	0.494615	0.382237	2.29739
Sertad3	0.13145	0.276747	0.134065	0.166739	0.222105	0.0725091	0.133772	0.100589	0.346706	0.269835	0.158969	0.191313	0.137842	0.28573	0.34406	0.29045	0.211621	0.134225	0.21891	0.283288	0.109992	0.26785	0.260558	0.0890082	0.576365
Sertad1	0.415203	0.527833	0.328108	0.209095	0.299282	0.164183	0.174539	0.117147	0.768299	0.661421	0.20721	0.251138	0.312068	0.884442	0.82735	0.721908	0.475556	0.0873651	1.24503	0.64466	0.369814	0.303558	0.837584	0.474372	0.0649025
Prx	0.00752455	0.0084295	0.0114464	0.0038481	0.00519924	0.00277547	0.00486065	0.00239283	0.00611098	0.0130115	0.00552029	0.00645081	0.00309298	0.027301	0.0168094	0.0503016	0.0169815	0	0.101731	0.000784998	0.00426709	0.0277407	0.014794	0.00277711	0
Hipk4	0.00619464	0.00692314	0.00630815	0.00256026	0.00711182	0.00179142	0.00676301	0.00821272	0.00770953	0.0111195	0.00488076	0.00628805	0.00254796	0.0197839	0.0174188	0.0220421	0.00699013	0.000850534	0.103294	0.0104011	0	0.0148626	0.00406439	0.00277711	0
Pld3	0.282274	0.540396	0.243848	0.349013	0.36354	0.300795	0.283575	0.277779	0.370818	0.365055	0.30718	0.24449	0.269974	0.462644	0.419302	0.388733	0.270447	0.451995	0.269415	0.108863	0.437143	0.222255	0.226143	0.430738	0
RGD1307554	0.0506902	0.127449	0.0567801	0.0848873	0.145564	0.080562	0.0792535	0.0966333	0.118684	0.0698991	0.106795	0.183192	0.0774516	0.128822	0.105549	0.120311	0.0990002	0.0721196	0.0983779	0.0491465	0.106598	0.170608	0.0996871	0.164951	0
Akt2	0.00537455	0.00878847	0.0104498	0.00377704	0.00730895	0.00679546	0.00409547	0.00714161	0.00924388	0.00956859	0.00561354	0.00556286	0.00334147	0.0129634	0.00793665	0.0187525	0.00648363	0.00833235	0.00406169	0.00425231	0.00121271	0.0152263	0.00699337	0.0676544	0
Ttc9b	0	0	0	0	0	0	0	0	0	0	0	0	0	0	0	0.00599324	0	0	0	0	0.00132388	0	0	0	0
Map3k10	0.0282754	0.0538527	0.0313138	0.047801	0.0627148	0.0506839	0.0483781	0.0475902	0.0565168	0.0376462	0.0546659	0.0562236	0.0342541	0.0435012	0.0483233	0.0553211	0.0364526	0.0704131	0.0627607	0.00600747	0.0751229	0.0638698	0.0148897	0.0386616	0
LOC100909824	0.00154043	0.000781956	0.00331546	0	0.00325355	0.00126667	0.00173999	0.00155515	0.00350441	0.00162834	0.00282335	0.00161054	0.00235775	0.000464664	0.000593704	0	0.000519988	0.00166143	0.000778365	0	0.00616903	0	0	0	0
AABR07071891.2	0.0551729	0.0832808	0.0492838	0.0663703	0.0970247	0.0614069	0.0607513	0.0515612	0.0814363	0.0611377	0.0583427	0.0861463	0.0523968	0.0948462	0.0776704	0.105685	0.0495649	0.0443629	0.0849645	0.0867011	0.0705441	0.10886	0.139166	0.0478568	0
AABR07071891.1	0.0362555	0.0996567	0.0520887	0.067912	0.109098	0.0777158	0.0797149	0.0635994	0.0547471	0.0607943	0.0825741	0.111675	0.0547541	0.107639	0.0740311	0.082748	0.0592741	0.0681262	0.122863	0.0403053	0.0808054	0.134278	0.0210173	0.0624261	0
AABR07071891.4	0	0	0	0	0	0	0	0	0	0	0	0	0	0	0	0	0	0	0	0	0	0	0	0	0
AABR07071891.3	0.000207102	0.00216304	0	0	0	0	0	0	0	0.000389642	0	0.000667506	0.000506564	0	0	0.000930633	0	0	0	0	0	0	0	0	0
AABR07002774.4	0.00050685	0.00127083	0.00151909	0	0.0003586	0	0	0	0.000498749	0.000733424	0.000878683	0	0.0002903	0.00112925	0	0	0	0	0.00233423	0	0	0	0	0	0
AABR07002774.3	0.000195953	0.000651481	0	0.00101876	0.000550182	0.000479841	0.000580576	0.00591287	0.00179823	0.00113081	0.000948168	0.00110039	0.0005673	0.00271547	0	0	0	0.00336644	0.00291819	0	0	0	0	0	0
AABR07002774.2	0.000802992	0.00157514	0.00148712	0.00186282	0.00218031	0.000864223	0.00199056	0.00396238	0.00112663	0.00314071	0.00267867	0.00161447	0.00137807	0	0.00233177	0.0128354	0.0035212	0.0008397	0.00178983	0	0.0145435	0	0.00133818	0	0
AABR07002774.1	0.00558466	0.0140416	0.0138436	0.017234	0.0120118	0.0175073	0.0185911	0.0270134	0.00950589	0.0102103	0.0173509	0.0137468	0.0126251	0.0111849	0.0186297	0.00825247	0.00820925	0.00692349	0.0156454	0.00953264	0.0169247	0.00350287	0.0128271	0.0213829	0
AABR07002775.1	0.000110967	0.00049342	0	0	0.000306952	0	0	0	0	0.000158792	0.000573991	0	0	0	0	0	0	0	0.00660158	0	0	0	0	0	0
AABR07002779.1	0	0	0	0	0	0	0	0	0	0	0	0	0	0	0	0	0	0	0	0	0	0	0	0	0
AABR07002782.1	0	0	0	0	0	0	0	0	0	0	0	0	0	0	0	0	0	0	0	0	0	0	0	0	0
AABR07002783.1	0	0	0	0	0	0	0	0	0	0	0	0	0	0	0	0	0	0	0	0	0	0	0	0	0
Zfp780b-ps1	0.00379621	0.00619052	0.00414029	0.0119224	0.00896153	0.00577981	0.00264166	0.011125	0.0070831	0.0039934	0.00767867	0.0078209	0.00628958	0.00884845	0.00668281	0.00466811	0.0058387	0	0.00311873	0.0201278	0	0.00906671	0.00362087	0.00820513	0
AABR07002784.1	0.00191364	0.00554367	0.00226149	0.00423145	0.0127724	0.00888562	0.00472848	0.00404218	0.009565	0.0038256	0.00926551	0.0222163	0.00323967	0.00651181	0.00966162	0.00863044	0.00409384	0.0129486	0.00182998	0.00532806	0	0.0207028	0.000848709	0	0
AABR07002784.2	0	0	0	0	0	0	0	0	0	0	0	0	0	0.000904928	0	0	0	0	0	0	0	0	0	0	0
Psmc4	0.865595	1.4425	0.672772	1.08113	1.33962	0.813349	0.883241	0.909315	1.20525	1.27825	1.06652	1.40915	0.869897	1.5342	1.4614	1.05585	1.24022	1.06877	1.18194	0.694669	0.913266	0.893547	0.84966	1.36864	0.416729
Fcgbp	0.00258773	0.0443267	0.00186293	0.0329312	0.0236218	0.0243569	0.00905476	0.00572693	0.0463524	0.0100501	0.0288276	0.0205975	0.0306201	0.671859	0.0165056	0.00486862	0.0123191	0.00942172	0	0	0.0324954	0.00311959	0.0161098	0.00709688	0
Fcgbpl1	0	0	0	0	0	0.00038083	0	0	0.000896914	0	0	0	0.000696789	0.0017318	0	0	0	0	0	0	0.00105283	0	0	0	0
Fbl	0.185067	0.413034	0.160512	0.284403	0.552468	0.246728	0.210644	0.274548	0.411249	0.256502	0.315755	0.696819	0.245146	0.3638	0.384079	0.325681	0.354988	0.222485	0.398046	0.252165	0.279801	0.605261	0.460918	0.577565	0.105434
Dyrk1b	0.079783	0.249886	0.0751258	0.102638	0.163517	0.134835	0.129367	0.0845474	0.140033	0.0978404	0.108365	0.103133	0.0881034	0.311793	0.108807	0.174899	0.0775652	0.147423	0.17577	0.0529058	0.248724	0.228474	0.0646908	0.159665	0
Acp7	0	0	0	0	0	0	0	0	0	0	0	0	0	0	0	0	0	0	0	0	0	0	0	0	0
Pak4	0.142275	0.442369	0.136447	0.39172	0.511703	0.291999	0.263044	0.25986	0.624382	0.260962	0.429057	0.562034	0.343217	0.491224	0.312379	0.225174	0.306815	0.291143	0.239102	0.0747295	0.216723	0.30825	0.310808	0.154683	0.079235
Nccrp1	0	0	0	0	0	0	0	0	0	0	0	0	0	0	0	0	0	0	0	0	0	0	0	0	0
Sycn	0	0	0	0	0	0	0	0	0	0	0	0.000473023	0	0	0	0	0	0	0	0.00532033	0	0.00495495	0	0	0
Ifnl3	0	0	0	0	0	0	0	0	0	0	0	0	0	0	0	0	0	0	0	0	0	0	0	0	0
Ifnl1	0	0	0	0	0	0	0	0	0	0	0	0	0	0	0	0	0	0	0	0	0	0	0	0	0
Lrfn1	0.000190127	0.000339058	0	0.00016117	0.000864101	0.0014869	0.000279847	0	0.000393481	0.0018718	0.00056967	0.00259359	0	0	0.00125268	0.00315919	0	0	0	0	0	0	0.00292085	0	0
Gmfg	0.0536146	0.158749	0.0622076	0.146086	0.168162	0.0689752	0.0702911	0.109876	0.175087	0.102571	0.133116	0.161622	0.0821654	0.241588	0.0949419	0.0592672	0.0992675	0.0716517	2.18368	10.5912	0.10279	0.0733643	0.251695	0.0509945	0
Samd4b	0.121628	0.46055	0.152763	0.245069	0.385762	0.237477	0.281572	0.235546	0.389955	0.190755	0.33359	0.40479	0.256339	0.500182	0.276172	0.509451	0.193892	0.255969	0.532074	0.209321	0.507139	0.403643	0.264454	0.479164	0
Paf1	0.328351	0.597699	0.307928	0.495056	0.583953	0.468528	0.430564	0.419929	0.574665	0.415571	0.469346	0.645208	0.428063	0.538532	0.548261	0.551956	0.446267	0.566054	0.495097	0.434021	0.663331	0.51853	0.451512	0.562577	0
Med29	0.726753	0.816125	0.520512	0.715036	0.831181	0.691277	0.623362	0.669521	0.848621	0.800732	0.639063	0.846436	0.608711	0.968152	0.849412	0.618248	0.794187	0.791535	0.61552	0.525618	0.574715	0.671899	0.594009	0.700548	0.0382952
Zfp36	0.413137	4.8738	0.579693	0.333088	1.85379	1.913	1.24689	0.708789	12.4763	1.1389	0.822596	0.608109	3.07239	1.30166	1.53001	5.61608	0.581425	0.141619	8.11984	7.02172	11.1909	2.54287	8.63658	4.69996	0.0382952
Plekhg2	0.0192534	0.299517	0.0356836	0.0598556	0.168282	0.111851	0.0573248	0.0998628	0.694198	0.0616896	0.102348	0.19439	0.0624026	0.544625	0.0993797	0.734233	0.0569356	0.0279811	0.298773	0.0527953	0.26129	0.378334	0.161995	0.491963	0
Rps16	11.2893	34.2323	8.32927	14.3862	34.4566	12.9428	10.2277	14.5823	27.8711	16.5946	16.3983	30.599	9.47159	48.205	29.455	33.2954	16.9522	13.4925	31.396	25.0877	18.8294	34.4934	57.6179	33.5975	1.6802
Supt5h	0.360267	0.654465	0.338229	0.459205	0.587409	0.512215	0.453433	0.435808	0.514265	0.405604	0.498867	0.57694	0.427999	0.739299	0.542641	0.486951	0.402984	0.47588	0.489195	0.337709	0.670103	0.66424	0.377576	0.427365	0.0470471
Timm50	0.251365	0.294212	0.150689	0.506691	0.404889	0.287518	0.386652	0.407186	0.37492	0.243473	0.362675	0.51575	0.460866	0.327569	0.311821	0.313867	0.351116	0.396676	0.291329	0.182022	0.221722	0.385345	0.288024	0.355219	0
Dll3	0	0.000141843	0.000240437	0.000194216	0	0	0.000400561	0	0.000515478	0	0.00076353	0	0	0.000318021	0	0	0	0	0	0	0	0	0	0	0
Selenov	0	0	0	0	0	0	0	0	0	0	0	0	0	0	0	0	0	0	0	0.00830369	0	0	0	0	0
Eid2b	0.00184501	0.00577915	0.00986204	0.00410054	0.00409871	0.00431962	0.00278242	0.00348637	0.00313962	0.00645737	0.00352918	0.00488124	0.00313223	0.0133832	0.00412691	0.00486593	0.00111871	0.0126881	0.00182998	0.00963217	0.00766834	0.00977712	0	0	0
Eid2	0.00171163	0.00240617	0.00245677	0	0.000481864	0	0	0	0.000167105	0.00155751	0	0.00114241	0.000503773	0.00300743	0.0019305	0	0.00341807	0.00227264	0.00186281	0	0	0.00621487	0	0	0
AABR07002805.1	0	0	0	0	0	0	0	0	0	0	0	0	0	0	0	0	0	0	0	0	0	0	0	0	0
Fpr-rs4	0	0	0	0	0	0	0	0	0	0	0	0	0	0	0	0	0	0	0	0	0	0	0	0	0
Vom2r10	0	0	0	0	0	0	0	0	0	0	0	0	0	0	0	0	0	0	0	0	0	0	0	0	0
Fpr-rs6	0	0	0	0	0	0	0	0	0	0	0	0	0	0	0	0	0	0	0	0	0	0	0	0	0
Vom1r2	0	0	0	0	0	0	0	0	0	0	0	0	0	0	0	0	0	0	0	0	0	0	0	0	0
Vom1r3	0	0	0	0	0	0	0	0	0	0	0	0	0	0	0	0	0	0	0	0	0	0	0	0	0
Vom1r4	0	0	0	0	0	0	0	0	0	0	0	0	0	0	0	0	0	0	0	0	0	0	0	0	0
Vom2r11	0	0	0	0	0	0	0	0	0	0	0	0	0	0	0	0	0	0	0	0	0	0	0	0	0
AABR07002845.1	0	0	0	0	0	0	0	0	0	0	0	0	0	0	0	0	0	0	0	0	0	0	0	0	0
AABR07002848.2	0	0	0	0	0	0	0	0	0	0	0	0	0	0	0	0	0	0	0	0	0	0	0	0	0
AABR07002848.1	0	0.000963717	0	0	0.000228415	0.000321343	0.000274143	0	0.000252229	0	0	0.000450593	0	0.000307778	0	0	0	0	0	0	0	0	0	0	0
Fbxo17	0.001127	0.014516	0.00442699	0.00717942	0.0324676	0.0151667	0.0112539	0.0202589	0.000916988	0.00387545	0.00476753	0.0138538	0.00417255	0.00494999	0.000661231	0.00413812	0.00240562	0.0257971	0	0.0015586	0.00618534	0.0142483	0	0	0
Mrps12	0.992275	0.952744	0.586189	1.2553	0.995367	0.821607	1.00019	0.802383	1.1271	1.16259	0.955884	2.01892	1.76018	0.953911	1.19744	0.790755	1.9204	0.996415	0.867715	0.680185	0.693489	0.612545	0.902631	0.888556	0.226554
Sars2	0.0553658	0.111577	0.0478067	0.111958	0.130827	0.101192	0.0928025	0.0879678	0.0887151	0.0939243	0.105025	0.138943	0.15513	0.0960068	0.0908347	0.0595789	0.128574	0.0949331	0.0722064	0.0706678	0.0678486	0.0893734	0.0589711	0.059756	0.0266073
Ccer2	0	0.0575224	0.00138707	0.00829958	0.052808	0.00297936	0.00525508	0.00469429	0.0134907	0.00895185	0.0146222	0.0219768	0.0990365	0.00196583	0.000964707	0.000757191	0.00870771	0.00567118	0	0.0015586	0	0.0319876	0.00502082	0	0
Nfkbib	0.221424	0.200137	0.200162	0.213216	0.196091	0.176109	0.202021	0.153941	0.213858	0.266957	0.13304	0.155398	0.346596	0.145814	0.308647	0.115938	0.210242	0.211534	0.313864	0.539226	0.158468	0.0818857	0.162387	0.138443	0.241212
Sirt2	0.505625	1.12269	0.452594	0.530779	0.609983	0.557753	0.488479	0.553146	0.551031	0.54757	0.419662	0.464018	0.659959	0.708371	0.612349	0.571588	0.511222	0.644418	0.782257	0.51677	0.539793	0.512145	0.567229	0.485951	0.773227
Rinl	0.0864212	0.0254165	0.0564196	0.0393189	0.0250315	0.0480982	0.0426498	0.044655	0.0712792	0.103051	0.0345153	0.0178626	0.0271442	0.011298	0.0586493	0.0146881	0.0617942	0.0377925	0.00886025	0.371582	0.0926616	0.024193	0.0532582	0.010925	0
Hnrnpl	0.839648	2.00038	0.911872	1.29221	2.14673	1.22969	1.06188	1.24419	1.78942	1.18246	1.36733	2.37538	1.09799	1.90108	1.35938	1.5223	1.51763	1.04148	1.50533	1.22812	1.20652	1.30694	1.36321	1.26992	0.064502
Ech1	2.76818	3.03448	1.69894	1.62323	1.50483	1.53713	2.17516	1.49311	1.62934	3.32136	1.39846	0.872085	2.39567	2.44434	2.5612	2.43682	2.09534	2.26762	1.77617	0.807933	1.54073	0.953242	3.14469	1.85082	0
Lgals4	0.000644231	0.0054862	0.00150579	0	0	0	0.000480673	0	0.00331806	0.00195071	0.000625088	0	0.00163861	0.00341769	0.00192115	0	0.000822045	0	0	0	0	0	0.09188	0	0
Lgals7	0	0.00264852	0.000298174	0.00305055	0.00283172	0.0010887	0	0	0.00649045	0.000366688	0.00325755	0.00277409	0.00427111	0.00521434	0	0	0	0	0	0	0.00313635	0	0.0327977	0	0
Capn12	0.00494583	0.0097363	0.00464389	0.00942026	0.0104338	0.00405978	0.0023957	0.00390829	0.0205006	0.00667729	0.00239733	0.0136431	0.00534309	0.020769	0.00688942	0.0394376	0.0021775	0	0.00428664	0.00751903	0.00458072	0	0.00795108	0.0397675	0
Actn4	1.8502	2.2683	1.62655	1.19025	1.60946	1.65699	1.43646	1.16008	2.74361	1.98097	1.39954	1.86425	1.03327	4.27362	2.25922	4.64187	2.2013	1.34591	3.52248	1.00567	2.21381	1.31324	3.1752	4.89142	0
AABR07002854.1	0	0	0	0	0	0	0	0	0	0	0	0	0	0	0	0	0	0	0	0	0	0	0	0	0
Kcnk6	0.000478384	0.0157422	0.00174963	0.0491326	0.0231105	0.034309	0.0294382	0.0184105	0.0500566	0.00282118	0.0296664	0.0105294	0.00862776	0.0213465	0.0134055	0.0286078	0.00671998	0.0320251	0.0195336	0.0879384	0.00916592	0.00867837	0.0221558	0.0623802	0
Yif1b	0.00022884	0.00130534	0.00188063	0	0.000752649	0	0	0	0.000152905	0.000527686	0	0	0.000294398	0.000731705	0	0.00157532	0.000438266	0	0	0	0	0	0	0	0
LOC100361913	0.0365653	0.0627618	0.0350684	0.0101577	0.0123771	0.0294224	0.0228008	0.0249878	0.0182662	0.0669075	0.0127248	0.0120231	0.00296526	0.0399493	0.0414334	0.0320478	0.0342801	0.0292612	0.0417198	0.00476304	0.0523233	0.0232356	0.127742	0.0766878	0
Spint2	4.85748	16.9471	4.80256	16.6206	15.4574	15.8763	16.659	13.0418	15.9444	7.96067	12.4506	10.7216	10.4063	6.91513	8.53054	2.42271	6.11654	23.8847	2.04757	2.87564	14.1035	5.17937	13.9055	2.46249	0.579526
Ppp1r14a	0.0242452	0.081054	0.0350957	0.145151	0.105292	0.200418	0.353874	0.236997	0.0631383	0.0701981	0.0662457	0.0556928	0.0749004	0.201835	0.0456498	1.37271	0.0319499	0.811421	0.0178349	0.0398151	0.0920714	0.0227304	0.0497098	13.2029	0
Dpf1	0.00326813	0.00552595	0.00147002	0.00538844	0.017704	0.000465198	0.000755476	0.00456383	0.00526448	0.0106669	0.0166164	0.033626	0.00200465	0.126326	0.0182067	0.0272279	0.0110892	0.00210789	0.00207871	0	0.00650952	0.0204527	0.00101817	0.069552	0
Sipa1l3	0.139389	0.314053	0.172157	0.186878	0.196016	0.203594	0.156124	0.161223	0.3149	0.178627	0.232855	0.198685	0.267842	0.145528	0.173902	0.146844	0.131638	0.191881	0.0838463	0.035492	0.185015	0.191937	0.281516	0.0936451	0
AABR07002868.2	0	0	0	0.000538229	0	0	0	0	0	0.000778599	0	0.000283321	0	0	0	0.00202027	0.0014458	0	0	0	0	0	0	0	0
AABR07002868.1	0.00201706	0.0106024	0.00382473	0.00543475	0.0165939	0.0117532	0.00533767	0.00854373	0.0110697	0.00684353	0.00611526	0.0129925	0.00336717	0.00776146	0.00772759	0.0129634	0.00779938	0.00906224	0.00179938	0.00140313	0.00203519	0.00268745	0.00489315	0.0107038	0
Zfp84	0.0749161	0.129897	0.0890363	0.136215	0.182565	0.137815	0.149751	0.106882	0.0855103	0.0846832	0.147036	0.120932	0.0990713	0.124255	0.131035	0.093556	0.0908756	0.140685	0.145257	0.106948	0.147561	0.0863395	0.043141	0.0906581	0
AABR07002870.2	0.000108981	0	0	0.000288307	0.000490726	0.00103163	0.000941142	0	0.00066368	0.000739372	0	0.000462683	0.000539863	0.000293578	0.0010371	0	0	0	0	0	0	0	0	0	0
AABR07002870.1	0	0	0	0	0	0	0	0	0	0	0	0	0	0	0	0	0	0	0	0	0	0	0	0	0
LOC103690163	0.00017003	0	0	0	0	0.000600938	0	0	0.000241666	0	0	0	0	0	0	0	0.000775816	0	0.00230807	0	0	0	0	0	0
LOC103690038	0	0	0	0	0	0	0	0	0	0	0	0	0	0	0	0	0	0	0	0	0	0	0	0	0
Eif3k	1.38588	2.68149	0.873271	1.89608	2.84018	1.5418	1.4627	1.56485	2.28721	1.99372	1.82749	2.28253	1.82907	3.15439	2.62915	2.25363	1.66214	1.62602	1.96248	1.74179	1.71375	2.57108	2.53608	2.64968	0.0736544
Map4k1	0.0174854	0.182431	0.0371473	0.256109	0.215778	0.19543	0.0945158	0.156133	0.191863	0.0742149	0.205485	0.163448	0.0718202	0.171999	0.112495	0.167634	0.048546	0.0879019	0.0954012	1.61655	0.180552	0.277285	0.143855	0.120236	0
Ryr1	0.00122366	0.00144349	0.00218796	0.00650207	0.00210969	0.00381686	0.0040425	0.0023417	0.00534685	0.00733732	0.0247693	0.00180699	0.00250581	0.125845	0.00430804	0.00154783	0.000753451	0.00857487	0	0.014119	0.00197399	0	0	0	0
Rasgrp4	0	0	0	0	0	0	0	0	0	0	0	0	0	0	0	0.00517255	0	0	0	0.00486379	0	0	0	0	0
Fam98c	0.266463	0.436248	0.237276	0.538003	0.618815	0.401414	0.489763	0.411124	0.378395	0.461191	0.514661	0.525131	0.448227	0.404379	0.448026	0.411585	0.429412	0.545041	0.630994	0.555068	0.362011	0.512852	0.429437	0.338761	0
Spred3	0.000695291	0.00258704	0.00061295	0.000701797	0.00402449	0.00436293	0.00120083	0.00274498	0.0020667	0.0013834	0.00167575	0.0052476	0.00143551	0.00572451	0.00279405	0.00293473	0.00649705	0.00716686	0.016412	0.00246122	0	0.00688171	0	0	0
Ggn	0.00347882	0.00234649	0.001199	0.000261484	0.00317353	0.00223336	0.0015147	0.00167371	0.00142665	0.00325959	0	0.0011174	0.00112848	0.00134494	0.00375813	0.00317864	0.00615585	0.00101547	0	0.00740657	0	0.00960366	0.000928667	0	0
Psmd8	1.1587	1.92235	0.783341	1.51538	2.10986	1.31546	1.30637	1.23636	1.69249	1.63888	1.44905	2.10577	1.13203	2.47335	1.81383	1.81072	1.69386	1.33798	1.71306	1.09338	1.56625	1.65332	1.05536	2.03376	0.293204
Catsperg	0.0231689	0.0492982	0.0391043	0.0447841	0.0400662	0.0420713	0.0262894	0.049226	0.044453	0.0441324	0.0518454	0.0334091	0.0306064	0.0377326	0.0362045	0.0402212	0.0329232	0.0420479	0.00473516	0.0144506	0.0218107	0.0534108	0.0214122	0.0114743	0
LOC100909725	0	0	0	0	0	0	0	0	0	0	0	0	0	0	0	0	0	0	0	0	0	0	0	0	0
LOC103689986	0.000173536	0	0.00458449	0.000196024	0.00141162	0	0	0.00313076	0.000545747	0.0026162	0.000333349	0	0	0	0	0.00267949	0.000581372	0	0.000834572	0	0	0	0	0	0
LOC103690068	0.000829084	0	0.000228448	0	0	0	0.000318915	0.000465654	0.000435286	0.000198155	0	0	0	0.000689901	0	0	0	0.000608808	0	0	0	0	0.00580144	0	0
LOC103690114	0	0	0	0	0.000999101	0	0.000319868	0	0.000609754	0	0	0	0.000283769	0	0	0.000372025	0	0	0	0	0	0	0	0	0
Zfp74	0	0	0	0	0	0	0	0	0	0	0	0	0	0	0	0	0	0	0	0	0	0	0	0	0
AABR07002882.1	0.0016543	0.00854733	0.00229688	0.00579199	0.00340799	0.00619405	0.0011835	0.00321486	0.00985904	0.00443925	0.00396051	0.0174406	0.0178699	0.0109695	0.000677682	0.00911592	0.00527846	0	0.00141905	0	0.015137	0.00700094	0.00127375	0	0
Zfp84.1	0.000107611	0	0	0.000196277	0	0	0	0	0	0	0	0	0	0	0	0	0	0	0	0	0	0	0	0	0
Zfp82	0.0144727	0.0399912	0.0253184	0.0360479	0.0321157	0.0365499	0.0306369	0.0275869	0.0329011	0.0256042	0.0340167	0.0365618	0.038228	0.0495987	0.0291396	0.0212883	0.0181881	0.0362888	0.0104347	0.0100755	0.0262416	0.0189392	0.0237401	0.00347864	0
AABR07002885.1	0	0.000445069	0	0	0	0	0	0	0.00149886	0	0	0.000407544	0	0	0	0	0.00137308	0	0	0	0	0	0	0	0
Zfp566	0.00849809	0.0973639	0.0124104	0.0352563	0.0690187	0.0308587	0.0344049	0.0505825	0.0546254	0.0189207	0.0527053	0.0675391	0.0415058	0.0654063	0.0324404	0.0699024	0.0247075	0.0274353	0.0686184	0.0458304	0.0428114	0.110729	0.0385876	0.056626	0
Zfp260	0	0	0	0	0	0	0	0	0	0	0	0	0	0	0	0	0	0	0	0	0	0	0	0	0
Zfp260.1	0.069867	0.278206	0.08899	0.198291	0.241978	0.215691	0.197517	0.187473	0.232718	0.118346	0.208367	0.210375	0.168951	0.28874	0.182457	0.29789	0.111123	0.188421	0.16996	0.0609856	0.209291	0.240835	0.109341	0.283692	0.0492652
AABR07002893.1	0	0	0	0	0	0	0	0	0	0	0	0	0	0	0	0	0	0	0	0	0	0	0	0	0
Zfp420	0.00329852	0.00421669	0.00172075	0.012064	0.00151589	0.00449669	0.000629845	0.00471445	0.00213227	0.00155936	0.00168771	0.00488432	0.00262679	0.00349251	0.00605685	0.00796192	0.00274459	0.00252895	0.00282501	0	0.00324701	0.00535504	0	0	0
AABR07002896.1	0	0	0	0	0	0	0	0	0	0	0	0	0	0	0	0	0	0	0	0	0	0	0	0	0
Zfp382	0.000875691	0.00423382	0.0030295	0.00287738	0.0087778	0.001249	0.00193738	0.00204484	0.00915155	0.0023846	0.0105616	0.0161234	0.00273881	0.0225326	0.00660634	0.0311864	0.00357625	0.00446171	0.0206145	0.00609169	0.008386	0.0187647	0.00123977	0.0545607	0
AABR07002898.1	0.055612	0.170968	0.0791301	0.107684	0.160567	0.0866748	0.0796527	0.0986298	0.130821	0.155396	0.111746	0.139317	0.201796	0.159121	0.152939	0.132813	0.107077	0.125792	0.0823969	0.0668783	0.0981745	0.181788	0.0487351	0.118482	0
LOC687508	0	0	0	0	0	0	0	0	0	0	0	0	0	0	0	0	0	0	0	0	0	0	0	0	0
AABR07002902.1	0	0.000708306	0	0.00106458	0.00182978	0.00234325	0.00239294	0.00427474	0.000342196	0.000554913	0.00134911	0.00138626	0.00231149	0.00100116	0.00051719	0	0	0	0.00147555	0	0.00105692	0	0.0026567	0	0
LOC100912380	0	0	0	0	0	0	0	0	0	0	0	0	0	0	0	0	0	0	0	0	0	0	0	0	0
LOC103690005	0.0579525	0.0996761	0.0536983	0.0780456	0.103008	0.0614301	0.0753358	0.0915198	0.116266	0.076994	0.0757168	0.0880096	0.0636163	0.137512	0.11328	0.116903	0.0800977	0.0931035	0.141377	0.0653279	0.0873683	0.045932	0.0662275	0.0715072	0
Polr2i	0.127103	0.219658	0.118256	0.205715	0.215657	0.185643	0.172313	0.214546	0.19074	0.205818	0.155804	0.19115	0.167153	0.177096	0.229116	0.205563	0.189732	0.194094	0.259652	0.130794	0.197629	0.163712	0.122023	0.336077	0
Ovol3	0	0	0	0	0	0	0	0	0	0	0	0	0	0	0	0	0	0	0	0	0	0	0	0	0
NEWGENE-1306714	0.00081457	0.000230151	0.00199429	0.00554284	0.00180536	0.000240249	0.000659009	0.000448209	0.000481743	0	0	0.00438878	0	0	0	0.000487725	0.0056418	0	0.00182998	0	0.00218218	0	0	0	0
LOC108348122	0	0	0	0	0	0	0	0	0	0	0	0	0	0	0	0	0	0	0	0	0	0	0	0	0
LOC108348106	0.000571054	0.000352676	0.000117496	0.000456018	0.00117545	0.000775529	0	0	0.00320007	0	0.000359962	0.000675277	0	0.00396779	0	0	0	0.00065823	0	0	0	0	0.00117225	0	0
LOC108348128	0.000258883	0	0	0	0	0	0	0	0.000960256	0	0.000489538	0	0.00116969	0	0	0	0.000579541	0	0	0	0	0	0	0	0
Sdhaf1	0.954716	0.730387	0.662	1.27871	1.01547	0.936909	1.07345	0.789404	1.24553	1.21483	0.968713	0.781664	0.740097	0.843898	1.19737	1.04597	0.954285	0.791929	1.55593	1.30738	0.627887	0.599078	0.473673	1.21462	0
Lrfn3	0.00589559	0.0409244	0.0138935	0.0242794	0.0424833	0.00977904	0.0139047	0.0150889	0.0160749	0.0156226	0.0187869	0.0255099	0.010251	0.0341881	0.0288764	0.0349508	0.01731	0.0351851	0.0140948	0.00553852	0.00902116	0.0123712	0.00710177	0.0291066	0
Tyrobp	0.0170082	0.0020059	0.0224765	0.00264203	0.00321779	0.000571651	0.00281566	0.00848854	0.00397395	0.00539017	0.0022602	0.000808042	0.00143169	0.00548741	0.0148937	0.00143493	0.000477903	0.00248186	0.0155937	36.0152	0.0048481	0.0131974	0.0235778	0	0
Hcst	0.000858172	0.000288623	0.000871494	0.00038084	0.00037298	0	0.00049118	0	0.00150408	0.000622615	0	0.00116062	0.00043681	0	0.000426378	0	0	0.00143716	0	1.93075	0	0	0	0	0
Nfkbid	0.0202223	0.0230928	0.0294619	0.0134943	0.0174937	0.0082982	0.0120165	0.00900573	0.0492123	0.0207927	0.010869	0.0143105	0.0100939	0.00981348	0.0656585	0.00842916	0.0226393	0.00366036	0.0222223	0.936862	0.0096776	0.00381561	0.00584154	0	0
Aplp1	0.0628996	0.290663	0.0677638	0.171751	0.201243	0.0876175	0.0727902	0.0937802	0.0417142	0.275008	0.121606	0.129391	0.187589	0.736691	0.144487	0.25243	0.110204	0.0816926	0.159681	0.0221118	0.156184	0.12155	0.0509118	0.124343	0
Kirrel2	0.000103784	0.000877312	0.00161067	0.000434166	0.0014018	0	0	0	0	0.00137101	0.000718049	0.00428414	0	0.274988	0.00170651	0.000674529	0.0004242	0	0	0	0	0	0.00123737	0	0
Nphs1	0.00624797	0.00540682	0.00790975	0.0048615	0.00383443	0.000993649	0.00809648	0.0211897	0.0104437	0.0345747	0.0103246	0.0281592	0.0112813	6.81434	0.00776951	0.0139155	0.00677571	0.0112587	0.0010404	0.0225692	0.00216726	0	0.0424421	0.0888043	0
Prodh2	5.54372	0.0827477	3.37541	0.067823	0.0581183	0.0525769	0.0603456	0.139068	0.0570664	3.57178	0.051744	0.0523622	0.0765097	0.0729848	4.43812	0.153302	2.80148	0.0644933	0.172459	0.119308	0.0777499	0.0837035	0.0511809	0.170347	0.0470471
AABR07002910.1	0.000340762	0	0.000363521	0	0	0	0	0	0	0.00212261	0	0.00173515	0	0	0	0	0	0	0	0	0	0	0	0	0
Arhgap33	0.000139836	0.00240477	0.000498502	0.000418638	0.000628626	0.000782343	0	0	0	0	0.000401573	0.0047698	0	0.00137546	0.000588655	0.00507251	0.00281617	0	0	0	0	0	0	0	0
Proser3	0.0490002	0.129486	0.0556787	0.0793867	0.118079	0.109161	0.0779809	0.0633641	0.0812891	0.0705921	0.0678502	0.14911	0.0757974	0.102554	0.0838263	0.0586797	0.119687	0.068209	0.0425124	0.0489426	0.164929	0.0783476	0.0532559	0.0697644	0
Hspb6	0.0727685	0.169296	0.0873589	0.346618	0.136263	0.212146	0.422773	0.170135	0.216684	0.117785	0.142864	0.278721	0.0926584	0.12778	0.0850689	0.0850138	0.225761	0.322726	0.149613	0.102002	0.241209	0.0986187	0.0499758	1.46957	0
Lin37	0.112254	0.207333	0.117126	0.192347	0.239188	0.16528	0.201899	0.220609	0.191794	0.147828	0.167605	0.21099	0.163904	0.199923	0.193025	0.142209	0.126723	0.193083	0.248031	0.392362	0.20306	0.0969101	0.177918	0.146428	0
Psenen	0.828264	1.70672	0.620076	1.1592	1.34928	1.23551	1.06619	0.958014	1.34803	1.12363	0.966542	0.9638	1.28963	1.89135	1.32962	1.00429	0.831465	1.28476	1.31375	1.36257	1.58263	0.75905	1.06589	1.22971	0.532953
U2af1l4	0.260673	0.575181	0.215567	0.395774	0.507751	0.387383	0.396584	0.443358	0.413876	0.405251	0.338148	0.555627	0.383148	1.01729	0.441037	0.593095	0.404954	0.427415	0.603973	0.290434	0.403079	0.445824	0.263747	0.469099	0.108889
Igflr1	0.00183519	0.00806787	0.00475027	0.00273883	0.00269341	0.00600152	0.00561877	0.0140399	0.0032211	0.00527607	0.00544364	0.00434094	0.0120193	0.353398	0.00477773	0.0211363	0.00307269	0.0117423	0	0.0281299	0.00105692	0.0183163	0.000922131	0.00548647	0
Kmt2b	0.0087444	0.0491562	0.0126876	0.0225127	0.0294868	0.0203513	0.0203837	0.0221806	0.0316839	0.016252	0.0244811	0.0377436	0.0238779	0.0678569	0.0204521	0.0640873	0.0152107	0.0229331	0.0325794	0.0409171	0.0189203	0.0453664	0.0298892	0	0
Zbtb32	0	0.00297956	0.000845061	0.00474187	0.00376772	0.00329494	0.00269957	0.0108744	0.00533752	0.000203198	0.00995173	0.000798834	0.00122772	0.000910438	0.00132766	0.000385615	0	0.00491185	0	0.0294038	0.00422306	0	0.0824558	0	0
Upk1a	0.0023096	0.0210166	0.00811581	0.0157789	0.0468892	0.107037	0.0277237	0.0362222	0.0376389	0.00370575	0.032733	0.0319131	0.00945315	0.0061806	0.00691519	0.00373383	0.00338368	0.0100818	0	0.0110158	0.0790622	0.00751121	7.10468	0.0397012	0
Cox6b1	3.23651	2.39195	2.41894	5.11617	4.18485	5.82952	5.36919	4.5073	3.07864	2.72684	3.12887	3.45592	4.38341	2.2144	3.16137	2.00111	2.86829	2.93003	2.77445	2.23277	2.97884	1.66177	2.41404	2.26806	0.487682
Etv2	0	0	0	0	0.000783008	0	0	0.00111677	0.00181882	0	0	0.000676094	0	0	0	0	0	0	0	0	0	0	0	0	0
Rbm42	0.497346	1.02646	0.449096	0.736776	0.886618	0.650867	0.628755	0.590523	0.791711	0.675619	0.694693	0.853115	0.600799	1.16659	0.843461	0.849856	0.614856	0.851939	1.2764	0.939664	0.910906	0.680377	0.622109	0.749686	0.09251
Haus5	0.001253	0.00823185	0.0025288	0.00199585	0.00795697	0.00489366	0.00561187	0.00692782	0.00375885	0.00199265	0.00546994	0.0111625	0.00587929	0.00610168	0.00306308	0.00510303	0.00254574	0.00182665	0.00721586	0.0058478	0	0.0111503	0.00444298	0	0
AC141526.1	0	0	0	0	0	0	0	0	0	0	0	0	0	0	0	0	0	0	0	0	0	0	0	0	0
LOC688924	0	0	0	0	0	0	0	0	0	0	0	0	0	0	0	0	0	0	0	0	0	0	0	0	0
Atp4a	0	0.000215966	0	0.000372041	0.000485031	0	0	0	0	0	0.0154512	0.00383572	0.00364027	0.00792342	0	0	0	0	0	0.00231709	0	0	0.00122067	0	0
Tmem147	1.18423	1.61061	0.773303	1.60951	1.80907	1.36629	1.41691	1.21494	1.41443	1.20392	1.20347	1.40629	1.05204	1.9342	1.75654	0.711938	1.26072	1.09818	0.831429	0.488252	1.18773	1.00336	0.974481	1.0775	0
Gapdhs	0.000542632	0.00214344	0	0.000237504	0.000439492	0.00282088	0	0	0.000189807	0.00128467	0.000248953	0	0.000243203	0.00136297	0.000596116	0	0.00407875	0	0	0	0.00204827	0	0	0	0
Sbsn	0.0163548	0.0576501	0.0107907	0.0530412	0.0505999	0.0317666	0.029701	0.0442965	0.0318083	0.0332737	0.0296457	0.0446784	0.0322452	0.0636081	0.0293794	0.03067	0.0173507	0.0420254	0.038098	0.0130997	0.135754	0.0432825	0.0249505	0.0098219	0
Dmkn	0	0.00191898	0	0	0.000525038	0	0	0	0.000531611	0.000174498	0.000818107	0.00118784	0	0.0049782	0	0	0	0	0	0	0.00812925	0.00294106	0.00602861	0	0
LOC100361079	0.000219229	0.000602567	0.000227363	0.000401507	0.000396413	0	0	0	0	0.000901029	0	0.000782995	0	0	0	0	0.0012172	0	0	0	0	0	0	0	0
Ffar2	0	0	0	0	0	0	0	0	0	0	0.000285699	0	0.000898699	0	0	0.00281918	0	0	0	0.015267	0	0	0.00168454	0	0
Ffar3	0	0	0	0	0	0.000328755	0	0	0	0	0	0.000666513	0.000438178	0	0	0	0	0	0	0	0.00158599	0	0	0	0
Ffar1	0	0	0	0	0	0	0	0	0	0	0	0	0	0	0	0	0	0	0	0	0	0	0	0	0
Cd22	0	0	0	0.000385886	0	0	0	0	0.000315786	0.000175935	0.0033061	0	0	0	0	0.00356802	0	0	0.00147555	0.139559	0	0	0	0	0
Mag	0.00011484	0	0.000355641	0.0122632	0.00692869	0.00803709	0.00337283	0.0051103	0.000852779	0	0.00392906	0.0049803	0.00262965	0	0.000280991	0	0.000630457	0	0	0	0.00583103	0	0.00233186	0	0
Hamp	0.00104867	0.0142576	0	0.0025977	0.000338678	0	0.000347475	0	0.000716045	0.00273547	0	0.0011452	0.00835485	0	0.000391144	0	0	0	0	0	0	0.00713068	0.0532372	0	0
Usf2	0.416914	0.712758	0.466993	0.603855	0.652443	0.632198	0.59908	0.548875	0.606921	0.404758	0.462395	0.705951	0.725092	0.879702	0.492495	0.600126	0.428706	0.69271	0.693617	0.803499	0.831935	0.690148	0.429907	0.430067	0
Lsr	0.171647	0.761389	0.220321	0.400231	0.485367	0.430563	0.433228	0.322993	0.697858	0.282328	0.534408	0.584303	0.50503	0.935952	0.437355	0.0469925	0.35799	0.349465	0.183633	0.0751391	0.471003	0.342945	0.589063	0.0686948	0
Fam187b	0.000896091	0.00301475	0.00033196	0.00238025	0.00449616	0.00370749	0.0047083	0.00147134	0.00319325	0.00326259	0.0045753	0.00423124	0.00387934	0.00898977	0.000783913	0	0	0.00817772	0	0	0	0	0.00155795	0	0
Fxyd5	0.00166503	0.00352848	0.00119549	0.00996413	0.000513724	0.00177768	0.00181431	0.00108255	0.00351258	0.00125251	0.00488436	0.015566	0.000611354	0.122087	0.000807818	0.31541	0.000562841	0	3.68802	5.00637	0	0.0682177	0.111595	0.116022	0
Fxyd7	0	0	0	0	0	0.000197917	0	0	0	0	0	0.00211866	0	0.000397707	0.00153212	0.0162378	0	0	0	0.0289616	0	0.00452932	0	0.0605927	0
Fxyd1	0.000403342	0.00400934	0.00327697	0.00608167	0.0266693	0.0223965	0.0411499	0.0275204	0.00335664	0.00194911	0.00250794	0.0267487	0.000538853	0.0761014	0.0202191	0.882888	0.00173103	0.00113928	0.00143656	0.00126584	0.00133867	0.286816	0.00157431	5.72606	0
Lgi4	0	0	0	0	0	0	0	0	0	0	0	0.00185285	0	0	0	0.00791036	0	0	0	0	0	0.00853381	0.00102595	0	0
Fxyd3	0.00308197	0.0135227	0.00199967	0.0163085	0.00720998	0.000570849	0.00134241	0.00413068	0.0172952	0.00177039	0.0205452	0.019517	0.00698275	0.00557208	0.00114869	0.00329356	0.00382492	0	0.00819209	0.0157424	0	0.0245401	9.8233	0	0
Hpn	0.811544	0.988381	0.614956	0.944143	1.01089	1.1399	0.912559	0.873957	0.487946	1.40744	0.591479	0.534404	1.00272	0.0953724	0.391273	0.0959045	0.687279	1.5357	0.0727775	0.0550006	0.657505	0.125576	0.216283	0.0543368	0
Scn1b	0.0010208	0.0105845	0.0134966	0.135969	0.0833171	0.256568	0.218481	0.181455	0.00489878	0.0216069	0.0379156	0.0266587	0.174932	0.0183874	0.00396971	0.171177	0.00192123	0.46459	0.344641	0.0278735	0.0427375	0	0.0138927	0.115289	0
Gramd1a	0.0440965	0.218001	0.0832428	0.270526	0.241052	0.236293	0.329311	0.331351	0.1221	0.0847241	0.30148	0.204989	0.405795	0.21787	0.0940948	0.257159	0.0760191	0.491346	0.278843	0.392271	0.158041	0.36213	0.0772739	0.162685	0
AABR07002923.1	0	0	0	0	0	0	0	0	0	0	0	0	0	0	0	0	0	0	0	0	0	0	0	0	0
RGD1563307	0.000251479	0	0	0	0	0	0	0	0	0	0	0	0	0	0	0	0	0	0	0	0	0	0	0	0
AABR07002928.2	0	0.000553831	0	0	0.00108722	0.000866058	0	0	0.000686824	0	0	0.000304471	0	0.000864018	0	0	0	0	0.00359863	0.00283507	0	0	0	0	0
AABR07002928.1	0	0	0	0	0	0	0	0	0	0	0	0	0	0	0	0	0	0	0	0	0	0	0	0	0
Scgb2b24	0	0	0	0	0	0	0	0	0	0	0	0	0	0	0	0	0	0	0	0	0	0	0	0	0
Scgb1b30	0	0	0	0	0	0	0	0	0	0	0	0	0	0	0	0	0	0	0	0	0	0	0	0	0
AABR07002945.1	0.000730697	0.000680113	0.000489229	0.000247332	0.00355195	0.00248332	0.00121058	0.00105221	0.00203626	0.000803758	0.000447117	0	0.00119647	0.00413261	0.00046669	0.00358486	0.000485571	0	0	0	0.00152436	0.00315077	0	0.0145895	0
Uba2	0.0130219	0.034883	0.0148328	0.0275792	0.0392181	0.0114251	0.0168444	0.00593489	0.0412986	0.0219242	0.0299876	0.0543655	0.0136817	0.0424325	0.0170364	0.0623613	0.0204006	0.0279034	0.0661774	0.0187611	0.0265493	0.0205893	0.0250414	0.117503	0
Pdcd2l	0.0813234	0.183178	0.0711463	0.12667	0.180458	0.102194	0.102228	0.0915075	0.135222	0.116344	0.0951143	0.160798	0.12867	0.178067	0.143415	0.138656	0.0920771	0.112378	0.13624	0.13927	0.137145	0.0813719	0.0871558	0.141173	0
Gpi	3.10237	1.83136	2.53434	4.29464	3.84728	3.50989	3.63182	2.66902	3.19038	2.62203	3.26485	2.80065	2.22367	2.1061	3.94544	1.28822	2.74753	2.5728	2.25777	2.69401	2.1608	1.3303	1.81931	1.92128	0.0970629
RGD1308428	0.0562953	0.145969	0.0611941	0.103762	0.134665	0.12105	0.135732	0.105285	0.141086	0.0803854	0.123432	0.142405	0.0997497	0.193839	0.0861612	0.337273	0.0594471	0.118684	0.644979	0.0585245	0.10655	0.0887487	0.0897062	0.250422	0
Lsm14a	0.386243	0.906845	0.363631	0.529654	0.741329	0.534911	0.515738	0.418594	0.74255	0.492744	0.579291	0.841207	0.465045	0.947553	0.668459	0.712165	0.556425	0.496219	0.890125	0.649456	0.820365	0.59996	0.607709	0.736706	0
Kctd15	0.069789	0.157979	0.0885663	0.210618	0.340826	0.305566	0.249905	0.194998	0.123081	0.0520717	0.158833	0.259958	0.0551892	0.0620129	0.0955014	0.205288	0.0884624	0.137426	0.0101482	0.0148557	0.526113	0.251298	0.0889983	0.212483	0
Chst8	0.00148112	0.0116116	0.00539539	0.097342	0.193046	0.044847	0.0245179	0.0435154	0.00671838	0.00295419	0.0601846	0.113892	0.00191785	0.372531	0.0160234	0.00374602	0.00954768	0.0268689	0.00315194	0.0111945	0.00990888	0.00300627	0.00118562	0.0677128	0
AABR07002966.1	0	0	0	0	0	0	0	0	0	0	0	0	0	0	0	0	0	0	0	0	0	0	0	0	0
AABR07002969.1	0.0320826	0.00464017	0.0446158	0.00113637	0.0020396	0.00204875	0.00259421	0.00124057	0.00289128	0.0284859	0.000466463	0.00151297	0.00347615	0.00571075	0.00883657	0	0.0281149	0.00860255	0.00150484	0.00519211	0.0180693	0.00359269	0	0	0
LOC108348197	9.1382e-05	0	0	0	0	0	0	0	0	0	0.000203593	0	0	0	0	0	0	0	0	0	0	0	0	0	0
LOC108348111	0	0	0	0	0	0	0	0	0	0	0	0	0	0	0	0	0	0	0	0	0	0	0	0	0
Syne4	0.0585129	0.0546982	0.0580667	0.0687078	0.0876355	0.0442633	0.0610529	0.0563444	0.108335	0.0728759	0.0742134	0.0655946	0.0317712	0.0325065	0.0946305	0.00153498	0.0555249	0.0803725	0.000926325	0.00436444	0.0180632	0.0559189	0.0498315	0	0
Alkbh6	0.000582861	0.000342795	0.0001816	0.000290171	0.00202027	0.000350659	0.000395334	0	0.000940852	0.00017876	0.000351632	0.000406654	0.000321988	0	0	0.00120965	0	0.000821706	0	0	0	0	0	0	0
Clip3	0	0.0049062	0	0.0045824	0.0359315	0.000380684	0	0.00337796	0.00176078	0	0.00460113	0.0318402	0.000315556	0.0142111	0.00196581	0.186649	0.000574869	0.00450159	0.0611291	0	0	0.110855	0	0.104883	0
Wdr62	0	0	0	0	0	0	0	0	0	0	0	0	0	0	0	0	0	0	0	0	0	0	0	0	0
Ovol3.1	0	0	0	0	0	0	0	0	0	0	0	0	0	0	0	0	0	0	0	0	0	0	0	0	0
LOC103690054	0.000567176	0.000871929	0	0.00228504	0.000453667	0	0	0.00226642	0.000296443	0.00110334	0.000422885	0	0	0.000507374	0.00143894	0.0031478	0.000828273	0	0	0	0.00200404	0	0	0	0
Tbcb	0.000877322	0.000584644	0.00122332	0.00069979	0.00131977	0.000462626	0.000373013	0.0114695	0.000856951	0.00238404	0.00143746	0	0.00122521	0.00462544	0.00254738	0.00245025	0	0.00474873	0.00119691	0.000848548	0.00210115	0.00486615	0	0.00658137	0
Capns1	0	0	0.000143252	0	0	0	0	0	0	0	0	0	0	0	0	0	0	0	0	0	0	0	0	0	0
Cox7a1	0.00207888	0.00463446	0.00549795	0.0134392	0.0106638	0.0115038	0.00768316	0.00865882	0.00264364	0.00181119	0.00806651	0.0141049	0.0170105	0.0142827	0.00432482	0.0253284	0.000468032	0.00177085	0.00449659	0	0.00470689	0.00730547	0.00187312	0.00295369	0
LOC100912070	0	0	0	0	0	0	0	0	0	0	0	0	0	0	0	0	0	0	0	0	0	0	0	0	0
Pdcd5	0.00421689	0.00839021	0.00827891	0.0057955	0.00217711	0.00291587	0.00798165	0	0.00586445	0.00482003	0.00326218	0.00505441	0.0058712	0.00233379	0.00860163	0.0174665	0.0054925	0.0101955	0.00283026	0.00529197	0.00128586	0.00284806	0.00429235	0.0177939	0
Cebpg	0.270931	0.297873	0.266848	0.293965	0.312315	0.216232	0.247077	0.206144	0.371597	0.257164	0.303609	0.317904	0.300751	0.28507	0.35219	0.270717	0.298375	0.313275	0.647271	0.462825	0.332663	0.25644	0.418942	0.0839573	0.117341
Cebpa	0.133724	0.0141906	0.0938522	0.0397431	0.0473349	0.08153	0.111196	0.0584358	0.0217814	0.077538	0.0358871	0.0293212	0.0894163	0.0254855	0.0665867	0.0525357	0.0853025	0.0543941	0.0166838	0.23687	0.0517289	0.00948023	0.0884674	0.00295369	0
Slc7a10	0.000899983	0.000353412	0.000301339	0	0.00135366	0	0.000193822	0.000862189	0.00214862	0.00136008	0	0.000527243	0	0	0.000684388	0.00773243	0	0	0	0	0	0.00294106	0	0.0738934	0
Lrp3	0.153764	0.00470853	0.133587	0.00124179	0.00999456	0.000570494	0.00210324	0.00670456	0.00165211	0.0521292	0.00385973	0.00764346	0.00449654	0.0179593	0.0535512	0.108227	0.0638981	0.000916458	0.00849635	0.00190694	0	0.0767861	0.000839672	0.0526976	0
Wdr88	0	0	0	0	0	0	0	0	0	0	0	0	0	0	0	0	0	0	0	0	0	0	0	0	0
Gpatch1	0.0601773	0.137039	0.0585585	0.127941	0.172409	0.117702	0.119243	0.140811	0.126005	0.0734927	0.144134	0.160896	0.138207	0.159342	0.101715	0.153945	0.0528311	0.160995	0.130075	0.132942	0.14082	0.186388	0.130258	0.07491	0
Snrpg	0.0810544	0.22715	0.083357	0.112267	0.225999	0.109848	0.0748045	0.113619	0.227881	0.124457	0.123354	0.348945	0.132444	0.214787	0.178108	0.202979	0.185883	0.112766	0.25785	0.230425	0.137835	0.308364	0.222507	0.191206	0
Rhpn2	0.018532	0.24885	0.0370768	0.140987	0.254921	0.234848	0.152234	0.149921	0.676943	0.0274112	0.223454	0.222054	0.128434	0.257193	0.0513597	0.0400699	0.0505298	0.184251	0.0318905	0.0174428	0.586697	0.245979	0.169728	0.04339	0
Faap24	0.0308263	0.0707697	0.0259935	0.0629859	0.0656348	0.032716	0.0575956	0.0167209	0.0670811	0.04267	0.0393607	0.124826	0.0496994	0.0527313	0.0450028	0.0341889	0.0987203	0.0291474	0.0512655	0.0690175	0.0459625	0.0309808	0.0364272	0.0644598	0
Cep89	0.125152	0.222927	0.131309	0.181811	0.215905	0.133956	0.170221	0.184021	0.226826	0.163426	0.172553	0.708922	0.14959	0.232636	0.224792	0.166844	0.435936	0.133325	0.133127	0.108195	0.184717	0.0958143	0.155495	0.0772314	0.0414769
Slc7a9	1.97244	0.0305699	1.21902	0.0200487	0.0149399	0.0192464	0.0242449	0.0601717	0.0190255	0.675993	0.0115759	0.0131931	0.0194797	0.0464726	1.14285	0.058685	1.19284	0.0373676	0.0935037	0.0340891	0.050563	0.0219356	0.0134808	0.0240485	0
Tdrd12	0.000140629	0	0	0	0	0	0	0	0	0	0	0	0	0	0	0.00364265	0	0	0	0	0	0	0	0	0
AC136661.1	0.00964847	0.00143634	0.00821741	0.0038156	0.00342109	0.00198456	0.000553089	0.00262271	0.00243732	0.0079844	0.00169684	0.00250802	0.000393049	0.00338517	0.00991958	0.00537857	0.00975265	0.000505629	0	0.000848548	0	0.00246889	0.00359706	0	0
Nudt19	0.318159	0.30244	0.246566	0.608251	0.613454	0.399945	0.454677	0.357414	0.360713	0.429778	0.377698	0.449908	0.225922	0.317959	0.62835	0.264185	0.369364	0.412604	0.255043	0.148247	0.302428	0.166567	0.154782	0.317627	0
Rgs9bp	0.00820917	0.00135209	0.012449	0.00512983	0.00484085	0.00516254	0.00467502	0.000777212	0.000475232	0.00278567	0.000537761	0.00210322	0.00133375	0.00247651	0.00416051	0.000986465	0.0136459	0.00483239	0	0	0.00222851	0	0	0	0
Ankrd27	0.173137	0.130293	0.177652	0.156348	0.20925	0.165263	0.181888	0.187832	0.0796721	0.105152	0.153508	0.133052	0.106352	0.126841	0.193087	0.148089	0.160718	0.249676	0.0876885	0.060493	0.150581	0.121995	0.087704	0.102458	0
NEWGENE-1310561	0.000167646	0.00165416	0.000243335	0	0	0.00229147	0.000467415	0.00392549	0.00275898	0.000147042	0.00213051	0.000442776	0.00276782	0.00175638	0.00138288	0.00217022	0.000538589	0.000688852	0.0011399	0	0	0.00217998	0	0	0
Dpy19l3	0.138345	0.306522	0.107966	0.0531103	0.0992301	0.146986	0.091222	0.0940796	0.0824821	0.28277	0.0688898	0.08883	0.0687477	0.148967	0.133962	0.0925698	0.170233	0.0738931	0.101138	0.0408409	0.411499	0.155857	0.0556298	0.0146543	0
Zfp507	0.0654046	0.114322	0.0759251	0.0883804	0.104969	0.0897098	0.0905128	0.0988132	0.0829792	0.0851983	0.0857511	0.120631	0.0613899	0.098702	0.103083	0.113832	0.0884334	0.0970027	0.114694	0.0492357	0.109767	0.0924433	0.0928237	0.0651672	0
AABR07003001.1	0	0	0	0	0	0	0	0	0	0	0	0	0	0	0	0	0	0	0	0	0	0	0	0	0
AABR07003001.2	0.000169809	0	0	0	0	0	0	0	0	0.00121077	0	0	0	0	0	0	0.000656226	0	0	0	0	0	0	0	0
Tshz3	0.00240687	0.0207411	0.00115975	0.00105328	0.00547237	0.00576446	0.00338421	0.00433232	0.0345913	0.00259458	0.0134734	0.0168324	0.00326664	0.0175671	0.0115273	0.158774	0.00357683	0.000633158	0.178174	0.00780675	0.0246665	0.0118881	0	0.215582	0
AABR07003007.1	0	0	0	0	0	0	0	0	0	0	0	0	0	0	0	0	0	0	0	0	0	0	0	0	0
RGD1562402	0.0257184	0.0424455	0.0261732	0.0257346	0.0591824	0.0264855	0.0232681	0.0348794	0.0429613	0.0327371	0.0378644	0.0605978	0.0167068	0.0413881	0.0608468	0.0357018	0.0205375	0.0119207	0.0378983	0.0570725	0.0252568	0.0422481	0.112365	0.041466	0
AABR07003024.1	0	0	0	0	0	0	0	0	0	0	0	0	0	0	0	0	0	0	0	0	0	0	0	0	0
Zfp536	0.000272311	0.00106733	0	0	0	0	0	0	0	0.000184122	0.000223507	0.00305059	0.005846	0.0139251	0.00177383	0.0168616	0	0	0.00715363	0	0	0.00323725	0	0.073342	0
AABR07003030.2	0	0	0	0	0	0	0	0	0	0	0	0	0	0	0	0	0	0	0	0	0	0	0	0	0
Uri1	0.147882	0.555643	0.194645	0.52373	0.689218	0.443192	0.422005	0.48936	0.611655	0.277928	0.479706	0.748122	0.445974	0.633368	0.422293	0.623604	0.280028	0.465356	0.546127	0.408264	0.346482	0.862234	0.573878	0.315546	0
AABR07003040.1	0	0	0	0	0	0	0	0	0	0	0	0	0	0	0	0	0	0	0	0	0	0	0	0	0
Ccne1	0.00542758	0.0218075	0.0119445	0.0363449	0.110619	0.0177107	0.0139036	0.0680855	0.102752	0.02075	0.0295487	0.474681	0.0107375	0.0137561	0.0127437	0.114067	0.219705	0.0077009	0.0907751	0.0682682	0.00443137	0.0963125	0.0502569	0.0232367	0
LOC690000	0.114867	0.0721041	0.104586	0.0610489	0.0925256	0.0694957	0.0433164	0.0578961	0.0627082	0.101599	0.0572552	0.0465517	0.0595152	0.0834719	0.0919177	0.08835	0.0887407	0.040301	0.117381	0.211881	0.0629073	0.0624858	0.0887976	0.028688	0
Plekhf1	0.0280904	0.211036	0.0323423	0.183333	0.263795	0.155004	0.148978	0.102537	0.421063	0.0345893	0.194189	0.170511	0.156797	0.0684983	0.0550296	0.187784	0.0234902	0.159337	0.056981	0.0473712	0.354355	0.150207	0.127747	0.224172	0
Pop4	0.195079	0.415011	0.187467	0.409113	0.477622	0.329285	0.310767	0.374244	0.351864	0.27762	0.347977	0.646386	0.356215	0.523981	0.340311	0.389355	0.378777	0.368408	0.436146	0.285719	0.277551	0.393485	0.334278	0.327156	0.400834
Uqcrb	0.708188	0.387147	0.579355	0.893187	0.618145	0.76959	0.807985	0.614301	0.393243	0.559881	0.542414	0.557699	1.32419	0.378871	0.621251	0.315277	0.563184	0.512304	0.356604	0.310343	0.492029	0.32999	0.319475	0.664373	0
AC120712.1	0	0	0.000303605	0	0	0	0	0	0	0	0	0	0	0	0	0	0	0	0	0	0	0	0	0	0
LOC365238	0	0	0	0	0	0	0.000313581	0	0	0	0	0	0	0	0	0	0.00147667	0	0	0	0	0	0	0	0
AC120712.4	0.00073321	0.000478995	0.000222584	0	0	0.000300318	0.000347515	0	0	0.000378403	0	0.000661995	0.000304308	0.00192001	0	0.000760322	0	0.00151307	0.00104005	0	0.00169213	0	0	0	0
AABR07071904.2	0	0	0	0	0	0	0	0	0	0	0	0	0	0	0	0	0	0	0	0	0	0	0	0	0
AABR07071904.1	0.00237376	0.00964726	0.00165341	0.00347795	0.0040901	0.00106641	0.0024493	0.00351639	0.00218035	0.00368219	0.000921076	0.00531235	0.00191534	0.00433947	0.00226253	0.00176266	0.00219275	0.00446664	0	0.00184886	0.00159463	0.0230402	0	0.00277711	0
AABR07003049.2	0	0	0	0	0	0	0	0	0	0	0	0	0	0	0	0	0	0	0	0	0	0	0	0	0
AABR07003051.1	0.00759728	0.000478564	0.00522331	0	0	0	0	0	0	0.00229596	0	0	0.000329507	0.000410156	0.00486743	0.000597684	0.0011691	0	0	0	0.00254996	0	0	0	0
AABR07003056.1	0	0	0	0	0	0	0	0	0	0.000407943	0	0	0	0	0	0	0	0	0	0	0	0	0	0	0
AABR07003056.2	0	0	0	0	0	0.000805312	0	0	0	0	0	0	0	0	0	0	0	0	0	0	0	0	0	0	0
AABR07003056.3	0	0	0	0	0	0	0	0	0	0	0	0	0	0	0	0	0	0	0	0	0	0	0	0	0
AABR07003167.1	0	0	0	0	0	0	0	0	0	0	0	0	0	0	0	0	0	0	0	0	0	0	0	0	0
AABR07003167.2	0	0	0	0	0	0	0	0	0	0	0	0	0	0	0	0	0	0	0	0	0	0	0	0	0
AABR07003167.3	0	0	0	0	0	0	0	0	0	0	0	0	0	0	0	0	0	0	0	0	0	0	0	0	0
Vstm2b	0.00121587	0.0734587	0.00303293	0.000716979	0.00791414	0.000727969	0.00064096	0.00251297	0.0336211	0.00432316	0.00790418	0.0120442	0.000307615	0.0239691	0.0289433	0.0126283	0.00544279	0	0.00506565	0	0.00509658	0.0763762	0.0013897	0.00347864	0
MGC114499	0	0	0	0	0	0	0	0	0.000384971	0	0	0	0	0	0.000946834	0	0	0	0	0	0.00215499	0	0	0	0
LOC690284	0	0	0	0	0	0	0	0	0	0	0	0	0	0	0	0	0	0	0	0	0	0	0	0	0
LOC499136	0	0.000919943	0	0.000445916	0	0.000952973	0	0	0.000478958	0	0	0	0	0.000937294	0	0.0013488	0	0	0	0	0	0	0	0	0
AABR07003173.1	0.00178223	0.0192188	0.00219272	0.00380989	0.00910375	0.0056796	0.00541491	0.00437272	0.00853838	0.00285711	0.00463229	0.0119171	0.00276271	0.00362613	0.00383054	0.00717886	0.00616822	0.0126147	0.00830046	0.00363954	0.0104294	0.00449998	0.00098765	0	0
Zfp788	0.0580722	0.129407	0.0680185	0.107077	0.13042	0.0882203	0.0907365	0.102332	0.146549	0.0951499	0.1073	0.0963758	0.0875382	0.132533	0.112429	0.111425	0.0521512	0.092261	0.114124	0.0357743	0.109597	0.155156	0.0471274	0.0406521	0
Cd33	0.000216987	0	0	0	0	0	0	0	0.000432953	0.00168933	0	0	0	0	0	0	0	0	0	0.0155574	0	0	0	0	0
Siglecl1	0.000431547	0.00329237	0.00173742	0	0.000847119	0	0	0	0.000279333	0.00284893	0	0.000966298	0	0	0.00111664	0.000522828	0.000511034	0	0	0.0013273	0	0	0	0	0
LOC690483	0	0.0012973	0.000534875	0	0	0	0.000462442	0	0.000194975	0.00107938	0	0.000227581	0	0	0.00145802	0	0.0023624	0	0	0	0	0	0	0	0
Iglon5	0.00125183	0.00214795	0.000789994	0.00118031	0.006869	0.0017451	0.00156974	0.000489966	0.00135917	0.00396179	0.00117051	0.000997752	0	0.00205139	0.00377891	0	0.000523122	0.0028471	0	0	0.00418362	0	0	0	0
Vsig10l	0.00347489	0.00899802	0.0105646	0.00977342	0.0100616	0.00988325	0.00760351	0.00458727	0.00950356	0.0126383	0.00901504	0.00830668	0.00588995	0.00784492	0.0127613	0.0050924	0.00520896	0.025571	0.00750994	0.000805464	0	0.0139638	0.0190782	0	0
Etfb	7.68745	2.33443	5.06638	7.36137	5.91833	7.32359	6.66251	6.37679	2.6192	10.1752	3.67992	4.22176	3.32985	3.35546	8.2167	2.50922	7.13641	9.97112	1.65582	1.47569	3.13551	1.37965	2.73623	1.52216	0.415051
Cldnd2	0	0	0.000208167	0	0.000569972	0	0.00142897	0	0	0	0	0.00193681	0	0	0.0013862	0	0	0	0	0	0	0	0	0	0
Nkg7	0.000261878	0.00115522	0.000172185	0	0	0	0.00195109	0.0025193	0.00247851	0.000506578	0.000393306	0	0	0	0.000818104	0	0.000477333	0	0.0166087	4.24782	0	0	0	0	0
Lim2	0	0	0	0	0.000309157	0	0	0	0	0	0	0	0	0	0	0	0	0	0.00143822	0	0	0	0	0	0
Siglec10	0.000201748	0	0.000980648	0.0018899	0.016575	0.00315256	0.00482284	0.00432681	0	0.000435656	0.000720761	0.00112908	0.000252394	0	0.00282986	0	0	0.000988867	0	0.0613194	0	0	0	0	0
Siglec5	0	0	0.000162729	0	0	0	0.000340841	0	0	0	0	0.00027144	0.000973986	0	0	0.0125918	0	0	0	0.230148	0	0	0	0	0
Zfp17	0.0041063	0.0114882	0.00738386	0.00518219	0.0071998	0.00692448	0.00621097	0.00988838	0.00642011	0.00429483	0.00973064	0.00669782	0.00848925	0.00865394	0.00478419	0.0217456	0.00576412	0.00830771	0.0223647	0.0287361	0.00780867	0.0163281	0.0139742	0.00270119	0
Vom2r37	0	0	0	0	0	0	0	0	0	0	0	0	0	0	0.000383815	0	0	0	0	0	0	0	0	0	0
LOC687880	0	0	0	0	0	0	0	0	0	0	0.00176839	0	0	0	0	0	0	0	0	0	0	0	0	0	0
Klk1c10	0	0	0	0	0	0	0	0	0	0	0	0	0	0	0	0	0	0	0	0	0	0	0	0	0
Klk1c8	0.000159206	0	0	0.00950908	0	0.000607185	0	0	0	0	0.0244885	0.001485	0.0015129	0.00126938	0.000473913	0.000827094	0	0.00303554	0.00744684	0.000723858	0	0	0	0	0
AABR07003224.1	0	0	0	0	0	0	0	0	0	0	0	0	0	0	0	0	0	0	0	0	0	0	0	0	0
AABR07003230.1	0	0	0	0	0	0	0	0	0	0	0	0	0	0	0	0	0	0	0	0	0	0	0	0	0
Izumo2	0	0	0	0	0	0	0	0	0	0	0	0	0	0	0	0	0	0	0	0	0	0	0	0	0
LOC102546648	0.00350527	0.00662989	0.0052922	0.00138607	0.00872769	0.00328164	0.00361116	0.0069533	0.00166764	0.0122332	0.00362871	0.0041974	0.0036075	0.00601609	0.00847356	0.00877473	0.00483229	0.00254152	0.00522423	0.000836536	0.0220685	0.00924659	0.0038165	0.061025	0
LOC102556967	0.00322813	0.00703469	0.0079035	0.00260832	0.00286368	0.00507233	0.00519728	0.0109234	0.00417037	0.00868417	0.00661454	0.00991778	0.000889992	0.00353687	0.00634213	0.00850377	0.00135948	0.000821706	0.00136835	0.00210907	0.00604027	0.00269718	0.0042859	0	0
Zfp819	0.0229922	0.0127852	0.0451634	0.00883518	0.0139252	0.00148909	0.00433957	0.00565661	0.00545981	0.0852744	0.0070343	0.0194295	0.00421791	0.0121954	0.078316	0.01173	0.0580339	0.0157238	0.0011019	0.021419	0.00202726	0.0316557	0.00775787	0	0
Ceacam18	0.000528851	0	0.000428947	0	0	0	0	0	0.000360315	0.00272088	0	0	0	0	0.00187226	0	0.000887396	0	0	0	0	0	0	0	0
AABR07003235.1	0.000331075	0.000270232	0	0	0	0	0	0.00287644	0	0.000814635	0	0	0	0	0.00148962	0	0	0	0	0.133442	0	0	0	0	0
Ctu1	0.0418727	0.0693438	0.0376596	0.0519602	0.0777261	0.0656439	0.0513152	0.0340353	0.0393608	0.0499557	0.0546449	0.053586	0.0502021	0.0793122	0.0776388	0.0598642	0.0559053	0.0461778	0.0762975	0.0330584	0.039419	0.0609179	0.0511886	0.039077	0
Klk14	0	0	0	0	0	0	0	0	0	0	0	0	0	0	0	0.0012898	0	0	0	0	0	0	0	0	0
AABR07003235.2	0.000136831	0.000276916	0	0	0	0	0	0.00115014	0	0	0	0.0005531	0.000880087	0	0	0	0	0	0	0	0	0	0	0	0
Klk13	0	0	0	0.00049556	0.0012327	0.000253217	0	0	0.000922576	0	0	0.000607079	0.00357101	0	0	0	0	0	0	0	0	0	0	0	0
Klk12	0	0	0	0	0	0	0	0	0	0	0	0	0	0	0	0	0	0	0	0	0	0	0	0	0
Klk11	0	0	0	0	0	0	0	0	0	0	0.000286187	0	0	0	0	0	0	0	0	0	0	0	0	0	0
Klk10	0	0	0	0	0	0	0	0	0	0	0	0	0	0	0	0	0	0	0	0	0	0	0	0	0
Klk9	0	0	0	0	0	0	0	0	0	0	0	0	0	0	0	0	0	0	0	0	0	0	0	0	0
Klk8	0	0.00626837	0	0.00554929	0.00505142	0.00171241	0.00123723	0	0.00927577	0.00230862	0.00501151	0.00536599	0.000740927	0.00845833	0.00102474	0	0	0	0	0	0	0.00287403	0.0153134	0	0
Klk7	0	0	0	0.000401684	0	0	0	0	0	0	0	0	0	0.0076773	0	0	0	0	0	0	0	0.00175069	0	0	0
Klk6	0	0	0	0	0	0	0	0	0	0	0	0.000496695	0	0.00905224	0.000428741	0	0	0	0	0	0	0	0.00152945	0	0
Klk5	0	0	0	0	0	0	0	0	0	0	0	0	0	0	0	0	0	0	0	0	0	0	0	0	0
Klk4	0.000175226	0	0	0.000619326	0	0	0	0	0	0	0.00247286	0	0.00106389	0.00341902	0	0	0	0	0	0	0	0	0	0	0
AABR07003241.1	0	0	0	0	0	0	0	0	0	0	0	0	0	0	0	0	0	0	0	0	0	0	0	0	0
AABR07003241.2	0	0	0	0	0	0	0	0	0	0	0	0	0	0	0	0	0	0	0	0	0	0	0	0	0
AABR07003241.3	0	0	0	0	0	0	0	0	0	0	0	0	0	0	0	0	0	0	0	0	0	0	0	0	0
LOC100911689	0.000121044	0	0	0.0118347	0.000772184	0.000293079	0.00032038	0.004004	0	0.000789599	0.00673638	0	0	0.0461233	0.000420913	0.000510753	0	0	0	0	0	0	0	0	0
AABR07003244.1	0	0	0	0	0	0	0	0	0	0	0	0	0	0	0	0	0	0	0	0	0	0	0	0	0
Klk1c6	0	0	0	0	0.000172955	0	0	0	0	0.00109338	0	0.00484016	0	0.121071	0	0.00118528	0	0	0	0	0	0	0.00196006	0	0
Klk1c2	0	0	0	0	0	0.000378603	0	0	0	0	0.000507697	0.000504436	0	0.0195334	0	0	0	0	0	0	0	0	0	0	0
LOC103690048	0	0	0	0	0	0	0	0	0	0	0	0	0	0	0	0	0	0	0	0	0	0	0	0	0
AABR07003247.1	0	0	0	0	0	0	0	0	0	0	0	0	0	0	0	0	0	0	0	0	0	0	0	0	0
Klk1c9	0.218373	0.468733	1.04964	17.1432	0.454856	0.738011	4.25787	2.3057	0.380359	0.467443	38.2662	2.56514	3.70431	30.8525	0.240475	0.799602	0.179798	3.12733	1.37928	1.45856	0.377422	0.750808	0.696362	0.6584	0.297254
Klk1c3	9.6301e-05	0.000538125	0	0.0292115	0.00104736	0.000804907	0.00143784	0.00294008	0.000569616	0.00794904	0.120792	0.00372512	0.00589208	0.0518586	0	0	0.000585927	0	0	0.0162388	0	0	0	0	0
LOC108348116	0	0	0	0	0	0	0	0	0	0	0.00232564	0	0	0.000586512	0	0	0	0	0	0	0	0	0	0	0
Klk15	0	0	0	0	0	0	0	0	0	0	0	0	0	0	0	0	0	0	0	0	0	0	0	0	0
AABR07003250.1	0	0	0	0	0	0	0	0	0	0	0.000345742	0	0	0	0	0	0	0	0	0	0	0	0	0	0
Fv1	0.0514665	0.334997	0.0883668	0.323	0.456067	0.208987	0.338094	0.296416	0.282839	0.132981	0.481761	0.519372	0.202765	1.32727	0.209377	0.325184	0.125038	0.318755	0.1292	0.131375	0.219018	0.734987	0.276293	0.193225	0
Acp4	0.000717237	0.0139301	0.00109537	0.00124106	0.00752454	0.00234763	0.0011781	0.00240945	0.00197861	0.00300886	0.00558633	0.00443389	0.00158568	0.020465	0.00382685	0	0.00195794	0	0	0	0	0.0221587	0	0	0
Clec11a	0.00851611	0.00965021	0.00603936	0.00938321	0.00852361	0.0106236	0.00669379	0.0102611	0.00747314	0.0122372	0.00777948	0.0114335	0.00510149	0.0153297	0.0221462	0.256001	0.00876893	0.0277758	0	0	0.0151238	0.0247038	0.00376243	0.130604	0
Shank1	0	0.001511	0.00424948	0.00457115	0.00446783	0.00725524	0.00157515	0.00693167	0.000696731	0	0.00163591	0.00367851	0	0.00236288	0.00134827	0.00236325	0	0.00123345	0	0	0	0	0.00118562	0	0
RGD1309036	0.00661372	0.01768	0.00487102	0.0229248	0.025603	0.00647336	0.0130162	0.010176	0.0103291	0.00936348	0.0203318	0.0144486	0.00625692	0.0771651	0.0245193	0.00781623	0.0137086	0.00258936	0	0.000769114	0.0186102	0.0337177	0.010681	0	0
Syt3	0.00811719	0.0672626	0.0204838	0.0559634	0.0705519	0.0721989	0.0397677	0.0592924	0.0465296	0.0184541	0.0607863	0.0505617	0.0310856	0.0271404	0.0308323	0.00639778	0.0111093	0.042829	0.00611013	0.067392	0.0513809	0.0196402	0.0209797	0.0224129	0
Lrrc4b	0.000124187	0.00102643	0.000748189	0.000259895	0.000979983	0.000775338	0	0	0.00018509	0.000427295	0	0.00123392	0	0.00115965	0	0.00283264	0	0	0	0	0	0.00234762	0	0.0221627	0
Aspdh	1.06851	0.0208847	0.74492	0.00527516	0.0106133	0.00850892	0.0163206	0.0269074	0.013819	1.28996	0.00889524	0.0127503	0.0114251	0.00578716	0.418249	0.0230607	0.548373	0.0213728	0.034754	0.0346784	0.00908385	0.00972328	0.0122793	0.0290153	0
Josd2	0.245086	0.33315	0.228554	0.313047	0.269385	0.291875	0.288031	0.278069	0.313637	0.304695	0.218567	0.241206	0.270378	0.390559	0.36904	0.421957	0.276435	0.37412	0.381896	0.189158	0.330584	0.320605	0.301478	0.533425	0
Emc10	0.608919	1.28954	0.396833	0.913296	1.09923	0.766368	0.730744	0.493311	1.00541	0.92119	0.789947	0.830021	0.599823	0.996282	0.907835	0.822219	0.672894	0.709809	1.0418	0.71459	0.789863	0.434098	0.542332	0.823846	0.125743
Fam71e1	0.006747	0.0133544	0.00390107	0.0172246	0.0151479	0.00836677	0.0173332	0.0130912	0.0110217	0.00685623	0.0158027	0.00541415	0.0138706	0.0394459	0.00610472	0.0145054	0.00392549	0.0256854	0	0.00223814	0.0080697	0.00229087	0.0156034	0.00295369	0
Mybpc2	0.00673947	0.00960684	0.00926938	0.0105222	0.0171534	0.0284748	0.0233806	0.0161036	0.101489	0.00062281	0.0187829	0.011875	0.00870811	0.0108346	0.0144402	0.00843321	0.00184412	0.0215172	0.00297256	0.00402728	0.00648439	0.036723	0.00132835	0.00658137	0
Spib	0.000403504	0.0101846	0.00102075	0.000565945	0.000148382	0.00141473	0.00085981	0.0044065	0.00235586	0	0.00907694	0.000345955	0.00146343	0.00252885	0.000572936	0	0	0.000924824	0	0.378215	0.00111671	0	0	0	0
Pold1	0.0255558	0.102558	0.0331522	0.0469549	0.172523	0.0786456	0.0307023	0.116405	0.117865	0.0530778	0.0667964	0.343605	0.0348999	0.0653195	0.0422542	0.0623818	0.175909	0.0332799	0.133462	0.164911	0.0591096	0.188962	0.0697638	0.0475323	0
Nr1h2	0.415866	0.780346	0.461905	0.52675	0.616443	0.550386	0.583188	0.58551	0.541763	0.499806	0.485228	0.46819	0.631664	0.750228	0.518812	0.623115	0.445988	0.689833	0.822783	0.607662	0.759082	0.484399	0.412879	0.444194	0
Napsa	19.3491	1.56096	12.1763	0.223085	0.161543	0.179768	0.203073	0.401615	0.169933	11.4494	0.165926	0.184667	0.273569	0.303857	8.37588	0.498176	11.8833	0.246896	0.54295	9.53643	0.189212	0.400804	0.121899	0.535124	0.0951701
Kcnc3	0.0997529	0.0121003	0.116358	0.0218142	0.0120487	0.00642257	0.0131638	0.0181387	0.00556052	0.0633704	0.0241913	0.0136283	0.00903736	0.0082075	0.0513194	0.00320708	0.0526869	0	0	0.025936	0.00191841	0.00273055	0	0	0
Myh14	0.0764025	0.164364	0.0695385	0.0754687	0.0425139	0.0657218	0.0488838	0.0414349	0.0728775	0.165197	0.118897	0.0446269	0.0821232	0.0238133	0.103749	0.0239466	0.0661606	0.034792	0.0126937	0.00473781	0.228304	0.0637994	0.221882	0.00446902	0
LOC100911976	0	0	0	0	0	0	0	0	0	0	0	0	0	0	0	0	0	0	0	0	0	0	0	0	0
Zfp473	0.00128254	0.00128895	0.00118033	0.000933119	0.00293924	0.00313814	0.00321907	0.00829754	0.00121592	0.00146987	0.00295863	0.00123495	0.000341627	0.00100631	0.00302338	0	0.000625145	0.00275369	0.00136805	0	0.00336518	0	0	0	0
Vrk3	0.363652	0.507337	0.30071	0.536413	0.595436	0.46853	0.526256	0.363219	0.438752	0.401377	0.406248	0.28664	0.408303	0.425211	0.497521	0.215701	0.327679	0.544548	0.46034	0.523707	0.459635	0.201752	0.409248	0.236601	0.140613
Atf5	0.00164321	0.00527974	0.00139694	0.00425092	0.00563718	0.000865016	0.00146632	0.00347868	0.0038743	0.00129609	0.00443439	0.00510776	0.00247529	0.0143867	0.00566376	0.0117295	0.00353146	0.00812723	0.00322952	0.00246122	0	0.00764976	0.00413617	0.010925	0
Nup62	0.0829142	0.235145	0.106194	0.180867	0.276711	0.178334	0.147535	0.212142	0.213558	0.139461	0.168116	0.488279	0.12648	0.197689	0.196808	0.291199	0.271475	0.153034	0.37229	0.225656	0.145114	0.221691	0.166579	0.226049	0
Il4i1	0.000620119	0.00308008	0.00063488	0.00287092	0.00382415	0.00248812	0.00285506	0.000524634	0.00340779	0.00269687	0.00224986	0.00435511	0.00156186	0.00106069	0.000853651	0.000517064	0.00416429	0.00336569	0.0443222	0.0195184	0	0	0.00593156	0	0
Tbc1d17	0.194621	0.396949	0.179899	0.213266	0.286562	0.234294	0.248575	0.216149	0.229149	0.221174	0.195037	0.21845	0.253455	0.41129	0.288811	0.325439	0.189345	0.356035	0.342261	0.433438	0.334668	0.268215	0.174161	0.147825	0.0734045
Akt1s1	0.435151	0.656771	0.358839	0.576144	0.66255	0.467989	0.484939	0.369945	0.463688	0.568678	0.437	0.574349	0.457319	0.837995	0.589724	0.510879	0.514551	0.59982	0.37212	0.16367	0.411834	0.578654	0.422984	0.58332	0
Pnkp	0.085565	0.12088	0.0907825	0.154795	0.128074	0.119934	0.108397	0.0935582	0.138027	0.104984	0.121878	0.113237	0.141792	0.096996	0.104357	0.112934	0.110854	0.2172	0.183808	0.394353	0.101073	0.0558774	0.10381	0.0886905	0
Ptov1	1.15684	3.00334	0.953356	1.50074	2.71075	1.49127	1.3093	1.48406	2.02002	1.5532	1.59808	2.56671	1.15206	5.12995	2.282	2.30141	1.39718	1.42842	1.62191	0.573256	1.4431	3.0128	1.24952	1.93035	0.0561687
Med25	0.294893	0.438411	0.306279	0.222662	0.288792	0.240588	0.252741	0.233709	0.340634	0.366912	0.291264	0.273709	0.296456	0.357185	0.382742	0.264353	0.286748	0.307526	0.141204	0.108703	0.289272	0.328244	0.215782	0.22411	0.105232
Fuz	0.0578196	0.104409	0.0550915	0.309514	0.174973	0.249073	0.233246	0.173306	0.238174	0.0815141	0.167617	0.136205	0.148102	0.10934	0.0817062	0.0686211	0.070678	0.142171	0.0500168	0.0290807	0.128851	0.0785776	0.0650924	0.0976133	0
Ap2a1	0.00687709	0.00814365	0.0147991	0.0120763	0.0107495	0.00823133	0.00771473	0.0023436	0.0046307	0.00676031	0.0095763	0.0064622	0.00678279	0.0123025	0.00631554	0.0101751	0.0132048	0.00586302	0.0222751	0.0079204	0.00540529	0.00892403	0.000978703	0	0
Tsks	0.0131604	0.0022267	0.00623585	0.00221399	0.00221515	0.000573407	0.000808907	0.0012806	0.00294611	0.00767415	0.000894497	0.000968815	0.00111552	0.00431585	0.00968541	0.00135088	0.00759914	0.00394107	0	0.000641105	0	0	0.00612346	0	0
Cpt1c	0.00307103	0.00795831	0.00487056	0.0175762	0.019221	0.0116305	0.00903517	0.0301423	0.0184556	0.00400814	0.006537	0.0113985	0.0055835	0.0171118	0.00521749	0.0502166	0.00914355	0.0246067	0.00795927	0	0.000759061	0.0583644	0.0159102	0.0303761	0
Prmt1	0.325916	1.22092	0.28581	0.740026	1.50885	0.586497	0.472395	0.601017	1.04403	0.596345	0.809362	1.58009	0.44373	1.20882	1.0967	1.01795	0.725117	0.60556	0.764643	0.385952	0.646663	1.48691	1.00635	0.80812	0
Bcl2l12	0.0815219	0.348124	0.0819306	0.180849	0.29994	0.141081	0.132511	0.154207	0.268258	0.147258	0.174208	0.384057	0.17773	0.435336	0.230807	0.346414	0.296346	0.0975094	0.417796	0.264866	0.168135	0.308326	0.210982	0.233824	0
Irf3	0.548251	0.973087	0.550236	0.354992	0.483689	0.32188	0.310627	0.444372	0.623992	0.589592	0.420851	0.3786	0.527322	0.703715	0.704386	0.5603	0.570058	0.337471	0.658555	0.617415	0.618601	0.638623	0.451054	0.396622	0
Scaf1	0.19384	0.369078	0.184024	0.268287	0.336248	0.293689	0.298265	0.266368	0.316263	0.259486	0.324236	0.38661	0.2885	0.421083	0.321558	0.31233	0.294085	0.337392	0.312074	0.104172	0.321766	0.353616	0.180414	0.315276	0.156362
Rras	0.302632	0.351174	0.220349	0.0866417	0.130643	0.0661718	0.0569682	0.0701767	0.325219	0.608489	0.178019	0.115701	0.0965467	0.761936	0.537715	1.68811	0.382035	0.140163	2.99194	0.790289	0.298959	0.152745	0.298654	2.84308	0.0301883
Prr12	0.0276713	0.102138	0.0397669	0.062091	0.0876812	0.0552297	0.0536409	0.0875642	0.0874635	0.0482083	0.0865158	0.107143	0.0662385	0.109323	0.0664592	0.152681	0.0435549	0.0804766	0.0790951	0.0914976	0.0499158	0.183339	0.108108	0.119962	0.173997
Prrg2	0.182306	0.299196	0.136774	0.232295	0.241079	0.208761	0.21825	0.195097	0.281871	0.242836	0.213725	0.134311	0.252283	0.0693854	0.262859	0.0561331	0.143392	0.227274	0.318027	0.0801251	0.266573	0.0673051	0.12626	0.148055	0
Nosip	0.295269	0.693616	0.280506	0.497049	0.561243	0.455733	0.471311	0.447366	0.502721	0.447375	0.460218	0.487633	0.481844	0.755068	0.516554	0.4507	0.416832	0.514041	0.702495	0.656273	0.49397	0.318478	0.325675	0.472472	0
Rcn3	0.00341132	0.171569	0.00715954	0.033989	0.211364	0.0151996	0.00470744	0.0433462	0.0529321	0.0474295	0.057356	0.16615	0.00441371	0.22212	0.0826597	0.848961	0.0366482	0.0139021	0.0846555	0.071741	0.0142486	0.220269	0.0141433	0.875275	0
Fcgrt	0.961183	1.00681	0.639719	0.749565	0.82266	0.863159	0.906574	0.565147	0.923929	0.958876	0.579935	0.470974	0.514216	0.64309	1.20373	1.67139	0.682602	0.768969	1.0004	0.420708	0.468943	0.581466	0.737016	0.90094	0.0871528
Rps11	6.91177	20.8765	6.1959	10.321	23.6363	8.57562	6.64441	10.4455	17.7429	11.567	11.3769	22.3418	6.94434	23.3886	18.9932	18.7622	11.5478	9.34602	23.892	27.6178	9.63518	31.4032	32.7221	19.7654	1.62438
Rpl13a	1.72847	6.86936	1.47578	2.47323	6.43218	2.5269	1.70708	2.57284	3.77951	3.08307	2.57304	5.24262	1.61856	7.28542	4.51319	5.02968	2.86723	2.66494	4.6524	2.62322	3.16357	6.59967	5.40984	4.66098	0.662699
AC099450.1	0	0	0	0	0.000264712	0	0.000263105	0	0	0.000332096	0.000186802	0	0	0.0007384	0	0.00374741	0	0	0.000601984	0.00688776	0	0	0	0	0
Flt3lg	0.000865328	0.0242899	0.00279885	0.0133561	0.00848223	0.0088133	0.00760552	0.00586552	0.00917155	0.0128657	0.00618632	0.00597326	0.00876008	0.0424844	0.00623691	0.0451645	0.00462418	0.00863043	0.117328	0.15967	0.00565552	0.00972328	0.0527217	0.0127907	0
Aldh16a1	0.468384	0.205523	0.306919	0.377111	0.329106	0.342345	0.364856	0.228095	0.21252	0.499011	0.251235	0.31165	0.15931	0.254507	0.434194	0.195778	0.540252	0.286272	0.174606	0.216713	0.155657	0.172664	0.141237	0.381406	0
Pih1d1	0.0631005	0.088182	0.0509586	0.0624562	0.0819938	0.0619375	0.0379164	0.0772597	0.0587005	0.0914397	0.056508	0.114398	0.0680445	0.0910144	0.0876497	0.0425186	0.126285	0.0512106	0.0440451	0.022227	0.0546184	0.0628655	0.0329279	0.0924814	0.255388
Slc17a7	0	0	0.000232456	0	0.000656536	0	0	0	0	0	0	0	0	0.00159555	0	0	0	0	0	0	0	0	0	0	0
Gfy	0	0	0	0	0	0	0	0	0	0	0	0	0	0.000975793	0	0	0	0	0	0	0	0	0	0	0
Pth2	0	0	0	0	0	0	0	0	0	0	0	0	0	0	0	0	0	0	0	0	0	0	0	0	0
Ccdc155	0	0.000674168	0.000977669	0	0.00163753	0.000615974	0	0	0.000157404	0	0	0.00218951	0.000283583	0.00841368	0	0	0	0	0	0	0	0.00969506	0	0	0
Dkkl1	0.000881076	0.0275327	0.000818271	0.059749	0.0588255	0.012075	0.0161694	0.0288027	0.0098316	0.00623061	0.0602487	0.0783764	0.00503979	0.05486	0.0110086	0.00981003	0.00123917	0.033925	0.00624707	0.00095167	0.0148992	0.246387	0.00126301	0	0
Tead2	0.0121835	0.948061	0.0667388	0.12728	0.607992	0.184409	0.022412	0.237913	0.229455	0.0896274	0.291296	0.807131	0.0813729	0.396132	0.206	0.617397	0.137463	0.0413132	0.242419	0.0594644	0.507193	1.04887	0.136869	0.382326	0
Cd37	0.000116839	0.000211639	0	0	0.000622606	0	0.000248706	0	0	0	0	0.000995604	0.00574983	0.000944114	0.00242345	0.00262317	0	0	0	2.84567	0	0	0.00441235	0.0100297	0
Slc6a16	0	0.000414272	0	0	0	0	0	0	0	0	0	0	0	0	0	0	0	0	0	0	0	0	0	0	0
RGD1562492	0	0	0	0	0	0	0	0	0	0.000147042	0	0	0	0	0	0.00701797	0	0	0	0	0	0	0	0	0
Trpm4	0.00515617	0.0462493	0.00918466	0.0321102	0.0768317	0.113673	0.0702319	0.0454033	0.0528902	0.006516	0.0252857	0.0452814	0.0410944	0.0456387	0.0192714	0.0961691	0.00644574	0.0704882	0.0775556	0.00223314	0.11	0.0614388	0.0857685	0.109782	0
Hrc	0.000138503	0.0038285	0.000779687	0.00208132	0.0143454	0.00217198	0.00188747	0.00728871	0.00230144	0	0.00088464	0.00300048	0.00134836	0.0125998	0.000779178	0.103623	0.00095185	0.00448319	0.00229207	0.00407445	0.00447369	0.0275972	0.00619993	1.33557	0
Ppfia3	0.000386354	0.0155826	0.00478254	0.00737002	0.0314297	0.0146954	0.00423093	0.00622664	0.0127009	0.00290783	0.0131133	0.014383	0.00570063	0.00990511	0.00599355	0.020662	0	0.0285664	0.00645571	0	0.0111286	0.0293473	0.0121912	0	0
Lin7b	0.000738633	0.00302081	0.000229463	0.00702785	0.00206277	0.00467236	0.00386194	0.00657622	0.000611493	0.000523999	0.00621182	0.0030241	0.00270152	0.00132401	0	0.000930633	0.000594407	0.00742648	0	0	0.00556796	0	0	0	0
Snrnp70	0.788776	1.50014	1.08175	1.0521	1.44097	1.10949	1.15461	1.41671	1.14977	1.03625	1.14356	1.64886	0.969165	1.43015	1.31253	1.54609	0.984743	1.2562	1.13706	1.02341	1.30517	1.87487	1.07746	1.49611	0
Kcna7	0	0.000238232	0	0	0	0	0	0	0	0.000723965	0	0	0	0	0	0	0	0	0	0	0	0	0	0	0
Ntf4	0.000357039	0.0190174	0.000974294	0.00143117	0.00258218	0.00475136	0.00772092	0.00730704	0.0108066	0.000925652	0.00406378	0.00520314	0.00170981	0.0539828	0.00301609	0.0156813	0.000574869	0.00361564	0.0146439	0.00313107	0.00218124	0.010723	0.075461	0.0165521	0
Lhb	0.000336673	0.00040262	0	0.00094604	0.00073747	0	0	0	0.0010013	0	0	0.000621785	0.00046637	0.00246961	0	0.00102416	0	0	0.0202543	0	0	0.0141445	0.00838205	0	0
Ruvbl2	0.113871	0.460355	0.115234	0.271714	0.557421	0.229733	0.205273	0.237015	0.416693	0.231901	0.299517	0.739411	0.157274	0.380041	0.317397	0.35696	0.344757	0.255207	0.462607	0.274317	0.207923	0.500094	0.415234	0.378538	0
Gys1	0.110737	0.106973	0.0771845	0.348483	0.231451	0.25347	0.314021	0.165559	0.158854	0.132631	0.254316	0.16497	0.190142	0.093523	0.159152	0.079876	0.109825	0.136154	0.0637578	0.0427396	0.114713	0.0915416	0.0681359	0.100357	0
Ftl1	10.5029	3.66213	7.03671	2.12062	2.93731	2.39069	1.96138	2.02415	2.96544	8.24219	1.82531	2.87999	3.92758	3.1547	6.12569	2.42283	8.8553	3.65129	2.66748	8.89906	2.71157	2.01817	3.72929	2.28067	3.68547
Bax	0.748084	1.24461	0.613936	0.842528	1.40755	0.819815	0.699284	0.751129	1.2157	1.07589	0.93561	1.15166	0.738864	1.48371	1.30438	1.69138	0.971985	1.04982	1.81714	1.11018	0.92893	1.08278	0.897097	1.51499	0.472499
Dhdh	0.000964798	0.00108432	0	0.000571043	0.00186375	0.000388935	0.000219094	0.00519551	0.000905488	0.00126941	0.00145754	0.00028597	0.00253424	0.00051285	0.00151429	0	0.00170646	0	0	0.00376422	0.00171404	0	0	0	0
Tulp2	0.000153847	0.00148487	0	0.00077686	0.000589795	0.000360069	0	0.0013948	0.00133924	0	0.00106849	0.00109315	0.00113583	0.00111293	0.000618766	0	0	0	0.0712595	0	0	0	0	0	0
Nucb1	0.74425	1.46387	0.677884	1.17832	1.13119	1.12742	0.990078	0.826944	0.974032	0.776629	0.959024	0.955542	0.797526	1.20169	0.801544	1.08405	0.715159	1.21474	1.49074	0.621336	0.888739	0.636379	0.667319	1.03858	0
Ppp1r15a	0.0975711	2.34384	0.181586	0.383362	0.917442	0.354591	0.245115	0.292247	4.2772	0.690344	0.676406	0.74536	1.21615	1.48628	0.745409	1.01133	0.395714	0.276431	2.07496	3.21746	2.38725	1.57279	2.31669	1.51249	0.782661
Plekha4	0.00303967	0.0194038	0.00152932	0.0211015	0.032816	0.0151974	0.0120145	0.0189021	0.0283746	0.00685038	0.0169662	0.0108749	0.00924497	0.0200293	0.00749203	0.0594676	0.00910546	0.0204674	0.00408197	0.00928676	0.0218924	0.00974383	0.00604258	0.0587384	0
Hsd17b14	0	0.000256371	0	0	0	0	0	0	0	0	0	0	0	0	0	0	0	0	0	0	0	0	0	0	0
Bcat2	0.139951	0.478514	0.186935	1.44454	0.83347	1.06931	1.55533	0.890711	0.547212	0.270152	0.58093	0.551096	1.29462	0.505671	0.364797	0.470533	0.174532	0.646462	0.278572	0.261014	0.574275	0.490366	0.412772	0.257236	0
Fgf21	0	0	0.000248436	0.000627861	0.000411988	0	0	0.00108255	0.0011412	0	0	0.000353653	0	0.00188013	0	0	0	0	0.0158732	0	0	0	0	0.00548647	0
Fut1	0	0.0013365	0.00495015	0.000199626	0.00175845	0	0	0	0.019902	0	0.000233627	0.00269406	0	0.000587868	0.00053333	0	0.000452738	0	0.000725503	0	0.00299031	0	0.00388404	0	0
Izumo1	0	0.000230293	0.00037041	0.00105744	0.00140045	0	0	0	0	0.000213763	0.00113586	0	0	0.000824637	0	0	0	0	0	0.00168642	0	0.00484583	0	0	0
Rasip1	9.11569e-05	0.00440991	0.000556252	0.00401178	0.00644206	0.00211703	0.00589519	0.00350409	0.00828183	0.00146379	0.00923298	0.0265917	0.00022803	0.0205729	0.00205444	0.0373457	0.00351716	0	3.24164	0.00366497	0.00128586	0.00959242	0.00378635	0	0
Mamstr	0	0.000216217	0	0	0.000715333	0	0	0	0	0	0	0.00613147	0	0.00150474	0	0.00316858	0	0	0.00554939	0	0	0	0	0.0110237	0
Fut2	0	0.00025949	0	0	0.000315413	0	0	0	0.000287805	0	0	0.000275119	0	0.00154647	0	0	0	0	0	0.0561031	0	0	0	0	0
Sec1	0	0	0	0	0.000578321	0.00104784	0	0	0	0	0.000401573	0	0	0.001624	0	0	0	0	0	0	0	0	0	0	0
Ntn5	0	0.000187895	0	0.000784073	0.000232522	0.000306813	0	0	0.000343614	0.00139092	0	0.000676709	0	0	0	0	0	0	0	0	0	0.00216044	0	0	0
Car11	0.0196043	0.235701	0.031896	0.164725	0.264351	0.172262	0.154315	0.186837	0.282373	0.0719732	0.200063	0.159668	0.124929	0.300733	0.139523	0.512437	0.0450601	0.236587	0.0221112	0.0109454	0.231571	0.299932	0.0223544	0.613869	0
Dbp	0.489006	0.676752	0.365555	0.509167	0.591363	0.564419	0.477078	0.483002	0.874226	0.598766	0.457462	0.455059	0.436985	0.709937	0.456304	0.50866	0.360862	0.740672	0.189156	0.261274	0.48585	0.569695	0.431789	0.319162	0
Sphk2	0.238602	0.238615	0.194591	0.251568	0.286693	0.371721	0.328663	0.282008	0.279382	0.305727	0.217278	0.278939	0.232615	0.199741	0.278625	0.187414	0.287136	0.40858	0.195593	0.236716	0.218606	0.154242	0.114544	0.216298	0
Rpl18	10.5196	23.9002	8.41175	15.3889	29.2444	13.4421	11.5432	14.2989	28.2337	13.0114	16.1755	24.9975	11.8468	23.9975	21.1286	20.8394	13.8337	17.5417	19.5176	20.9503	15.6343	29.4727	30.2969	19.3694	1.43174
Fam83e	0.00017482	0.000401784	0	0.0012337	0.000856817	0.00120323	0.00170163	0.000733692	0.00215031	0.000306056	0.00526437	0	0.00251733	0	0.000291251	0	0	0.0020701	0	0	0.00123304	0	0	0	0
Spaca4	0	0	0.000212428	0.000255481	0.000550312	0.00123056	0.000991494	0	0.00172096	0	0.000949173	0	0.0024788	0	0	0	0	0	0	0	0.000787413	0	0	0	0
Sult2b1	0.0595702	0.118275	0.0466231	0.153692	0.132045	0.338403	0.327824	0.203014	0.130068	0.186116	0.098087	0.100749	0.272639	0.0138767	0.0302774	0.0178413	0.121903	0.184588	0.0268024	0.0293396	0.584954	0.0333271	0.00679025	0.0265285	0
AC095693.1	0.000141471	0.000786837	0.000247413	0.000169545	0.00185762	0.00283066	0	0.00149484	0.000989669	0.000769824	0.000376171	0.00252349	0.000301682	0	0.000438396	0	0	0	0	0	0	0	0	0	0
Cyth2	0.301529	1.3584	0.280479	0.512116	0.907438	0.475542	0.555758	0.546105	0.755603	0.545671	0.542081	0.919995	0.565311	1.09534	0.70447	0.842198	0.601543	0.577517	1.00942	0.506086	0.79389	0.659781	0.527914	0.734708	0.0598165
Kcnj14	0	0.00106288	0.000313438	0.00192572	0.000932158	0.0013834	0.00311489	0	0.0022141	0.000279808	0.00453376	0.00501383	0	0.000655816	0.00032675	0	0	0.00152072	0	0	0.00210347	0	0.00662906	0	0
Grwd1	0.00532121	0.0074447	0.00631532	0.00619606	0.00781706	0.0055661	0.00971217	0.00578271	0.0111101	0.00652919	0.00727704	0.013978	0.00154052	0.00568847	0.00597894	0.00215816	0.00586243	0.00616158	0.00236064	0.00704294	0	0.00461166	0.0074142	0	0
Grin2d	0	0.000641955	0.000291317	0	0	0	0	0	0.000428062	0.00022589	0.000263376	0	0	0.000467312	0	0	0	0	0.00210679	0	0	0	0	0	0
Kdelr1	1.08244	2.28624	0.898618	1.53249	2.09427	1.34599	1.20683	1.21489	1.71865	1.86745	1.44936	1.81015	1.3124	2.21184	2.10606	1.52815	1.57617	1.47799	1.49311	0.791214	1.37383	1.36963	1.34788	1.02225	0
Syngr4	0.0104648	0.00218553	0.00524518	0.00877282	0.00272722	0.00413766	0.00237466	0.016812	0.00533498	0.00527774	0.00484326	0.0041988	0.00156737	0.00386254	0.00493392	0	0.011321	0.0079143	0	0	0	0.0022301	0.00298749	0	0
Tmem143	0.006862	0.00359237	0.0040691	0.000678888	0.00173055	0.00274266	0.00120859	0.000255836	0.00428062	0.00377924	0.000882889	0.00217359	0.0025639	0.00189171	0.00458458	0	0.0051318	0.0011897	0	0	0	0.00918915	0.00171624	0	0
Emp3	0.00322423	0.0220098	0.00667729	0.0108999	0.0354261	0.00378334	0.00811534	0.0622409	0.0281371	0.0150652	0.0386622	0.159599	0.00982177	1.45841	0.0668284	4.09117	0.0276052	0.0661553	1.94667	3.85092	0.00360034	0.611961	0.0368255	1.97893	0
Ccdc114	0.000663569	0.00394648	0.000153243	0.00322919	0.00212455	0.00237825	0.0020056	0.00184346	0.00219975	0.00126017	0.00229583	0.00189158	0.00115458	0.00616288	0.00152665	0.00236325	0	0	0	0	0.00149369	0	0	0	0
Abcc6	0.106781	0.00640344	0.141334	0.00163532	0.0019821	0.00221488	0.00633348	0.00536923	0.00329033	0.141087	0.00312109	0.00227789	0.00377961	0.000941515	0.100204	0.00426199	0.082947	0	0.00635613	0.00298058	0.00307093	0	0.00234019	0	0
Nomo1	0.608931	0.359828	0.455878	0.255222	0.333247	0.28322	0.285531	0.209325	0.190133	0.863702	0.271204	0.29535	0.274113	0.380199	0.832887	0.443739	0.599468	0.331456	0.283344	0.126039	0.245475	0.267428	0.151019	0.311016	0
AC120807.1	0	0	0	0	0	0	0	0	0	0	0	0	0	0	0.000391144	0	0	0	0	0	0	0	0	0	0
Kcnj11	0.000674909	0.00851111	0.000978966	0.00621595	0.0119381	0.0121989	0.0052102	0.0175719	0.00868498	0.00441481	0.00974588	0.00559159	0.00177312	0.0029626	0.00393154	0.000378596	0.00190751	0.00305586	0	0.000641105	0.00167869	0.00430628	0.000915686	0.0346059	0
Abcc8	0.0209956	0.00169602	0.0249554	0	0	0.000768033	0.000254467	0.000400774	0.00087282	0.0816107	0.00171817	0.00127077	0.000778888	0.000821775	0.0181705	0.00391349	0.0159351	0	0	0	0	0	0	0.0422482	0
Ush1c	1.77815	0.893156	1.18943	0.877459	0.36535	0.512276	0.844591	0.521216	0.0692623	2.26781	0.497626	0.314413	0.199928	0.200593	2.58441	0.0867793	1.6586	0.863154	0.0699979	0.0935268	0.230956	0.115438	0.0522307	0.220915	0
Otog	0.0184198	0.0140879	0.0122802	0.0191088	0.00715013	0.0190848	0.0200099	0.0233016	0.0013315	0.0269284	0.00488797	0.00457177	0.000378321	0.00299502	0.020442	0	0.0122228	0.0608751	0.000959946	0	0.00615568	0	0.000984727	0	0
Myod1	0	0	0	0	0	0	0	0	0	0.000159016	0	0	0	0	0	0	0	0	0	0	0	0	0	0	0
Kcnc1	0.000905267	0	0.00042291	0.000286257	0.000900876	0.000538768	0	0	0	0.000369859	0.000393467	0.000436331	0	0	0.000541285	0	0	0	0	0	0	0	0	0.0050674	0
Sergef	0.229534	0.133612	0.155734	0.151544	0.130958	0.14728	0.109933	0.0838378	0.160827	0.0754525	0.139963	0.126181	0.107453	0.162445	0.129349	0.0953538	0.0939468	0.112207	0.136718	0.149254	0.175063	0.0862814	0.151507	0.0804685	0
Tph1	0.00305695	0	0.00198775	0.000255243	0.0021702	0	0.000242474	0	0.000913809	0.00109256	0.00153685	0.00034931	0	0.139904	0.00896189	0.00127707	0.00153577	0	0	0.0167622	0	0	0	0.00548647	0
LOC691143	0.103774	0.250338	0.0968783	0.162367	0.314101	0.205233	0.180723	0.17873	0.279773	0.127235	0.225942	0.444674	0.15014	0.223969	0.180795	0.600065	0.293174	0.128516	0.181074	0.190684	0.201113	0.178768	0.202953	0.0820013	0.0266073
Saa4	0.0773492	0.051108	0.0851341	0.0522499	0.0381459	0.036177	0.0320355	0.054315	0.056566	0.105057	0.0561777	0.0701336	0.0680145	0.0560289	0.095377	0.0541959	0.0855583	0.0479983	0.0354828	0.177515	0.0340118	0.0922727	0.0333467	0.0370278	0
Gtf2h1	0.181612	0.298642	0.164173	0.208915	0.301439	0.170746	0.183735	0.179822	0.304843	0.207508	0.24159	0.318675	0.233323	0.326803	0.309897	0.259318	0.266299	0.178822	0.298007	0.456558	0.21287	0.380011	0.239613	0.143969	0
Ldha	1.80033	3.20529	1.34754	4.37511	3.58175	3.25442	3.73235	3.03388	17.5528	2.51206	4.23765	4.03132	8.35378	2.55521	3.46118	4.57614	2.8959	2.70993	5.34212	7.18344	5.73491	3.56807	7.66872	6.2593	0.583682
Ldhc	0	0.000515931	0	0	0	0.00176786	0.00046961	0.0051598	0.10384	0	0.000234379	0.00231633	0.00170191	0.00235328	0.000677136	0	0	0	0	0.0226578	0	0	0	0	0
AC099150.1	0	0	0	0	0	0	0	0	0	0	0	0	0	0	0	0	0	0	0	0	0	0	0	0	0
Tsg101	0.44692	1.03797	0.42741	0.881302	0.953036	0.686003	0.872719	0.740878	1.19875	0.599307	0.820255	1.01328	1.0713	0.940622	0.678268	0.691218	0.61201	0.961649	1.09469	0.580397	0.915964	0.751475	0.689307	0.402655	0.188519
Uevld	0.00753706	0.0281686	0.0122298	0.0217293	0.0238982	0.0278161	0.0191361	0.0160132	0.0412911	0.0199885	0.0301574	0.0350745	0.0442011	0.0341896	0.0125834	0.0244341	0.0285574	0.0150807	0.020713	0.0247188	0.0213791	0.0361555	0.0300516	0.0197011	0
Gm9999	0	0	0	0	0	0	0	0	0	0	0	0	0	0	0	0	0	0	0	0	0	0	0	0	0
Vom1r70	0	0	0	0	0	0	0	0	0	0	0	0	0	0	0	0	0	0	0	0	0	0	0	0	0
Spty2d1	0.0834135	0.15526	0.0866693	0.0758617	0.0848634	0.0718474	0.0570066	0.093371	0.188898	0.133109	0.104528	0.0975069	0.0926505	0.209007	0.139116	0.133702	0.0974059	0.0995253	0.123782	0.320747	0.110307	0.135664	0.199792	0.0578012	0.0871528
AABR07003273.1	0.000259298	0.000582958	0	0	0.000521335	0	0	0	0	0.000404084	0	0	0	0	0	0	0	0	0	0	0	0	0	0	0
Tmem86a	0.211578	0.0829315	0.162083	0.13603	0.133173	0.314683	0.184975	0.138052	0.0535638	0.0572729	0.108724	0.0746822	0.0406175	0.0311326	0.0762847	0.085988	0.143169	0.0514508	0.199559	0.0766036	0.374464	0.0695138	0.0044956	0.0494813	0
Ptpn5	0	0	0.000500965	0	0	0	0	0	0	0.000460386	0	0.000598537	0	0	0.000874836	0.00273937	0	0	0	0	0	0	0	0	0
Mrgprx3	0	0	0	0	0	0	0	0	0	0	0	0	0	0	0	0	0	0	0.00449553	0.0832283	0	0	0	0	0
Mrgprx4	0	0	0	0	0	0	0	0	0	0	0	0	0	0	0	0	0	0	0	0	0	0	0	0	0
Mrgprb4	0	0	0	0	0	0	0	0	0	0	0	0	0	0	0	0	0	0	0	0	0	0	0	0	0
Mrgprb5	0	0	0	0	0	0	0	0	0	0	0	0	0	0	0	0	0	0	0	0	0	0	0	0	0
Mrgprb13	0	0	0	0	0	0	0	0	0	0	0	0	0	0	0	0	0	0	0	0	0	0	0	0	0
LOC100912474	0	0	0	0	0	0	0	0	0	0	0	0	0	0	0	0	0	0	0	0	0	0	0	0	0
AABR07003291.1	0	0	0	0	0	0	0	0	0	0	0	0	0	0	0	0	0	0	0	0	0	0	0	0	0
Mrgprx2	0	0	0	0	0	0	0	0	0	0	0	0	0	0	0	0	0	0	0	0.0195855	0	0	0	0	0
Mrgprx2l	0	0	0	0	0	0	0	0	0	0	0	0	0	0	0	0	0	0	0	0	0	0	0	0	0
Mrgprb3	0	0	0	0	0	0	0	0	0	0	0	0	0	0	0	0	0	0	0	0	0	0	0	0	0
RGD1560730	0.000191259	0	0.000453648	0	0	0	0	0	0	0.000254066	0	0	0	0	0	0	0	0	0	0	0	0	0	0	0
Mrgprx1	0.00119092	0	0.000320116	0	0	0	0	0	0	0.00141451	0	0	0	0	0	0	0.000594138	0	0	0	0	0	0	0	0
AABR07003302.1	0	0	0	0	0	0	0	0	0	0	0	0	0	0	0	0	0	0	0	0	0	0	0	0	0
Zdhhc13	0.109473	0.151724	0.101824	0.168389	0.252437	0.180171	0.170402	0.132887	0.108669	0.184493	0.181073	0.215061	0.567668	0.0868633	0.119372	0.119754	0.174666	0.191312	0.0343898	0.0919482	0.138777	0.130411	0.122197	0.0703491	0
Csrp3	0	0.00700417	0	0.00262339	0.00577317	0.00101545	0.0101525	0	0.00733741	0.000176761	0.0190203	0.00284531	0.0237441	0.000961024	0.000281529	0	0	0	0	0	0.0319303	0.00264795	0	0	0
E2f8	0	0.00148701	0.00109649	0	0.00365128	0.0019626	0.000474213	0.00146918	0.00324983	0.00294126	0.000568579	0.0334433	0.000975654	0	0.000731235	0.00425872	0.0138131	0.000788776	0.00743305	0.0151578	0	0	0.00123875	0	0
AABR07003304.2	0	0.00189265	0	0	0.000385032	0	0.00017706	0	0.000677893	0	0	0.000304305	0.000272063	0.000360866	0	0	0	0	0	0.000923988	0.00125583	0	0	0	0
AABR07003304.1	0	0	0	0	0	0	0	0	0	0	0	0	0	0	0	0	0	0	0	0	0	0	0	0	0
Nav2	0.415017	0.426212	0.444994	0.296621	0.305495	0.285568	0.3257	0.253048	0.199717	0.414891	0.452872	0.385623	0.29884	0.644181	0.602341	0.109741	0.443258	0.461268	0.104895	0.0485957	0.090668	0.563814	0.143874	0.0506215	0
Dbx1	0	0	0	0	0	0	0	0	0	0	0	0	0	0	0	0	0	0	0	0	0	0	0	0	0
AABR07003310.2	0	0	0	0	0	0	0	0	0	0	0	0	0	0	0	0	0	0	0	0	0	0	0	0	0
AABR07003310.1	0	0	0	0	0	0	0	0	0	0	0	0	0	0	0	0	0	0	0	0	0	0	0	0	0
AABR07003310.3	0	0	0	0	0	0	0	0	0	0	0	0	0	0	0	0	0	0	0	0	0	0	0	0	0
Htatip2	0.0310208	0.0629896	0.0155286	0.0503583	0.0303498	0.0319178	0.0229706	0.0429971	0.0466942	0.102061	0.0493886	0.0235675	0.0621666	0.0875102	0.0266094	0.0254518	0.0504309	0.0595522	0.0938718	0.131653	0.0622002	0.0120621	0.30802	0.0213538	0
Prmt3	0.131243	0.0649511	0.0846333	0.0560352	0.0555862	0.0503657	0.0469384	0.0459217	0.0429869	0.135811	0.0499562	0.0709144	0.0484598	0.0581002	0.123177	0.0691872	0.117665	0.0432091	0.0699455	0.0831837	0.0560831	0.111527	0.0855585	0.0293669	0
Slc6a5	0	0	0.000301831	0	0	0	0	0	0	0.000141248	0	0.000693091	0	0	0	0	0	0	0	0	0	0	0	0	0
Nell1	0.000247634	0.00238102	0	0	0.00196591	0	0.000470347	0.00214654	0.00398342	0.000427295	0	0.00378201	0.00040538	0.000592182	0.00209343	0.00680284	0.00503737	0	0	0	0	0.00835974	0	0	0
LOC103690168	0	0	0	0	0	0	0	0	0	0	0	0	0	0	0	0	0	0	0	0	0	0	0	0	0
AABR07003349.1	0	0	0	0	0	0	0	0	0	0	0	0	0	0	0	0	0	0	0	0	0	0	0	0	0
Ano5	0	0	0	0	0	0	0	0	0	0.000180888	0	0	0	0	0	0.0104675	0	0	0	0	0	0	0	0	0
Slc17a6	0	0	0	0	0	0	0	0	0	0	0	0	0	0	0	0	0	0	0	0	0	0	0	0	0
AABR07003354.1	0	0	0	0	0	0	0	0	0	0	0	0	0	0	0	0	0	0	0	0	0	0	0	0	0
Fancf	0.00310041	0.00317359	0.00308261	0.00372968	0.00189516	0.00285945	0.00147588	0.00370515	0.00107241	0.00199365	0.00431332	0.00129668	0.00295728	0.00358406	0.00219925	0.00266809	0.000932603	0.0100571	0.00357406	0	0.00331871	0	0.000915686	0.0127093	0
Gas2	0.0844958	0.013618	0.0746365	0.00456713	0.0112706	0.00789161	0.0067544	0.00803184	0.0093664	0.0233417	0.00502502	0.0084041	0.015459	0.0182143	0.0335208	0.0280397	0.0541851	0.00972492	0.00947596	0.00737428	0.00577405	0.0238878	0.00991791	0	0
Svip	0.304197	0.277347	0.25252	0.305118	0.232546	0.273749	0.24037	0.220395	0.278491	0.294136	0.217885	0.175279	0.332529	0.263735	0.324011	0.0553999	0.2194	0.203508	0.0151263	0.181432	0.279707	0.122428	0.107419	0.0769009	0.519155
Ccdc179	0	0	0	0	0	0	0	0	0	0	0	0	0	0	0	0	0	0	0	0	0	0	0	0	0
AABR07003380.1	0	0	0	0	0	0	0	0	0	0	0	0	0	0	0	0	0	0	0	0	0	0	0	0	0
AABR07003390.1	0	0	0	0	0	0	0	0	0	0	0	0	0	0	0	0	0	0	0	0	0	0	0	0	0
AABR07003392.1	0	0.000505839	0	0	0	0	0	0	0	0	0	0.000334854	0	0	0	0	0	0	0	0	0	0	0	0	0
AABR07003397.1	0	0	0	0	0	0	0	0	0	0	0	0	0	0	0	0	0	0	0	0	0	0	0	0	0
AABR07003398.1	0	0	0	0	0	0	0	0	0	0	0	0	0	0	0	0	0	0	0	0	0	0	0	0	0
AABR07003418.1	0	0	0	0	0	0	0	0	0	0	0	0	0	0	0	0	0	0	0	0	0	0	0	0	0
AABR07003433.1	0	0	0	0	0	0	0	0	0	0	0	0	0	0	0	0	0	0	0	0	0	0	0	0	0
AABR07003449.1	0	0	0	0	0	0	0	0	0	0	0	0	0	0	0	0	0	0	0	0	0	0	0	0	0
AABR07003468.1	0	0	0	0	0	0	0	0	0	0	0	0	0	0	0	0	0	0	0	0	0	0	0	0	0
Luzp2	0.000301504	0.00162857	0	0.00245608	0.017243	0.000206077	0	0.00865443	0.0022947	0	0.00385872	0.00451622	0.00059731	0.00070688	0.000541584	0	0.000690974	0.0127739	0	0	0	0.00269718	0	0	0
Gabrg3	0	0	0	0	0	0	0	0	0	0	0	0	0	0	0	0	0	0	0	0	0	0	0	0	0
Gabra5	0	0	0	0	0	0	0	0	0	0	0	0	0	0	0	0	0	0	0	0	0	0	0	0	0
Gabrb3	0.000204068	0	0.000174334	0	0	0	0	0	0	0	0	0	0	0	0	0	0	0	0	0	0	0	0	0	0
Siglech	0	0	0	0	0	0	0	0.00137689	0	0	0	0	0.000503826	0	0	0	0	0	0	0.327258	0	0	0	0	0
Tubgcp5	0.0467274	0.133853	0.0749289	0.0783314	0.110684	0.104106	0.0840967	0.0967936	0.109797	0.0667519	0.111004	0.136596	0.0989441	0.15122	0.111738	0.15768	0.054766	0.142632	0.0988708	0.145041	0.113331	0.144895	0.0822544	0.0980666	0
Cyfip1	0.384358	0.619531	0.354084	0.482765	0.543953	0.543383	0.501899	0.36323	0.563991	0.398323	0.511849	0.495667	0.364854	0.691995	0.556762	0.699072	0.437294	0.602574	0.873322	0.277211	0.543831	0.40369	0.48938	0.420355	0.183119
Nipa2	0.151671	0.233212	0.137994	0.354419	0.281262	0.262243	0.281418	0.220099	0.289487	0.207715	0.27345	0.285863	0.283937	0.219445	0.210376	0.21019	0.20413	0.247347	0.24841	0.219585	0.250042	0.217227	0.228175	0.0983029	0
Nipa1	0.017127	0.0406549	0.010251	0.0236234	0.035492	0.026482	0.0281022	0.0181405	0.0344111	0.0121522	0.0252857	0.0233356	0.0411404	0.0271322	0.0250155	0.0421647	0.022591	0.0466438	0.029239	0.00363954	0.0720592	0.0113178	0.0214774	0.0412531	0
Herc2	0.118353	0.225869	0.135175	0.158129	0.171309	0.216402	0.188672	0.175578	0.169577	0.119974	0.215384	0.193672	0.273558	0.180848	0.196318	0.364649	0.113367	0.20485	0.291903	0.196773	0.242071	0.144252	0.132318	0.23174	0.0266073
Oca2	0	0.00222643	0	0.00029636	0	0.000361643	0.00069511	0	0.000488367	0.000132249	0	0.00119758	0	0.00872068	0.00027373	0.0402166	0	0	0	0	0.00216511	0.00370557	0	0.0512054	0
AABR07003563.1	0	0	0	0	0	0	0	0	0	0	0	0	0	0	0	0	0	0	0	0	0	0	0	0	0
Atp10a	0.00034535	0.00765078	0.00254016	0.00746879	0.0163707	0.0242824	0.0116129	0.0125984	0.0555629	0.000688229	0.0136113	0.0485295	0.00241289	0.0169185	0.00346251	0.186718	0.00291548	0.0135455	0.208829	0.0279251	0.00532169	0.00934099	0.015486	0.157475	0
Fpr3	0	0	0	0	0	0	0	0	0	0	0	0	0	0	0	0	0	0	0	0.0323664	0	0	0	0	0
LOC100912195	0.130319	1.78839	0.155707	0.262228	1.78527	0.898688	0.475606	0.764978	1.80753	0.446399	0.37928	1.90363	0.084223	0.318278	0.595806	0.0676718	0.558739	0.987807	0.0783175	0.14921	0.600541	0.667258	0.351505	0.0777675	0
Ube3a	0.259462	0.679279	0.296082	0.499307	0.60955	0.456997	0.449863	0.426853	0.588077	0.434766	0.538849	0.582543	0.473213	0.809095	0.55827	0.58499	0.38264	0.524273	0.471073	0.198486	0.518827	0.654955	0.450919	0.55371	0
AABR07003610.1	0	0	0	0	0	0	0	0	0	0	0	0	0	0	0	0	0	0	0	0	0	0	0	0	0
AABR07003616.1	0	0	0	0	0	0	0	0	0	0	0	0	0	0	0	0	0	0	0	0	0	0	0	0	0
AABR07003699.1	0	0	0	0	0	0	0	0	0	0	0	0	0	0	0	0	0	0	0	0	0	0	0	0	0
AABR07003713.1	0	0	0	0	0	0	0	0	0	0	0	0	0	0	0	0	0	0	0	0	0	0	0	0	0
AABR07003751.1	0	0	0.000141774	0	0	0	0	0	0	0	0	0	0	0	0	0	0	0	0	0	0	0	0	0	0
AABR07003786.1	0	0	0	0	0	0	0	0	0	0	0	0	0	0	0	0	0	0	0	0	0	0	0	0	0
LOC108349637	0	0	0	0	0	0.000807058	0	0	0	0.00020269	0	0	0	0	0	0	0	0	0	0	0	0	0	0	0
AABR07003833.1	0	0	0	0	0	0	0	0	0	0	0	0	0	0	0	0	0	0	0	0	0	0	0	0	0
AABR07003841.1	0	0	0	0	0	0	0	0	0	0	0	0	0	0	0	0	0	0	0	0	0	0	0	0	0
AABR07003933.1	0	0	0	0	0	0	0	0	0	0	0	0	0	0	0	0	0	0	0	0	0	0	0	0	0
AABR07004033.1	0	0	0	0	0	0	0	0	0	0	0	0	0	0	0	0	0	0	0	0	0	0	0	0	0
Ndn	0.00320728	0.14349	0.0105548	0.0858554	0.309414	0.0274074	0.031329	0.0625049	0.268659	0.0259326	0.127289	0.235887	0.0168706	0.26192	0.0686019	0.759436	0.0353829	0.0758185	0.0312507	0.0269728	0.0292206	0.290801	0.0603269	0.575223	0
Magel2	0	0	0	0	0	0	0	0	0	0	0	0	0	0	0	0	0	0	0	0	0	0	0	0	0
Mkrn3	0.000397772	0.00111255	0	0.000600455	0.000488896	0.000411899	0.000328846	0	0.000425758	0.00108754	0.000502083	0.00152508	0	0.0013624	0.00159815	0	0	0.00251718	0	0	0.00105692	0.00532666	0	0	0
Peg12	0.00214664	0.0302421	0.00589315	0.00253261	0.0134685	0.000747141	0	0.0109624	0.0132873	0.00731125	0.00146854	0.0307586	0.000458695	0.0298814	0.0134567	0.0649816	0.00202916	0.000854157	0.0316227	0.016915	0	0.0581204	0.0224849	0.0151677	0
AABR07004061.1	0	0	0	0	0	0	0	0	0	0	0	0	0	0	0	0	0	0	0	0	0	0	0	0	0
Chrna7	0	0	0	0	0	0	0	0	0	0	0	0.000556407	0	0.0019315	0	0	0	0	0	0	0	0	0	0	0
AABR07004085.1	0.000120301	0.0114768	0.00119389	0.0023278	0.00277496	0.0016214	0.00195565	0.00396253	0.00740861	0.00385569	0.00564431	0.00846112	0.00154699	0.018189	0.0088472	0.00478837	0.00124656	0.00177773	0.0131271	0	0	0.00531048	0.000973948	0	0
AABR07004090.1	0	0	0	0	0	0	0	0	0	0	0	0	0	0	0	0	0	0	0	0	0	0	0	0	0
Hmgn5b	0.0117068	0.011367	0.00966989	0.0141695	0.0193775	0.0172378	0.0148603	0.0226206	0.0213878	0.0147513	0.0202713	0.0323729	0.0126362	0.0155201	0.0176506	0.0148157	0.0371743	0.0111842	0.0206369	0.00627844	0.00941622	0.0293261	0.0355763	0.0226548	0
AABR07004100.1	0	0	0	0	0	0	0	0	0	0	0	0	0	0	0	0	0	0	0.00135157	0	0	0	0	0	0
AABR07004100.2	0	0	0	0	0	0	0	0	0	0	0	0	0	0	0	0	0	0	0	0	0	0	0	0	0
Klf13	0.0490759	0.41697	0.0568504	0.103239	0.237801	0.149804	0.119359	0.0996657	0.369303	0.129466	0.170852	0.215453	0.154842	0.539023	0.190269	0.416505	0.0983378	0.085558	0.881483	0.807104	0.311628	0.315556	0.347228	0.391562	0
AABR07004101.2	0	0	0	0	0	0	0	0	0	0	0	0.00037188	0	0	0	0	0	0	0	0.00462626	0	0	0	0	0
Trpm1	0.00296181	0.0200767	0.00171012	0.000567941	0.00168635	0.00436881	0.00131577	0.000513773	0.000747797	0.00548864	0.000852003	0.000755898	0.0016787	0.0022557	0.00100634	0.0024074	0.0150628	0	0	0	0.00143619	0.00981056	0	0	0
Mtmr10	0.2322	0.235709	0.193729	0.102542	0.136292	0.154058	0.121004	0.0817401	0.127899	0.129395	0.146921	0.107493	0.11486	0.119444	0.198865	0.0776245	0.157437	0.133855	0.134473	0.0774302	0.282234	0.0756713	0.0964373	0.0119372	0
Fan1	0.0346889	0.0545593	0.0439047	0.039087	0.0511219	0.0521986	0.051266	0.0401211	0.048352	0.04341	0.0517427	0.0343751	0.0446842	0.0557684	0.061118	0.0522427	0.03903	0.0408158	0.0343331	0.00637669	0.0543886	0.0970355	0.00902594	0.0604954	0
Mphosph10	0.186963	0.494905	0.196127	0.367686	0.556508	0.242519	0.304796	0.310768	0.445503	0.309172	0.402469	0.611558	0.275698	0.439022	0.449637	0.533709	0.350409	0.328795	0.497671	0.361529	0.28982	0.691875	0.490444	0.330111	0
Mcee	1.04529	0.573446	0.7385	1.69906	0.851636	1.22851	1.29656	1.02229	0.517703	0.991954	0.919161	0.685308	0.913821	0.52677	1.18101	0.42136	0.796633	0.821485	0.373387	0.318087	0.633076	0.325088	0.443297	0.350851	0
Apba2	0	0.00120626	0	0.000415398	0	0	0	0.00100133	0.000554878	0.000157073	0.000972447	0.00142994	0	0.00452303	0.000368213	0	0	0	0.00261018	0.00126916	0	0.0096144	0	0	0
Fam189a1	0	0	0	0.000252605	0	0.000386111	0.00224484	0	0	0	0	0	0	0	0	0	0	0	0	0.00341195	0	0	0	0	0
Tjp1	0.130231	0.504127	0.149756	0.2611	0.33743	0.26177	0.245027	0.234483	0.486588	0.226408	0.30022	0.422062	0.195722	1.84018	0.331306	0.801856	0.243794	0.258509	2.34183	0.0563648	0.362326	0.304036	0.462707	0.2682	0
AABR07004130.1	0	0	0	0	0	0	0	0	0	0.000634468	0	0.000623782	0	0.00080607	0.000694987	0	0	0	0	0	0	0	0	0	0
Tarsl2	0.00391946	0.0117975	0.0107816	0.0173571	0.016043	0.0126196	0.00931304	0.0151796	0.0116007	0.0112133	0.0159545	0.0297639	0.0198169	0.0251798	0.00965814	0.00147803	0.00497978	0.00301986	0.00196971	0.00619024	0.0120871	0.0402374	0.0106337	0.00861015	0
Tm2d3	0.000401436	0	0	0	0	0.000716242	0	0	0	0	0	0	0.000650583	0	0	0	0	0	0	0	0	0	0	0	0
AABR07004136.1	0	0	0	0	0	0	0	0	0	0	0	0	0	0	0	0	0	0	0	0	0	0	0	0	0
Pcsk6	0.00306816	0.0212139	0.0140433	0.0245198	0.213143	0.681072	0.18978	0.251177	0.0242162	0.00534016	0.0177536	0.148439	0.0111925	0.0108827	0.00394319	0.0371931	0.0149243	0.0462212	0.0312882	0.0159231	0.502916	0.00690054	0.0198487	0.0758312	0
Snrpa1	0.300185	0.61028	0.273462	0.41665	0.812623	0.313658	0.283651	0.39465	0.617058	0.575859	0.402261	1.26635	0.256034	0.488079	0.772123	0.630824	0.999119	0.293117	0.718176	0.468419	0.273805	0.689457	0.619491	0.720922	0.153558
Selenos	0.866712	1.24812	0.645034	0.969948	1.08402	1.05265	1.14781	0.713627	0.928817	1.0261	0.849674	0.727319	0.944859	1.44337	1.32348	1.12715	0.852571	1.09267	1.17924	0.800047	0.879512	0.654829	0.664583	0.910179	0
Chsy1	0.00884842	0.0483851	0.0186052	0.0272996	0.0596132	0.0317975	0.0200474	0.0269736	0.0390383	0.0142253	0.037533	0.0863065	0.0178912	0.103963	0.0311407	0.274467	0.0154993	0.00782113	0.149715	0.119098	0.0293883	0.0626056	0.0215737	0.13215	0
Lrrk1	0.0209037	0.158229	0.0195753	0.064879	0.0456775	0.0751569	0.0257527	0.0394367	0.145619	0.0244037	0.100992	0.0615772	0.0810035	0.124633	0.0277983	0.12501	0.0501597	0.0284479	0.244527	0.0924238	0.277018	0.0821105	0.128864	0.0771692	0
Aldh1a3	0.00302436	0.0181971	0.0251478	0.0918175	0.0323948	0.00512485	0.00695697	0.0536715	1.07306	0.0076107	0.799499	0.289237	0.0779812	0.551362	0.0195066	0.0240813	0.0128147	0.00365423	0.0549121	0.0133979	0.00803184	0.0588711	0.140072	0.00440303	0
Asb7	0.17485	0.325492	0.198308	0.245564	0.326389	0.174309	0.213423	0.255266	0.190601	0.271727	0.294379	0.285359	0.192216	0.280624	0.341091	0.159995	0.182698	0.168533	0.118172	0.0759638	0.157594	0.280542	0.169175	0.0689116	0
Lins1	0.0232129	0.0487681	0.0218676	0.0399294	0.0397674	0.0358543	0.043015	0.0323463	0.0299456	0.0265745	0.0327455	0.0470118	0.0360452	0.0278833	0.0352424	0.0264054	0.025331	0.0375461	0.0101492	0.0119372	0.0317457	0.014687	0.0299975	0	0
Cers3	0	0.00726533	0	0.00240214	0.000825113	0.00155758	0.000815219	0	0.00791088	0.000888327	0.00483472	0.0028642	0	0.000554223	0.000751296	0	0.000412225	0	0	0.00220675	0	0.00435186	0.11143	0	0
Adamts17	0.000252883	0.00145362	0	0.00778312	0.00843347	0.0102375	0.0101415	0.00454606	0.00770978	0.00102146	0.00719863	0.00511938	0.00265765	0.00161691	0.0011839	0.00300724	0.000828273	0.0178935	0	0	0.00290527	0.00335862	0.00204594	0	0
Lysmd4	0.0103569	0.00985383	0.0146175	0.0113127	0.012087	0.00769003	0.00738675	0.0151147	0.0084617	0.00923922	0.00511401	0.00812237	0.0105291	0.0109033	0.00827946	0.0202702	0.00907052	0.0084188	0.00698802	0.0012159	0.0050948	0.0131259	0.0120104	0.0172203	0
Mef2a	0.193282	0.681394	0.19039	0.37084	0.502264	0.416014	0.393638	0.353785	0.804794	0.298189	0.532403	0.470588	0.450263	0.750393	0.380886	1.08534	0.271041	0.387512	1.97219	1.14001	0.565948	0.546176	0.356797	1.0151	0
LOC103691157	0	0	0	0	0	0	0	0	0	0	0.000614572	0	0	0	0	0	0	0	0.0056717	0.00802203	0	0	0	0	0
Lrrc28	0.0559573	0.0401108	0.0389066	0.0402121	0.0354586	0.0256797	0.0343319	0.0298514	0.0511804	0.0418072	0.0430099	0.0659185	0.071528	0.0502694	0.0474965	0.0479526	0.0690834	0.0255054	0.0362591	0.0568628	0.0408261	0.0348676	0.0354064	0.0935633	0
Ttc23	0.0594109	0.155047	0.0594361	0.0814814	0.129527	0.101791	0.0732374	0.078624	0.156438	0.0944939	0.0786434	0.151374	0.0930079	0.229072	0.116468	0.14655	0.111375	0.108231	0.177089	0.00786534	0.102726	0.140437	0.0501335	0.211234	0
Synm	0.0121888	0.00428117	0.0126202	0.0148174	0.00491094	0.00114992	0.0101229	0.00046878	0.0645137	0.018655	0.00510508	0.0108424	0.00222232	0.0196701	0.0113098	0.119428	0.0218175	0.00294567	0.160522	0	0	0.00685058	0.0332521	0.569158	0
Igf1r	0.025606	0.0453619	0.0263109	0.0182669	0.0398997	0.0344284	0.0205749	0.0251807	0.0162599	0.0274448	0.0246845	0.0414643	0.00895817	0.037807	0.0288207	0.0296523	0.0275573	0.0250699	0.000771529	0.0213767	0.0319552	0.0475929	0.0270099	0.0207929	0
AABR07004183.2	0	0	0	0	0	0	0	0	0	0	0	0.000550034	0	0	0	0	0	0	0	0	0	0	0	0	0
AABR07004183.1	0	0	0	0	0	0	0	0	0	0	0	0	0	0	0	0	0	0	0	0	0	0	0	0	0
Fam169b	0.000544111	0.000288623	0	0.000315741	0.00096177	0	0	0	0.00120263	0.000597456	0	0.00162825	0	0	0	0.0165626	0.000585181	0	0.00540441	0.103143	0	0	0	0.0597795	0
AABR07004189.1	0	0	0	0	0	0	0	0	0	0	0	0	0	0	0	0.00191193	0	0	0	0	0	0	0	0	0
AABR07004190.1	0	0	0	0	0	0	0	0	0	0	0	0	0	0	0	0	0	0	0	0	0	0	0	0	0
Arrdc4	0.0200584	0.104696	0.0277908	0.131639	0.107536	0.0843869	0.154263	0.0767995	0.0519279	0.0806984	0.0970331	0.0791817	0.135485	0.0882093	0.121969	0.0631354	0.0582294	0.128939	0.0705896	0.0502706	0.0234578	0.130107	0.11481	0.0882998	0
AABR07004221.2	0.00211249	0	0.00166914	0	0	0	0	0	0	0.000878329	0	0	0	0	0.00124728	0	0	0	0	0	0	0	0	0	0
AABR07004221.1	0.00261783	0.00033465	0.00154226	0	0	0	0.000833862	0.000330182	0	0.00166351	0	0	0	0	0.00282034	0	0.000724038	0.000729029	0.000688487	0	0	0	0	0	0
AABR07004227.1	0	0	0	0	0	0	0	0	0	0	0	0	0	0	0	0	0	0	0	0	0	0	0	0	0
AABR07004228.1	0.000606002	0.0232924	0.00128265	0.000311112	0.038985	0.00955234	0.00196189	0.0062427	0.00145496	0.00891777	0.000945235	0.0341569	0	0.0109326	0.000627685	0.0117623	0.00627004	0.00799599	0	0.110768	0.00960491	0.0221944	0.00133475	0	0
Nr2f2	0.247409	0.497642	0.344983	0.490401	0.937664	1.07503	0.922702	0.808039	0.0713212	0.350328	0.190002	1.02504	0.126797	1.30036	0.454874	2.37275	0.378913	0.639555	0.217444	0.0589577	0.481888	2.04884	0.325755	0.803554	0
AABR07004232.1	0.00108157	0.00123817	0.00360042	0.00175064	0.0091432	0.00496997	0.00549009	0.00668447	0.000763994	0.00399796	0.00368349	0.00747949	0.00606766	0.00756916	0.00589239	0.008097	0.00436296	0.0121196	0.00269042	0	0.0050771	0.00984789	0.00942672	0.0197011	0
AABR07004232.2	0.00134948	0.00125354	0.00308083	0.00171611	0.00305612	0.0038649	0.00425873	0.00863114	0	0.00175432	0.000745564	0.00238175	0	0.00725284	0.000743714	0.0119827	0	0	0.00853366	0.00322032	0.0011894	0.00224999	0.00283186	0	0
AABR07004241.1	0.000299684	0.00124005	0.00139783	0.0344378	0.00115726	0.00499188	0.0250818	0.00695038	0.00109358	0	0.00125152	0.00484557	0.000792137	0.0019542	0	0	0	0.0203193	0	0	0	0	0	0	0
AABR07004241.2	0	0	0	0	0	0	0	0	0	0	0	0	0	0	0	0	0	0	0	0	0	0	0	0	0
Mctp2	0.00113274	0.00916077	0.0021922	0.0167745	0.015713	0.0351705	0.0311052	0.0135217	0.0111926	0.00398257	0.00489978	0.00543808	0.00628134	0.0221182	0.00610298	0.191548	0.00292789	0.0368847	0.00566619	0.295528	0.00275988	0.0141174	0.0390693	0.0123274	0
AABR07004254.1	0	0	0	0	0	0	0	0	0	0	0	0	0	0	0	0	0	0	0	0	0	0	0	0	0
Rgma	0.00130356	0.0459749	0.00436697	0.0366669	0.0686733	0.051169	0.0389878	0.0580667	0.0443273	0.00252176	0.019437	0.0808539	0.00885336	0.0350065	0.00424982	0.11119	0.0132525	0.126419	0.00808049	0.0038705	0.0569991	0.0828648	0.0235577	0.0823813	0
Chd2	0.205083	0.46519	0.250167	0.311686	0.416745	0.378519	0.349224	0.389891	0.445077	0.298046	0.437068	0.503288	0.456047	0.548968	0.383938	0.455823	0.325378	0.434353	0.347259	0.491436	0.44953	0.673799	0.3037	0.299477	0
LOC108349594	0.363867	1.60826	0.461359	0.741139	1.201	0.843583	0.771205	0.872455	1.53469	0.787276	0.942203	1.11583	1.12754	1.87873	0.847937	1.59707	0.617515	0.789573	1.58233	2.06417	1.21806	1.56286	0.940042	0.887472	0
AABR07004269.4	0.000942937	0.00161782	0.00360468	0	0.000668226	0.00387294	0.00310001	0.00404173	0.0407126	0.00167424	0.00213072	0.00204962	0.00566937	0.00353335	0.000578233	0.0059999	0.00269149	0.00516933	0	0.0341931	0.00501173	0	0	0	0
AABR07004269.5	0	0	0	0	0	0	0	0	0.000302419	0	0	0	0	0	0	0	0	0	0	0	0	0	0	0	0
Fam174b	8.98948e-05	0.014595	0.00103521	0.00922261	0.0127833	0.00979616	0.00861675	0.0157275	0.0793225	0.00330368	0.0135953	0.0110912	0.00882137	0.0868123	0.00242023	0.0164346	0.00106724	0.018776	0.0231622	0.00255142	0.00265914	0.0242904	0.0307333	0	0
AABR07004272.1	0	0.000705019	0	0.000690933	0.000374384	0.000840326	0	0	0.0050148	0	0	0.00084991	0	0.00515452	0	0.00400925	0	0	0.00543609	0	0	0	0	0	0
Slco3a1	0.00933211	0.0187486	0.0289747	0.0211352	0.453381	0.497263	0.22193	0.327864	0.13814	0.0167135	0.0484284	0.26161	0.0218988	0.0803114	0.0380483	0.610647	0.0321011	1.3488	0.434083	0.0902163	0.0132043	0.038855	0.0727395	0.381473	0
AABR07004305.2	0	0	0	0	0	0	0	0	0	0	0	0	0	0	0	0	0	0	0	0	0	0	0	0	0
Akap13	0.294573	0.899906	0.341831	0.677035	1.17367	0.583308	0.863949	0.654418	0.482519	0.381574	0.617407	0.908113	0.370706	0.987902	0.571254	0.762121	0.356094	1.46177	0.988207	0.969229	0.343809	1.1307	0.302899	0.534551	0
Klhl25	0.450874	0.0884335	0.314931	0.0287126	0.0394016	0.0315992	0.022758	0.0309386	0.0481508	0.175795	0.0354713	0.0460003	0.0278109	0.102451	0.289223	0.0932446	0.236922	0.0169118	0.0740579	0.0185432	0.0259165	0.0702297	0.0221841	0.101222	0.0470471
Agbl1	8.67604e-05	0.000507742	0.000129309	0.00138153	0.0107298	0.0115707	0.0227214	0.000748174	0.000208414	0	0	0.00421232	0	0.00504988	0.000538903	0.000591212	0	0.00370534	0	0	0	0.00252673	0	0	0
AABR07004364.1	0	0	0	0	0	0	0.000336746	0.000814263	0	0	0	0	0	0	0	0	0	0	0	0	0	0	0	0	0
Ntrk3	0.000183083	0.0103835	0.00118092	0.000161808	0.0505356	0.00835408	0.00271176	0.0287213	0.00141728	0.0014329	0.000703521	0.016861	0.000698317	0.0055767	0	0.00842301	0.00151361	0.164326	0	0	0.00712311	0	0	0.202103	0
Mrpl46	0.331038	0.493034	0.248567	0.591096	0.597156	0.508704	0.552152	0.458121	0.423969	0.462025	0.435673	0.568262	0.381042	0.472125	0.526102	0.349776	0.372354	0.453915	0.409609	0.18904	0.305472	0.366472	0.256428	0.320708	0
Mrps11	0.89207	0.859097	0.661774	0.974647	1.08144	0.944316	0.879629	0.806084	0.753083	1.02538	0.771733	1.0258	0.697268	0.815406	1.23115	0.578173	1.03182	0.785488	0.592827	0.351793	0.598819	0.598547	0.58457	0.641458	0
Det1	0.0181834	0.0545223	0.0180867	0.038907	0.0544251	0.0396888	0.0353257	0.0486373	0.0600136	0.0254322	0.0407513	0.0546337	0.0407316	0.0498446	0.0298361	0.0658464	0.0293007	0.0350908	0.0372531	0.0552708	0.053091	0.0615772	0.0501042	0.0447483	0
Aen	0.0829098	0.113538	0.0594144	0.078296	0.109595	0.0838424	0.0766908	0.0826808	0.0921337	0.102229	0.110459	0.121073	0.0895114	0.0834156	0.140088	0.102123	0.0816293	0.0858749	0.0693255	0.139742	0.0858934	0.112865	0.150569	0.103347	0
Isg20	0.0148641	0.0628806	0.0266725	0.0186514	0.0435066	0.033526	0.0280039	0.0480888	0.0681394	0.0222396	0.0435152	0.0355671	0.0285292	0.0238676	0.0281408	0.0221606	0.010362	0.257337	0.409065	0.630865	0.0204784	0.0673122	0.301833	0.0289247	0.326092
Acan	0	0.00177415	0	0	0	0	0	0	0.000554878	0.000362314	0.000527472	0	0	0.00163943	0	0.000804805	0	0	0	0	0	0	0	0.0413254	0
Hapln3	0.000592306	0.000662664	0.000636448	0.00206851	0.000204489	0	0.000274998	0	0.00359592	0.000883621	0.00714037	0.00311799	0.000914972	0.00944819	0.0033759	0.00158857	0.00361451	0	0.00324816	0.00126584	0	0.00453453	0	0	0
Mfge8	0.229718	1.71997	0.168873	0.0653998	0.40527	0.0772393	0.0336727	0.150566	0.206339	0.333181	0.281393	1.15374	0.0471078	1.50522	0.665422	3.68642	0.425269	0.0586494	2.93865	0.24069	0.459468	1.6638	1.2341	4.33849	0
Abhd2	0.0142657	0.0234301	0.0128931	0.0194587	0.0152647	0.0219528	0.0282021	0.00988447	0.0360791	0.0352156	0.0233247	0.0282156	0.0445091	0.00893021	0.0121762	0.0131296	0.0262575	0.00877361	0.0293513	0.135961	0.0245526	0.0148688	0.0737344	0	0
Rlbp1	0.000204547	0.000419855	0	0.000247803	0.0024765	0	0	0.001503	0.000274299	0.00176067	0.000608948	0.01157	0	0	0.0003993	0.00336151	0.00334361	0	0	0	0	0	0	0.00658137	0
Fanci	0.000989906	0.000230151	0.000744745	0.00312354	0.00329342	0.00108263	0.000859029	0.00526063	0.00764875	0.00147675	0.000760355	0.026897	0	0.00098544	0.000487875	0.0118838	0.0232424	0	0	0.00891207	0	0	0.00830133	0.00660596	0
Polg	0.0112058	0.0149519	0.01284	0.0138438	0.016637	0.0160652	0.00691519	0.00241724	0.0151971	0.0121427	0.0142107	0.0156029	0.0131689	0.012904	0.0162999	0.0141934	0.00770067	0.00726991	0.0213296	0.024556	0.00880557	0.027523	0.0112358	0.0134917	0
AABR07004397.2	0	0	0	0	0	0	0	0	0	0	0	0	0	0	0	0	0	0	0	0	0	0	0	0	0
LOC691427	0.246261	0.108287	0.205537	0.247467	0.1912	0.246899	0.217819	0.22731	0.121593	0.171428	0.1377	0.158679	0.267487	0.119493	0.191543	0.0692429	0.175944	0.0873227	0.0939828	0.0633979	0.118281	0.0718603	0.120927	0.0628058	0
Rhcg	0.0182762	0.054865	0.0826841	1.90778	0.0242647	0.0166089	0.0266826	0.0933744	1.56372	0.0366049	3.55055	0.372854	5.79658	0.0797513	0.046476	0.0913639	0.0253361	0.0344407	0.0655008	0.0815792	0.034985	0.209268	0.0935775	0.0158926	0
Ticrr	0.000330866	0.00204397	0.000983833	0.000822752	0.00558476	0.00105027	0	0.00821192	0.00629307	0.000686991	0.00200762	0.0407152	0.00040538	0.000430291	0.000667374	0.00469213	0.0102612	0	0.0020165	0.00442979	0	0	0.00497553	0	0
Kif7	0.00248897	0.0121274	0.0039542	0.00395226	0.0119538	0.00801671	0.0045586	0.0078783	0.00793327	0.00606555	0.00633938	0.0158985	0.00255831	0.0205523	0.00582056	0.0232265	0.0106706	0.0117508	0	0.00123409	0.00196548	0.0346624	0.0031522	0.0493973	0
AC096024.1	0	0	0	0	0	0	0	0	0	0	0	0	0	0	0	0	0	0	0	0	0	0	0	0	0
Plin1	0.00106376	0.00086487	0.00211267	0.00120065	0	0	0.000662788	0.00107212	0.000411837	0.00171874	0	0.00112974	0	0.00309427	0.00209852	0	0	0	0	0	0.00482278	0	0	0	0
Pex11a	0.300496	0.0897301	0.266943	0.0610351	0.0481912	0.0384013	0.0422408	0.0529827	0.0441488	0.232622	0.0472857	0.0532022	0.0442766	0.0480063	0.192919	0.0216755	0.206309	0.0243521	0.0151609	0.0272299	0.0215096	0.161231	0.0677688	0.0462715	0
Wdr93	0.00297786	0.0076175	0.00182808	0.00177395	0.00141809	0.000419379	0.00830225	0.000611485	0.0017479	0.00447561	0.00171618	0.00101158	0.00336489	0.00180537	0.00147412	0.00106819	0.00773432	0.000635625	0	0	0.0017682	0	0	0	0
AC096024.2	8.73245e-05	0.000537555	0	0	0	0.00180765	0	0	0	0	0.000496018	0	0	0.000580352	0.000976885	0	0.000531863	0	0	0	0	0	0.00154522	0	0
Mesp1	0	0	0	0	0	0	0	0	0	0	0	0	0	0	0	0	0	0	0	0	0	0	0	0	0
Mesp2	0.00263522	0.00164314	0.000150319	0.00217456	0.000328418	0	0	0	0.00357631	0.00204422	0.00191623	0.00775701	0.0040194	0	0.00398753	0	0.0147454	0	0	0	0	0.00498126	0.00164824	0.00487565	0
Anpep	6.56991	0.727233	4.98809	0.140735	0.111451	0.0682962	0.0869344	0.178679	0.0775145	8.47488	0.249856	0.131114	0.623727	0.176831	5.85519	0.250491	4.60518	0.0853099	0.132506	0.49295	0.0842018	0.167861	0.104104	0.36085	0
Ap3s2	0.993743	0.812647	0.577744	0.503352	0.776046	0.452778	0.439174	0.421332	0.590502	1.10469	0.458888	0.658999	0.44191	0.810147	0.978694	0.578969	0.968869	0.441543	0.555882	0.275395	0.498524	0.454101	0.419601	0.552336	0.121233
Arpin	0.159517	0.200108	0.134664	0.332648	0.266456	0.293914	0.324529	0.197168	0.334111	0.162945	0.248445	0.269014	0.256158	0.148907	0.143897	0.169666	0.293997	0.287284	0.230558	0.0509883	0.222019	0.181956	0.275132	0.0468768	0
AABR07004404.1	0.00892607	0.0275674	0.00285761	0.0128003	0.0193353	0.0159275	0.0127526	0.00238205	0.0206766	0.0155501	0.0156654	0.0115201	0.0213134	0.02008	0.0174996	0.00841873	0.0122755	0.0172966	0.00143739	0	0.00639143	0.0302075	0.00203858	0.0147066	0
Zfp710	0.00240149	0.00714073	0.00239921	0.00648006	0.0066711	0.007155	0.00640029	0.0094989	0.00524649	0.00656732	0.00550951	0.00583295	0.0103327	0.00451788	0.00802192	0.00105593	0.00146624	0.00506194	0.0236135	0.0162221	0.00476849	0.00773588	0.00388486	0.00973648	0
Echs1	0.00122442	0.000263521	0.00130026	0.0012269	0.00133661	0	0.000989132	0.00163207	0.00054626	0.0016971	0.0008441	0.000913442	0	0.00070688	0	0	0.00264089	0	0	0	0.00138951	0	0	0	0
LOC100911225	0	0	0	0	0.000341405	0.000477763	0	0	0	0	0	0	0.000465685	0	0.000525323	0	0	0	0	0	0	0	0	0	0
Idh2	5.14998	4.10931	3.67413	8.31292	7.77926	13.7437	11.9533	8.89295	5.29699	3.98487	4.19338	6.29851	4.68312	2.73921	3.99284	2.76819	4.99682	6.45658	2.42936	1.00056	5.33148	1.74422	1.67726	3.63949	0.143848
LOC102548818	0.032967	0.0241119	0.029659	0.0326906	0.0275015	0.0334591	0.0197245	0.0268073	0.0486829	0.0117798	0.0173955	0.012475	0.0605185	0	0.0112668	0.0026021	0.0367005	0.0330707	0.00159093	0	0.0458212	0.00257273	0.0355718	0	0
LOC102548889	0.00654479	0.00203363	0.00645148	0.000202701	0.00046636	0	0	0.00264116	0.000329526	0.00334819	0.000161662	0.000846224	0	0	0.00413048	0	0.00152412	0.00270507	0	0	0	0	0.00195775	0	0
Sema4b	0.28538	0.316635	0.274387	0.121394	0.161741	0.168253	0.171432	0.135317	0.226486	0.252335	0.168177	0.120333	0.189599	0.0976073	0.265134	0.0672973	0.247712	0.301013	0.0477473	0.196026	0.504544	0.0845771	0.449038	0.030826	0.0382952
Cib1	2.78225	1.15652	1.83188	1.37915	0.907142	1.01311	1.21333	0.890502	1.6994	2.69103	0.953021	0.632744	0.938	0.738691	2.20392	0.498403	2.66401	1.31302	0.983786	1.71817	1.20385	0.381393	1.22077	0.210607	0.153132
Ttll13	0.00380388	0.00967555	0.00282958	0.00446881	0.00892321	0.00799435	0.012689	0.00829446	0.00611843	0.00476196	0.00630105	0.00862871	0.00558056	0.0125207	0.0056722	0.00486592	0.00300717	0.00864378	0.00361974	0	0.0255431	0.0352587	0.00260277	0	0
Ngrn	0.184423	0.500395	0.167927	0.35221	0.474452	0.275574	0.381125	0.279692	0.404786	0.22598	0.367385	0.350807	0.391638	0.364678	0.287738	0.238405	0.242628	0.469771	0.380981	0.282874	0.370601	0.481838	0.305584	0.314808	0
Vps33b	0.0639402	0.0635541	0.0520312	0.0945354	0.0733345	0.0780556	0.102258	0.0652844	0.059555	0.0823285	0.0802837	0.0377112	0.0972882	0.0631988	0.0759033	0.0504447	0.0451255	0.113696	0.0530558	0.0893277	0.0955297	0.0517318	0.073911	0.11444	0
Prc1	0.00769012	0.0307739	0.0171907	0.0214775	0.067796	0.0116311	0.0157506	0.0623742	0.196111	0.0433277	0.0149281	2.28939	0.0162733	0.0198754	0.0129138	0.493058	1.53713	0.00555105	0.485089	0.320876	0.0195136	0.0274488	0.239249	0.214221	0.243515
Rccd1	0.00118151	0.000233171	0.00276547	0.00015748	0.00226693	0.000501659	0.000217537	0	0.000503158	0.00571997	0.000248872	0.00136976	0	0.00176585	0.0008197	0	0	0	0	0	0	0	0.00248577	0	0
Unc45a	0.211782	0.338503	0.185966	0.291504	0.282654	0.267961	0.324	0.256008	0.292582	0.261394	0.301995	0.258857	0.318118	0.311936	0.316635	0.338421	0.215218	0.245416	0.286091	0.235052	0.381337	0.25141	0.291488	0.522975	0
AC114460.2	0	0	0	0	0	0	0	0	0	0	0	0	0	0	0	0	0	0	0	0	0	0	0	0	0
Hddc3	0.957531	0.703191	0.734354	1.63567	1.32559	1.44597	1.32272	1.14033	0.857752	1.00462	1.03398	1.09852	1.15731	0.57568	1.10968	0.379534	1.03819	0.881005	0.276788	0.205151	0.73869	0.536318	0.337694	0.472784	0.0936522
Man2a2	0.00852395	0.0115705	0.00518766	0.00767131	0.0130833	0.0123962	0.00899447	0.0148407	0.00801587	0.00759404	0.00963036	0.0130079	0.00784686	0.0264829	0.00981507	0.0323261	0.00996245	0.00757251	0.00701448	0.00637895	0.00439696	0	0.005866	0.0136461	0
Fes	0.00126987	0.00768399	0.001834	0.00664274	0.00138168	0.00117607	0.00057833	0.00624089	0.0366567	0.00102653	0.00681452	0.000812681	0.000563278	0.0090299	0.00479342	0.053893	0	0	0.350791	0.609441	0.00345768	0.0605904	0.0166023	0	0
Furin	1.40864	0.736906	1.22716	0.429778	0.513551	0.514788	0.43441	0.417883	0.94608	0.949283	0.486054	0.406112	0.52586	0.463069	1.1434	0.505506	0.956951	0.542117	0.770673	0.467839	1.05986	0.552915	0.442976	0.446567	0.217345
Blm	0.00970607	0.0317906	0.0126285	0.00975232	0.0537882	0.0180159	0.00572515	0.0339256	0.0240192	0.0184193	0.0170119	0.187576	0.0196102	0.0207464	0.0184285	0.0520157	0.0958877	0.00472922	0.048461	0.0351393	0.00866121	0.0697728	0.0269553	0.0232417	0.0492652
Crtc3	0.0085048	0.0288718	0.00763357	0.0103588	0.0253685	0.0077806	0.0104161	0.00918381	0.0241916	0.0139955	0.0220417	0.021348	0.00899551	0.0363737	0.0166275	0.0192213	0.013593	0.0159554	0.0324549	0.0211698	0.0141177	0.0287456	0.00207895	0.0530017	0
AABR07004428.1	0.000470386	0.00255069	0	0.00199549	0.00118144	0.000508857	0	0	0.000369398	0.000279067	0	0.000344993	0.000478574	0.0029702	0.00133547	0	0	0.00119487	0.000955638	0	0	0	0	0	0
Iqgap1	0.036751	0.210452	0.0653281	0.499017	0.295465	0.280404	0.392937	0.242839	0.47011	0.0915403	0.883633	0.393809	0.355199	0.433144	0.0893996	0.225177	0.0985638	0.780623	0.261461	0.723652	0.261501	0.151243	0.31844	0.332367	0
Zscan2	0.00872233	0.0779208	0.0180614	0.0103388	0.0518503	0.0254705	0.00838073	0.0261706	0.0176602	0.0190079	0.0150732	0.0489511	0.0215912	0.0506154	0.0285946	0.0375071	0.0206253	0.0166304	0.0470979	0.0213647	0.0371367	0.0831272	0.0102774	0.0246344	0
Wdr73	0.124217	0.199105	0.125788	0.172547	0.173003	0.11707	0.120523	0.0949622	0.143262	0.15278	0.130891	0.146646	0.133337	0.174508	0.127836	0.139611	0.140948	0.119615	0.144428	0.0698153	0.108241	0.124256	0.104682	0.121018	0
Nmb	0.00945118	0.00744244	0.00998643	0.0164283	0.021659	0.0139386	0.0255461	0.00410848	0.0107219	0.0040527	0.026036	0.0268091	0.0201738	0.00600715	0.00373916	0.00205968	0.014388	0.0482065	0.0130714	0.00297954	0.00742121	0.0731782	0.00452883	0	0
Sec11a	1.07729	2.6086	0.804759	1.50891	2.22717	1.1261	1.09665	1.1051	2.10227	1.57341	1.53935	2.17144	1.3724	2.605	2.31147	2.34376	1.74712	1.16942	2.06464	1.47434	1.5934	1.6807	1.48412	2.74367	0
Zfp592	0.11966	0.163086	0.120171	0.126307	0.146174	0.115955	0.127863	0.123385	0.113054	0.124192	0.140943	0.128589	0.177111	0.154778	0.159476	0.176992	0.100751	0.150559	0.125348	0.132313	0.178631	0.135454	0.0661595	0.117597	0
Alpk3	0.00233938	0.00932988	0.00263213	0.0195567	0.00415299	0.00725047	0.0158147	0.00574686	0.000413569	0.00109038	0.0058223	0.00324708	0.0540413	0.00323447	0.00402685	0.0131184	0.00265438	0.0460259	0	0.00286206	0.022873	0.0118602	0.00403472	0.036746	0
AABR07004437.1	0	0	0	0	0	0	0	0	0	0	0	0	0	0	0	0	0	0	0	0	0	0	0	0	0
Slc28a1	0.106594	0.00169285	0.111233	0.000745553	0.00318461	0.00224533	0.00163818	0.00423052	0.000723141	0.0651015	0.000918932	0.000961085	0.00364323	0	0.0263036	0.00621494	0.0355591	0.002436	0.00782891	0.0214587	0.0103553	0	0.00610603	0	0
Pde8a	0.0213003	0.0152787	0.0216165	0.0789886	0.0249143	0.0310678	0.0513436	0.0276613	0.0618495	0.00581372	0.0846173	0.0207204	0.0457739	0.0198743	0.0242366	0.0211312	0.01461	0.0509427	0.131989	0.00511897	0.0176151	0.0208952	0.00224404	0.0375888	0.0561687
Rps17	6.50161	9.57919	4.81819	6.32313	11.4995	6.04819	5.16745	5.96775	9.56189	6.32612	6.104	10.2226	4.88816	10.1501	10.4156	8.84252	7.26441	5.5399	9.60546	9.54091	6.23948	14.2849	15.5649	9.38132	1.46976
Cpeb1	0.00910884	0	0.0076397	0.000538238	0	0	0	0	0.0018942	0.00107431	0.00115967	0	0.00461705	0.000360866	0.00108329	0.000638243	0.0246879	0.00311198	0	0	0	0	0	0	0
Ap3b2	0.00164122	0.00146908	0.00176899	0.000822312	0.00157258	0	0.000641238	0	0.000543394	0.00450312	0.000839796	0.00612512	0.00522831	0.00593453	0.0122125	0	0.00281773	0.00248832	0	0.00762483	0	0.0148499	0.00889201	0.0175623	0
LOC100360933	0	0	0	0	0	0	0	0	0.000352653	0	0	0.000546401	0.0002628	0	0	0	0	0	0	0	0	0	0.0143637	0	0
Fsd2	0.000338618	0	0.00108708	0	0	0	0.000272971	0	0	0.00217774	0	0	0.00691285	0	0.00174241	0	0	0.00160277	0	0	0	0	0	0	0
Whamm	0.10298	0.129722	0.104334	0.164888	0.167549	0.14863	0.144487	0.142688	0.132666	0.142611	0.142929	0.117006	0.133389	0.0920641	0.158119	0.140586	0.113197	0.256187	0.0978816	0.169076	0.20881	0.0793399	0.169651	0.17039	0
Homer2	0.0950659	0.273721	0.0854305	0.00558039	0.0354996	0.00924969	0.0137448	0.0238434	0.070268	0.0652841	0.0129484	0.128278	0.0089548	1.45983	0.174309	0.0358424	0.100598	0.00279999	0.031269	0.0415333	0.0811751	0.115683	0.382712	0.0369866	0
Rammet	0.530236	0.732688	0.406454	0.450394	0.713131	0.352795	0.365819	0.413632	0.522523	0.525786	0.461294	0.89396	0.44839	0.818124	0.777273	0.386714	0.630542	0.403522	0.316213	0.371167	0.455301	0.499217	0.376848	0.471928	0.103324
RGD1305713	0.0981292	0.18642	0.0846659	0.124957	0.166923	0.126225	0.135523	0.137936	0.161031	0.121797	0.110743	0.172743	0.105449	0.219622	0.173609	0.129621	0.110682	0.119203	0.167591	0.0964149	0.124012	0.118951	0.180472	0.242739	0.0561687
Btbd1	0.322382	0.541206	0.282793	0.715978	0.641683	0.586273	0.564789	0.500033	0.735154	0.313355	0.712688	0.685958	0.949677	1.21117	0.47972	0.587358	0.423953	0.554128	0.81356	0.327893	0.634678	0.503489	0.469019	0.378421	0.0382952
Tm6sf1	0.000126388	0.00587756	0	0.00540365	0.0173047	0	0.00421754	0.00171802	0.0349694	0.000536725	0.00518455	0.0239358	0.0124993	0.0483973	0.00333876	0.0096394	0.00665224	0	0.482758	0.656457	0.0172032	0.0048006	0.0805447	0.0459853	0
Hdgfl3	0.0288889	0.116977	0.0490006	0.187478	0.287386	0.15379	0.194612	0.15061	0.310533	0.0322751	0.225422	0.34195	0.626601	0.422591	0.0939287	0.411972	0.0836139	0.254894	0.286328	0.107796	0.0558096	0.309036	0.159756	0.326872	0
Bnc1	0	0.000433556	0	0	0	0	0.000127748	0	0.000180591	0	0	0.000528992	0	0.0096615	0	0	0	0	0	0	0.00149972	0.00639943	0.00769819	0	0
Sh3gl3	0.00172988	0.0510427	0.0124523	0.061945	0.102767	0.0336508	0.0199218	0.0707874	0.101612	0.00885663	0.0930978	0.143837	0.0158645	0.025364	0.0130004	0.062241	0.00897405	0.110564	0.18033	0.00540261	2.68555	0.0748665	0.0207093	0.0115266	0.0634486
Adamtsl3	0.000218277	0.000727702	0.000392166	0.00776094	0.00151303	0.000296816	0.000558236	0	0.000481081	0.000531545	0.00280413	0.00429574	0.160312	0	0	0.00366021	0	0	0.0031331	0	0	0.00355221	0.000829996	0	0
Saxo2	0.00125838	0.00113137	0.00277085	0.00166092	0.00187683	0.00236695	0.00248349	0.00567675	0.00419738	0.00247897	0.00213256	0.00548683	0.00375863	0.001129	0.0008807	0.00140702	0.00206473	0.00537955	0	0	0	0	0.00153439	0	0
Efl1	0.101856	0.127235	0.0797765	0.135479	0.13285	0.118334	0.107978	0.0843029	0.124777	0.0961531	0.130831	0.113754	0.11602	0.125825	0.151297	0.121072	0.111155	0.133102	0.1469	0.0857197	0.114272	0.0909763	0.104243	0.0932626	0
Mex3b	0.00305938	0.00769423	0.00312901	0.000848209	0.00411303	0.00033793	0.000410326	0.00937828	0.00540463	0.00544891	0.00346707	0.0320971	0.00432309	0.0578982	0.00506563	0.182229	0.0169208	0	0.158281	0.0334815	0	0.0778799	0.00600273	0.0885495	0
AABR07004482.1	0	0	0	0	0	0	0	0	0	0	0	0	0	0	0	0	0	0	0	0	0	0	0	0	0
AABR07004482.2	0	0	0	0	0	0	0	0	0	0	0	0	0	0	0	0	0	0	0	0	0	0	0	0	0
Tmc3	0.0519617	0.00302508	0.049828	0.00142176	0	0.000501068	0.00142145	0	0	0.0363232	0.0016433	0.000410277	0.000500854	0	0.0336006	0.0041985	0.0293392	0.000716759	0.000794863	0.00356288	0	0	0	0.00277711	0
Stard5	0.0621147	0.0707153	0.0527055	0.140482	0.0822993	0.113018	0.192176	0.119324	0.0685411	0.0730219	0.0967149	0.0519208	0.0568732	0.0322746	0.0886631	0.0215364	0.0653814	0.295873	0.0484991	0.0265629	0.0733279	0.0362505	0.0386882	0.0057308	0
Il16	0.000168496	0	0	0.000484681	0	0	0	0.0011243	0	0	0	0.000321477	0.000395107	0.00218655	0.0004705	0	0	0.00215076	0.0468187	0.380745	0	0	0.00101445	0.0100297	0
Cfap161	0	0.00070766	0	0.000271656	0	0	0	0	0	0.00101669	0	0.00779901	0	0.0025983	0	0	0	0	0.00816297	0.0017631	0	0.0352819	0	0	0
Tlnrd1	0.0692872	0.121973	0.0637423	0.111108	0.171852	0.115172	0.0916924	0.126335	0.0866843	0.122596	0.107077	0.239901	0.076672	0.113203	0.113314	0.194721	0.159494	0.0986438	1.17924	0.236338	0.0922324	0.10954	0.124865	0.179622	0
Mesd	1.38044	1.32421	0.987751	0.934959	1.27769	0.975408	0.842312	0.770446	0.91321	2.12615	0.850843	1.29684	0.563096	1.65726	1.59206	1.43949	1.75296	0.824796	1.36717	0.351487	0.731709	0.923734	0.576507	0.835282	0
Cemip	0.0283941	0.00393725	0.0283483	0.00904548	0.0127415	0.0789134	0.222401	0.0285847	0.002854	0.00560523	0.0087626	0.0102294	0.004733	0.00235657	0.00547451	0.00968037	0.0114169	0.0605655	0.00406374	0.00126584	0.00967447	0.00847644	0.00394666	0.0179405	0
Abhd17c	2.09239	0.578708	1.63303	1.03665	0.893667	1.1607	1.30287	0.851494	0.448854	1.06111	0.764653	0.730697	0.540735	0.519778	1.64609	0.182949	1.43714	0.626432	0.280662	0.196314	0.414017	0.333087	0.263174	0.208544	0.064502
AABR07004495.1	0	0	0	0	0	0	0	0	0	0	0	0	0	0	0	0	0	0	0	0	0	0	0	0	0
Arnt2	0.029912	0.551682	0.109931	0.77156	0.835823	1.83139	1.16673	1.07269	0.142695	0.110656	0.448286	0.823288	0.217749	0.3347	0.155319	0.205761	0.260636	1.4859	0.0559547	0.0524613	0.798337	0.359477	0.0486496	0.117501	0.0637556
Fah	2.74356	0.180454	1.69199	0.0841281	0.0887727	0.100811	0.0854773	0.138694	0.0889742	3.11439	0.0735268	0.086458	0.0690527	0.102415	1.79638	0.102658	2.04213	0.120846	0.0959566	0.0595298	0.163629	0.0887085	0.270568	0.0706737	0
Zfand6	1.00007	2.11482	0.968693	1.37915	1.62935	1.08075	1.01985	1.09271	1.22632	1.66599	1.22537	1.45498	1.40781	1.68628	1.81442	0.907414	1.35104	1.38055	1.15385	1.0447	1.42429	0.752385	0.868655	0.778647	0.630224
AABR07004507.1	0	0	0	0	0	0	0	0	0	0	0	0	0	0	0	0	0	0	0	0	0	0	0	0	0
LOC100911002	0	0	0	0	0	0	0	0	0	0	0	0	0	0	0	0	0	0	0	0	0	0	0	0	0
LOC100911047	0	0	0	0	0	0	0	0	0	0	0	0	0	0	0	0	0	0	0	0	0	0	0	0	0
F8a1	0.242067	0.485427	0.22664	0.463439	0.458562	0.355311	0.38222	0.414816	0.35637	0.396646	0.396957	0.312148	0.326518	0.385845	0.324329	0.362737	0.306736	0.562779	0.304638	0.271678	0.378723	0.193433	0.235372	0.290064	0.0301883
Xlr3a	0	0	0	0	0	0	0	0	0	0	0	0	0	0	0	0	0	0	0	0	0	0	0	0	0
LOC100366231	0	0	0	0	0	0	0	0	0	0	0	0	0	0	0	0	0	0	0	0	0	0	0	0	0
AABR07004511.1	0	0	0	0	0	0	0	0	0	0	0	0	0	0	0	0	0	0	0	0	0	0	0	0	0
AABR07004530.1	0	0	0	0	0	0	0	0	0	0	0	0	0	0	0	0	0	0	0	0	0	0	0	0	0
AABR07004539.1	0	0	0	0	0	0	0	0	0	0	0	0	0	0	0	0	0	0	0	0	0	0	0	0	0
AABR07004549.1	0	0	0	0	0	0	0	0	0	0	0	0	0	0	0	0	0	0	0	0	0	0	0	0	0
AABR07004560.1	0	0	0	0	0	0	0	0	0	0	0	0	0	0	0	0	0	0	0	0	0	0	0	0	0
AABR07004572.1	0	0	0	0	0	0	0	0	0	0	0	0	0	0	0	0	0	0	0	0	0	0	0	0	0
Cyp2c6v1	0	0	0	0	0	0	0	0	0	0	0	0	0	0	0	0	0	0	0	0	0	0	0	0	0
Cyp2c7	0	0	0	0	0	0	0	0	0	0	0	0	0	0	0	0	0	0	0	0	0	0	0	0	0
LOC100361547	0	0	0	0	0	0	0	0	0	0	0	0	0	0	0	0	0	0	0	0	0	0	0	0	0
Vbp1	0.4968	1.11925	0.409293	0.582902	0.857308	0.594274	0.537854	0.598497	0.859446	0.712964	0.540936	0.785564	0.611893	1.29768	0.71004	0.976021	0.614924	0.578106	1.03405	1.08475	0.760132	0.918505	0.779748	1.15868	0.339184
Olr226	0	0	0	0	0	0	0	0	0	0	0	0	0	0	0	0	0	0	0	0	0	0	0	0	0
LOC100912097	0	0	0	0	0	0	0	0	0	0	0	0	0	0	0	0	0	0	0	0	0	0	0	0	0
Vom2r42	0	0	0	0	0	0	0	0	0	0	0	0	0	0	0	0	0	0	0	0	0	0	0	0	0
AC119691.1	0	0	0	0	0	0	0	0	0	0	0	0	0	0	0	0	0	0	0	0	0	0	0	0	0
Vom2r43	0	0	0	0	0	0	0	0	0	0	0	0	0	0	0	0	0	0	0	0	0	0	0	0	0
Olr12	0	0	0	0	0	0	0	0	0	0	0	0	0	0	0	0	0	0	0	0	0	0	0	0	0
Olr13	0	0	0	0	0	0	0	0	0	0	0	0	0	0	0	0	0	0	0	0	0	0	0	0	0
LOC100910049	0	0	0	0	0	0	0	0	0	0	0	0	0	0	0	0	0	0	0	0	0	0	0	0	0
Olr294	0	0	0	0	0	0	0	0	0	0	0	0	0	0	0	0	0	0	0	0	0	0	0	0	0
Olr17	0	0	0	0	0	0	0	0	0	0	0	0	0	0	0	0	0	0	0	0	0	0	0	0	0
LOC100910009	0	0	0	0	0	0	0	0	0	0	0	0	0	0	0	0	0	0	0	0	0	0	0	0	0
Olr17.1	0	0	0	0	0	0	0	0	0	0	0	0	0	0	0	0	0	0	0	0	0	0	0	0	0
LOC100909966	0	0	0	0	0	0	0	0	0	0	0	0	0	0	0	0	0	0	0	0	0	0	0	0	0
Olr14	0	0	0	0	0	0	0	0	0	0	0	0	0	0	0	0	0	0	0	0	0	0	0	0	0
Olr16	0	0	0	0	0	0	0	0	0	0	0	0	0	0	0	0	0	0	0	0	0	0	0	0	0
Olr19	0	0	0	0	0	0	0	0	0	0	0	0	0	0	0	0	0	0	0	0	0	0	0	0	0
Olr20	0	0	0	0	0	0	0	0	0	0	0	0	0	0	0	0	0	0	0	0	0	0	0	0	0
Olr23	0	0	0	0	0	0	0	0	0	0	0	0	0	0	0	0	0	0	0	0	0	0	0	0	0
Olr24	0	0	0	0	0	0	0	0	0	0	0	0	0	0	0	0	0	0	0	0	0	0	0	0	0
Olr25	0	0	0	0	0	0	0	0	0	0	0	0	0	0	0	0	0	0	0	0	0	0	0	0	0
Olr27	0	0	0	0	0	0	0	0	0	0	0	0	0	0	0	0	0	0	0	0	0	0	0	0	0
Olr29	0	0	0	0	0	0	0	0	0	0	0	0	0	0	0	0	0	0	0	0	0	0	0	0	0
Olr30	0	0	0	0	0	0	0	0	0	0	0	0	0	0	0	0	0	0	0	0	0	0	0	0	0
Olr32	0	0	0	0	0	0	0	0	0	0	0	0	0	0	0	0	0	0	0	0	0	0	0	0	0
Olr34	0	0	0	0	0	0	0	0	0	0	0	0	0	0	0	0	0	0	0	0	0	0	0	0	0
Folh1	0.231392	0.00227761	0.169996	0.00088809	0.000292089	0.00322095	0.00170148	0.0168074	0.00210377	0.0280283	0.00230571	0	0.00223272	0	0.0306658	0.0028722	0.105618	0.00482668	0.00577648	0.000769114	0.00309805	0	0.00251902	0.00661077	0
AABR07004684.1	0	0	0	0	0	0	0	0	0	0	0	0	0	0	0	0	0	0	0	0	0	0	0	0	0
Nox4	1.56004	0.116014	1.0566	0.0235372	0.0434552	0.0593753	0.0364578	0.0494561	0.0470414	0.259318	0.0532253	0.0389826	0.130713	0.0954185	0.505826	0.0587688	0.91483	0.140456	0.0471289	0.0476114	0.0586676	0.0923679	0.0124562	0.0452574	0
Tyr	0	0	0	0	0	0	0	0	0	0	0	0	0	0.00137477	0	0	0	0	0	0	0	0	0	0	0
AABR07004703.1	0	0	0	0	0	0	0	0	0	0	0	0	0	0	0	0	0	0	0	0	0	0	0	0	0
Grm5	0	0	0	0	0	0	0	0	0	0	0	0	0	0	0	0	0	0	0	0	0	0	0	0	0
Ctsc	0.447447	0.157696	0.424813	1.80496	0.391944	0.732864	0.775731	0.534472	1.55188	0.161569	2.44442	0.548741	1.82223	0.125155	0.421107	0.163009	0.311467	0.951264	0.104305	0.715317	0.163185	0.0893876	0.398488	0.159901	0.0764454
Rab38	0.00307018	0.00598769	0.00420196	0.112736	0.0194561	0.03221	0.0307773	0.0319757	0.397066	0.00163545	0.225601	0.03321	0.145838	0.00887544	0.0133877	0.0194579	0.00187244	0.00995775	0.0138972	0.0630882	0.00429248	0.0913173	0.27785	0.0100297	0
Tmem135	0.26668	0.176428	0.240823	0.313242	0.212343	0.293166	0.242686	0.197848	0.202335	0.218004	0.266806	0.198662	0.202543	0.139649	0.210885	0.11273	0.206322	0.251052	0.129187	0.0588153	0.175755	0.142607	0.0841273	0.143185	0
AABR07004733.2	0	0	0	0	0	0	0	0	0	0	0	0	0	0	0	0	0	0	0	0	0	0	0	0	0
AABR07004733.1	0	0	0	0	0	0	0	0	0	0	0	0	0	0	0	0	0	0	0	0	0	0	0	0	0
Fzd4	0.288687	1.04287	0.338683	0.555646	0.811847	1.0823	0.575564	0.524613	0.909809	0.639661	0.891251	0.751367	0.786431	0.255231	0.366094	0.119346	0.508622	0.48893	0.598933	0.101712	0.411272	0.586967	0.0795135	0.312705	0
Prss23	0.137679	2.12188	0.295378	2.49839	3.11906	3.30317	3.0947	1.96564	5.71225	0.210286	5.31034	2.5744	1.60721	0.520999	0.557527	0.566346	0.336869	2.42311	2.66337	0.26632	0.821638	0.531535	0.927439	0.603037	0.127204
Me3	0.0767456	0.207485	0.0815185	0.416687	0.266336	0.462889	0.484135	0.401588	0.344634	0.0871711	0.441234	0.230625	0.216528	0.122813	0.140522	0.0226649	0.0779534	0.308462	0.0375074	0.0309126	0.190983	0.0595257	0.0323692	0.0180001	0.104204
Ccdc81	0.000138259	0.000615317	0	0	0	0	0	0	0	0.000408681	0.000359258	0.00176565	0	0	0	0	0	0	0.00925618	0	0	0	0	0	0
AABR07004746.1	0.00230818	0.000351513	0.00352884	0.00030195	0.000439894	0	0.00327188	0	0	0.00209039	0.000309578	0.00141245	0.000668718	0.000906057	0	0	0.00165416	0.00152699	0	0.0137521	0	0	0.00236013	0	0
Hikeshi	0.477933	0.897509	0.390823	0.576241	1.00939	0.577262	0.578464	0.552982	0.748783	0.81427	0.5858	1.07682	0.40645	0.850324	0.827737	0.652031	0.767654	0.595842	0.85187	0.63912	0.625986	0.536898	0.622779	0.927806	0
Eed	0.108036	0.246705	0.110644	0.15647	0.273011	0.153935	0.146133	0.176494	0.273584	0.159197	0.204163	0.407401	0.151455	0.212415	0.225088	0.219118	0.214401	0.17238	0.198701	0.453591	0.174483	0.205232	0.212275	0.219553	0
LOC102550036	0.12255	0.13553	0.126953	0.105258	0.118165	0.174066	0.137091	0.15822	0.122408	0.147945	0.0947611	0.0687787	0.118356	0.190769	0.116141	0.0620366	0.0966377	0.169855	0.052989	0.0303248	0.159236	0.131171	0.0431043	0.0369401	0
Picalm	1.78853	1.25245	1.55775	0.490829	0.639513	0.714463	0.538692	0.548602	0.872453	1.29748	0.66566	0.660867	0.514982	0.93367	1.48481	0.882323	1.7296	0.596773	0.938753	1.23439	1.30825	0.773245	0.311162	0.968169	0
Ccdc83	0	0	0	0	0	0	0	0	0	0	0	0	0	0	0	0	0	0	0	0	0	0	0	0	0
Sytl2	0.0121317	0.250726	0.0663039	0.267762	0.515123	1.23035	0.732723	0.552631	0.137076	0.0467148	0.205542	0.444246	0.0458225	0.0409493	0.0482899	0.0563478	0.0856321	0.280597	0.070075	0.0554436	0.912111	0.141208	0.170708	0.0902863	0
LOC100911776	0	0	0	0	0	0	0	0	0	0	0	0	0	0	0	0	0	0	0	0	0	0	0	0	0
AABR07004761.1	0	0	0	0	0	0	0	0	0	0	0	0	0	0	0	0	0	0	0	0	0	0	0	0	0
AABR07004776.1	0	0	0	0	0	0	0	0	0	0	0	0	0	0	0	0	0	0	0	0	0	0	0	0	0
Tmem126b	0.571279	0.487372	0.383225	0.589692	0.662577	0.530026	0.494032	0.504567	0.517383	0.523917	0.453582	0.581953	0.457936	0.558618	0.584294	0.312031	0.642747	0.549012	0.354677	0.278802	0.411054	0.462805	0.3157	0.381107	0
Tmem126a	0.89573	0.523192	0.643977	1.05069	0.812954	0.781459	0.797488	0.709687	0.682176	0.85632	0.664929	0.710303	0.793788	0.667915	0.987594	0.455641	0.805179	0.654263	0.380063	0.405297	0.524559	0.373022	0.461872	0.564991	0
Crebzf	0.00984144	0.0499699	0.0204282	0.0262603	0.0529236	0.032191	0.0237679	0.0492819	0.0319979	0.0168619	0.0336052	0.0461897	0.02595	0.046548	0.0291845	0.0320069	0.0220599	0.0391824	0.0625682	0.0157573	0.0333986	0.118557	0.0381433	0.0403403	0
Ccdc89	0	0.0014454	0	0	0	0	0	0	0.000338519	0	0.000296794	0.00137438	0	0	0	0.00142936	0	0	0	0	0	0	0	0	0
Sytl2.1	0	0	0	0	0	0	0	0	0	0	0	0	0	0	0	0	0	0	0	0	0	0	0	0	0
AABR07004783.1	0	0	0	0	0	0	0	0	0	0	0	0	0	0	0	0	0	0	0	0	0	0	0	0	0
Dlg2	0.00027467	0	0.000677439	0	0	0	0.000253928	0	0.024753	0.000375928	0.00250951	0.000767126	0.0115566	0.000444979	0.000674543	0	0.000389716	0	0	0.0275782	0	0	0	0	0
Ccdc90b	0.21503	0.580211	0.198042	0.417217	0.585037	0.362777	0.357948	0.335935	0.572726	0.365035	0.382156	0.428656	0.360054	0.685925	0.460186	0.474701	0.255887	0.361696	0.527504	0.337854	0.385681	0.375784	0.43899	0.440088	0.0598165
Ankrd42	0.120396	0.0922467	0.0796213	0.0525354	0.0705433	0.042899	0.0482701	0.0441276	0.0560892	0.0935555	0.0444008	0.0532664	0.0544787	0.0681092	0.0797674	0.0527279	0.0593288	0.0762375	0.0443087	0.0192414	0.0630465	0.0835884	0.0353286	0.0563109	0.0471863
Pcf11	0.0548278	0.106941	0.0854685	0.109817	0.12007	0.0767285	0.0876148	0.132242	0.130495	0.0865739	0.112349	0.17932	0.167318	0.131473	0.10536	0.215208	0.101195	0.104748	0.123378	0.181651	0.119232	0.177208	0.14561	0.164788	0
Rab30	0.0102854	0.0450813	0.0124296	0.0101766	0.0167416	0.00764706	0.005992	0.0138802	0.00887675	0.0191539	0.0159505	0.0117531	0.0387163	0.018046	0.0171383	0.0280547	0.019965	0.00811424	0.00188376	0.0807486	0.00963127	0.0097522	0.00730999	0.0448207	0
Ddias	0.00170442	0.0036961	0.00152426	0.00152904	0.0114425	0.00161065	0.00144656	0.00536471	0.0116332	0.00170414	0.00120672	0.0761004	0.00217275	0.00176059	0.00161917	0.020426	0.0616384	0	0.012176	0.00544432	0.00148887	0.0046053	0.0416759	0.00955965	0
Prcp	0.111867	0.0538851	0.0767155	0.0287877	0.0370634	0.0242413	0.0190296	0.0155586	0.0717072	0.0462072	0.0351314	0.0477855	0.0211941	0.0348874	0.069622	0.0863242	0.0683659	0.0269062	0.0868188	0.180809	0.0455006	0.048448	0.132512	0.045087	0
Fam181b	0	0.00112294	0	0	0.00102716	0	0	0	0.00263169	0.000579252	0	0.000460109	0.000307615	0	0	0.00664659	0	0	0.0124727	0	0	0	0	0.00861015	0
AABR07004823.1	0	0	0	0	0	0	0	0	0	0	0	0	0	0	0	0	0	0	0	0	0	0	0	0	0
Tenm4	0.0110995	0.15396	0.0145741	0.0109638	0.090197	0.00514408	0.00531949	0.0322323	0.00256418	0.0871344	0.00376876	0.162146	0.00514111	0.0920322	0.0390663	0.167327	0.0578146	0.00248275	0.00364351	0.00510249	0.00474864	0.259333	0.017512	0.0944228	0
Nars2	0.0166357	0.0217575	0.0171382	0.0191117	0.0199581	0.0139974	0.0151252	0.0148815	0.0122838	0.0236841	0.0194486	0.0124983	0.0132231	0.0239495	0.0300905	0.0147816	0.0157682	0.0371773	0.0167183	0.0215554	0.00785511	0.0120143	0.0251267	0.0484416	0
Gab2	0.00086083	0.00699406	0.00276096	0.00604981	0.00547739	0.00705109	0.0126108	0.00534524	0.00577313	0.00359373	0.0038531	0.00924909	0.00297044	0.0404585	0.00150579	0.0395587	0	0.00905842	0.0468634	0.0373954	0.00454395	0.0129004	0.00427628	0.0700069	0
Usp35	0.000587271	0.00442553	0.0010736	0.00925197	0.00997285	0.0116924	0.0079369	0.0103609	0.00829907	0.00142079	0.00592806	0.00697273	0.00262298	0.00434047	0.00272219	0.00575926	0.00131724	0.00217064	0.00530748	0	0.00512249	0.015222	0.00366655	0.0306208	0
Kctd21	0.00821449	0.00872145	0.00239558	0.00719936	0.00795926	0.00630383	0.00580584	0.00132	0.00874461	0.0130082	0.00627513	0.0088339	0.00907897	0.0118385	0.00965342	0.00651685	0.00482638	0.0195229	0.00215803	0.0189048	0.00359781	0.00231808	0.00383982	0.00563106	0
Alg8	0.0489161	0.0710757	0.04661	0.0669942	0.0669212	0.0697751	0.0788503	0.0496576	0.0785563	0.06955	0.0635535	0.182543	0.072938	0.0736865	0.0735481	0.0597422	0.159791	0.0561696	0.0720639	0.0510157	0.0575383	0.0448498	0.0701606	0.0320348	0
Ndufc2	3.67032	3.07589	2.90501	6.32611	5.40957	5.69633	6.20936	4.62948	3.84559	3.77454	4.16847	4.65156	4.70083	2.96392	4.6033	2.46436	3.72017	4.36021	2.79936	1.90307	3.63584	2.16129	2.23868	3.62553	0.348899
Thrsp	0.000600363	0.00175509	0.000432372	0.000768966	0.00446157	0.0071402	0.00347303	0.00558393	0.100777	0.000959822	0.00366678	0.00306897	0.00613104	0.000746746	0.000352241	0	0.000617301	0.000909186	0	0	0.0283695	0.000934792	0.137312	0	0
Kctd14	0.00108524	0.06982	0.00566395	0.0322994	0.052082	0.0699665	0.0254168	0.0425672	0.0404163	0.0089117	0.0453242	0.0328658	0.0564715	0.0384849	0.0180776	0.0971679	0.00542974	0.0135127	0.171735	0.00132535	0.0589272	0.0496176	0.0921528	0.0452833	0
Ints4	0.0736312	0.151548	0.0727079	0.125134	0.16718	0.126085	0.11816	0.0828991	0.113522	0.0898662	0.152947	0.160019	0.133887	0.109893	0.127758	0.0982166	0.0977514	0.131309	0.0937086	0.0529582	0.138726	0.165243	0.0788569	0.0442823	0
Aamdc	0.276515	0.144321	0.149528	0.357329	0.167216	0.259654	0.267673	0.188704	0.181498	0.257223	0.190058	0.112674	0.354834	0.103852	0.211384	0.143192	0.191532	0.196921	0.159122	0.0826344	0.156686	0.0731659	0.210738	0.115005	0
Rsf1	0.114563	0.499543	0.125131	0.274535	0.47594	0.306437	0.264624	0.238748	0.448009	0.203472	0.365947	0.476945	0.287159	0.635369	0.30017	0.446526	0.209633	0.342759	0.382163	0.253194	0.300782	0.54083	0.408088	0.162084	0
Clns1a	0.329584	0.862311	0.292426	0.622801	1.00862	0.402425	0.387593	0.438999	0.797105	0.574087	0.653572	1.01667	0.46494	0.892373	0.703556	0.829206	0.554702	0.451694	0.770712	0.382081	0.448544	0.808917	0.793716	0.442581	0.121162
Aqp11	0.298873	0.0312541	0.167435	0.011992	0.00861399	0.0134499	0.0111576	0.0132867	0.010315	0.27926	0.0119076	0.013974	0.00828903	0.0079004	0.219044	0.0155831	0.246288	0.00423636	0.00862905	0.00121689	0.0238198	0.00972328	0.010106	0.00810356	0
AC133383.1	0	0	0	0	0	0	0	0	0	0	0	0	0	0	0	0	0	0	0	0	0	0	0	0	0
Pak1	0.09866	0.241422	0.0728138	0.206275	0.266532	0.156823	0.154486	0.123233	0.10975	0.0837205	0.171999	0.210717	0.0516384	0.468566	0.105965	0.0389332	0.109915	0.104503	0.0230613	0.36032	0.120394	0.0613505	0.148634	0.0318171	0
Gdpd4	0.000101864	0	0	0	0	0	0	0	0	0	0	0	0	0	0	0	0	0	0	0	0	0	0	0	0
Myo7a	0.0235631	0	0.0284231	0	0	0.00140264	0.0012214	0	0	0.0221758	0	0.00121896	0.000231145	0.000430291	0.0140884	0.00113808	0.0133312	0	0	0.00401061	0.00390274	0	0.00130277	0	0
Capn5	0.021748	0.291828	0.0355948	0.0661227	0.108236	0.158497	0.119005	0.0757066	0.267633	0.0435609	0.116963	0.0950616	0.149127	0.0718616	0.065111	0.0489931	0.0408636	0.0519995	0.0821026	0.0662527	0.363022	0.111529	0.472121	0.0314402	0
B3gnt6	0	0	0	0	0.000617453	0	0	0	0	0	0	0	0.00131593	0	0	0	0	0	0	0	0	0	0	0	0
Acer3	0.142336	0.271234	0.126747	0.283545	0.296126	0.355771	0.323822	0.197655	0.221068	0.132253	0.316837	0.278217	0.38625	0.160451	0.222791	0.188392	0.169845	0.114622	0.0752533	0.270088	0.177689	0.158985	0.6473	0.112144	0
Tsku	0.368319	0.0411942	0.289829	0.0259963	0.0400994	0.0170364	0.0171735	0.0100476	0.0208509	0.178842	0.0225911	0.0279677	0.0108597	0.0236078	0.273263	0.0799381	0.179415	0.0332675	0.0439095	0.00819494	0.00821832	0.0184721	0.0471509	0.0341968	0
Gucy2e	0.000404262	0.00434027	0	0	0.00041099	0.000542299	0	0.00373973	0	0.000211447	0	0.000496253	0	0.000531731	0.00165509	0	0.000544679	0	0	0	0	0	0	0	0
Lrrc32	0.0387754	0.0410109	0.0337325	0.000226612	0.00869552	0.0312742	0.00805381	0.0139883	0.00320505	0.0223904	0.00118356	0.00870535	0.00117198	0.0223861	0.0209929	0.36291	0.0149395	0	0.741117	0.0482843	0.0497636	0.0192864	0.00146225	0.797269	0
AABR07004868.2	0	0	0	0	0	0	0	0	0	0	0	0	0	0	0	0	0	0	0	0	0	0	0	0	0
AABR07004868.1	0	0	0	0.000323732	0	0.000814561	0.00107531	0	0.000195884	0	0.000727923	0.000791436	0	0.00166769	0	0.000953489	0	0	0	0.00194927	0	0	0	0	0
Emsy	0.0109054	0.0295657	0.0165765	0.0132761	0.023492	0.0212889	0.0215896	0.0116313	0.0210704	0.0180332	0.0216622	0.0413593	0.0192379	0.0314542	0.0143052	0.0491157	0.0155935	0.0129945	0.0270082	0.0161426	0.0215557	0.0154754	0.0295485	0.0275614	0
Thap12	0.163552	0.327527	0.129826	0.213967	0.350688	0.229049	0.217399	0.184035	0.569298	0.213211	0.241233	0.461734	0.168173	0.236478	0.208027	0.441074	0.291489	0.170803	0.220814	0.201894	0.209373	0.24365	0.314824	0.331438	0.0526277
Wnt11	0.0060772	0.725051	0.0128938	0.0175361	0.597444	0.11775	0.00675742	0.0640317	0.0503525	0.012589	0.0204758	0.493541	0.0201009	0.0363349	0.0116445	0.210568	0.0343737	0.00214143	0.0488242	0.0543811	0.152897	0.0271282	0.020122	0.120216	0
RGD1561870	0	0	0	0	0	0	0	0	0.00120333	0	0	0	0	0	0.00056604	0	0	0	0	0	0	0	0	0	0
Uvrag	0.0974877	0.450158	0.104677	0.103785	0.157123	0.199065	0.142246	0.189408	0.185712	0.103079	0.108489	0.158731	0.225655	0.34448	0.127712	0.257591	0.120954	0.264106	0.564439	0.255229	0.576085	0.305608	0.312984	0.155062	0
Dgat2	0.136629	0.141756	0.111693	0.21963	0.21963	0.294918	0.249902	0.245156	0.0823923	0.0982135	0.172397	0.149797	0.251109	0.0889271	0.082731	0.0958542	0.0784097	0.65859	0.0138188	1.31531	0.272526	0.0889795	0.467741	0.103987	0
Mogat2	0.0427616	0.0483344	0.0251884	0.0167821	0.0433536	0.010692	0.0224509	0.0116734	0.00557107	0.0780666	0.011849	0.0406538	0.000741537	0.010151	0.0406592	0.0531623	0.0233453	0.00788856	0.00980372	0.00295325	0.00800173	0.036544	0.0122617	0.01223	0
Map6	0.000258884	0.00418018	0	0.00439954	0.00547043	0.00866384	0.00705955	0.00966538	0.00882075	0.000468003	0.0117402	0.0058205	0.0048753	0.00495624	0	0.13655	0.000443826	0.0135431	0.0418255	0.0144048	0.0422657	0.00415445	0.0343175	0.0735796	0
Serpinh1	1.13522	5.91727	1.14499	1.55272	2.38044	1.56479	1.06828	1.37265	1.41875	2.69184	1.28342	2.0292	0.665951	4.46963	2.74001	5.79485	1.9024	0.921348	4.66946	0.238291	1.75464	2.985	0.876878	4.28354	0.183049
Gdpd5	0.0120705	0.0271585	0.00911783	0.0156979	0.0220423	0.0187948	0.0149846	0.00364486	0.0166922	0.0138448	0.0154721	0.0284451	0.00432789	0.0125457	0.0173857	0.0467619	0.019785	0.00174328	0.229054	0.0310381	0.0211851	0.00484583	0.0108094	0.0284977	0
Klhl35	0.000216303	0.00116853	0	0.00131585	0	0.000645851	0.00135068	0	0.00028608	0	0.000866204	0.000696826	0	0.00244205	0.000709739	0.00683731	0.000429268	0.00386092	0.00555188	0.000828342	0	0.0117055	0.00587684	0.00270119	0
Rps3	8.14476	24.8836	6.2038	11.7624	27.8574	10.2234	7.94105	11.1036	23.021	12.505	13.4695	25.9452	7.79974	24.1359	21.2292	21.4747	13.3248	10.5531	21.9872	23.0009	11.273	32.1969	47.5691	21.2872	2.37063
Arrb1	0.0012857	0.0227245	0.00213265	0.00394377	0.00299779	0.00561271	0.00414074	0.00550443	0.0208964	0.00771656	0.00649314	0.00433254	0.00349752	0.0253292	0.00966284	0.0174246	0.00304342	0.000605247	0.0182292	0.0147883	0.011571	0.00499961	0.0102301	0.00446902	0
Tpbgl	0	0	0	0	0	0	0	0	0	0	0	0	0	0	0	0	0	0	0	0	0	0	0	0	0
Slco2b1	0	0.000130486	0	0	0.000483161	0	0.000241731	0	0.000726279	0.00109005	0	0	0.00212065	0.00051887	0	0.0410007	0	0	0.0174137	0.039794	0	0	0	0	0
Olr35	0	0	0	0	0	0	0	0	0	0	0	0.000386189	0	0	0	0	0	0	0	0	0	0.00214153	0	0	0
Olr36	0	0	0	0	0	0	0	0	0	0	0	0	0	0	0	0	0	0	0	0	0	0	0	0	0
Neu3	0.0102485	0.0155291	0.00357146	0.00809437	0.0122792	0.0138273	0.0137018	0.00801335	0.0152305	0.00776501	0.0114691	0.0130622	0.0140922	0.0160605	0.0153839	0.0062873	0.00930748	0.0343707	0.00289621	0.0123137	0.0214628	0.018843	0.014873	0.00997899	0
AABR07004876.2	0	0	0	0	0	0	0	0	0	0	0	0	0	0	0	0	0	0	0	0	0	0	0	0	0
Spcs2	0.926221	2.72479	0.848347	1.72392	2.77244	1.55493	1.41233	1.44615	2.47492	1.58744	1.81819	2.77415	1.7044	3.42256	2.26981	2.34605	1.62551	2.35852	2.27806	2.75627	1.63577	1.91334	2.27322	1.33198	0
Xrra1	0.00232206	0.00446867	0.00116586	0.00160011	0.00332526	0.00108092	0.00581824	0.00150055	0.0024694	0.00175253	0.00443761	0.00315085	0.00234385	0.00235139	0.00196384	0	0.00223324	0.00236591	0.0100596	0.00601146	0.00111116	0	0.00939889	0	0
Rnf169	0.00411014	0.026349	0.0153679	0.0216918	0.0201531	0.00911053	0.0124451	0.0185015	0.0132052	0.0117721	0.0170567	0.0197229	0.012522	0.0289631	0.0182977	0.0372733	0.00596138	0.00955146	0.0174466	0.018845	0.0157629	0.0349823	0.010562	0	0
Chrdl2	0	0	0	0	0.000355944	0	0	0	0	0.000279388	0.000228252	0.00222735	0.00105294	0.00642951	0.000359852	0.0020487	0	0.00117935	0	0.00588851	0	0.0195644	0	0.0234487	0
Pold3	0.0643644	0.225032	0.0745864	0.141499	0.240117	0.147629	0.122116	0.144756	0.221785	0.130263	0.171476	0.432139	0.138099	0.180398	0.110795	0.149559	0.228054	0.118505	0.246753	0.163198	0.203301	0.199664	0.137166	0.107737	0
Lipt2	0.092979	0.28151	0.0926999	0.212156	0.267863	0.13833	0.153262	0.156565	0.225774	0.147641	0.240092	0.27651	0.175433	0.253237	0.170707	0.196004	0.160875	0.136415	0.319368	0.0484979	0.181342	0.300741	0.130763	0.202663	0
Kcne3	0.000379887	0.00695692	0.00169256	0.0294929	0.00830783	0.00201678	0.0195305	0.0154529	0.124162	0.00036258	0.160944	0.0341712	0.0271421	0.00869918	0.00139834	0.00506019	0.00163905	0.0018685	0.430939	0.00802105	0.00843251	0.00294106	0.0472046	0	0
Pgm2l1	0.00404225	0.0155448	0.0104628	0.0118806	0.0140337	0.00778897	0.00431131	0.00955199	0.0460016	0.00756686	0.0142595	0.0247915	0.0126212	0.024967	0.00871889	0.0387004	0.0108366	0.000814336	0.0639595	0.0620129	0.0230149	0.0346169	0.0206753	0.0591448	0
P4ha3	0	0	0	0	0	0	0	0	0.0018871	0	0.000529063	0.000580866	0	0.00141476	0	0.000929024	0	0	0	0	0	0	0	0	0
Ppme1	0.232306	0.353558	0.206926	0.352413	0.392962	0.266406	0.281002	0.176411	0.34869	0.260992	0.307671	0.35466	0.308705	0.306573	0.316812	0.309929	0.214639	0.400053	0.300573	0.165416	0.35234	0.358978	0.157661	0.372283	0
C2cd3	0.00488358	0.00945392	0.00835452	0.00788528	0.014739	0.0118206	0.0066473	0.00496152	0.00857128	0.00412721	0.0147144	0.0268721	0.0136148	0.012165	0.00444237	0.00475751	0.0104197	0.00807485	0.00435387	0.00333068	0.0247181	0.0103238	0.00472466	0	0
Ucp3	0	0	0.0016933	0	0.000252585	0	0.000397693	0	0	0.00162972	0.000545129	0.000498357	0	0.00649986	0	0	0.000638952	0	0	0.0175764	0	0	0.0126149	0	0
Ucp2	0.0605508	1.10493	0.137984	0.47842	0.706216	0.312434	0.25558	0.433915	1.56001	0.228581	0.668463	1.09918	0.369677	1.6892	0.4425	0.883976	0.455891	0.44419	0.994802	5.18545	0.412038	1.70947	2.42964	0.370838	3.1412
Dnajb13	0.000354582	0.00202972	0	0.000509489	0.00101864	0	0.00102759	0.000589518	0.00271402	0.00042695	0.000862844	0	0	0.000660073	0.000711449	0.00189534	0	0	0	0.0149085	0	0	0.0100516	0	0
Coa4	0.492841	0.323389	0.314157	0.373006	0.313201	0.265377	0.268948	0.220374	0.298361	0.512991	0.278934	0.301239	0.254669	0.35977	0.500512	0.243089	0.473797	0.287133	0.316909	0.217257	0.296579	0.196893	0.239317	0.233159	0
Mrpl48	0.642512	0.839057	0.523305	0.891193	1.0663	1.05744	1.03283	0.840871	0.751172	0.742775	0.658154	1.00344	0.631901	0.933921	0.916936	0.695165	0.847695	0.700035	0.502616	0.425439	0.650036	0.723635	0.648276	0.533792	0
Rab6a	0.401673	0.708507	0.350396	0.494109	0.544293	0.462279	0.499881	0.340378	0.694492	0.406863	0.56415	0.458656	0.506593	0.916893	0.57872	0.685339	0.429604	0.572394	0.853807	0.579672	0.689708	0.419053	0.520546	0.513778	0.064502
Plekhb1	0.0180313	0.124548	0.0196764	0.00103659	0.00772389	0.00324214	0.00328848	0.0273556	0.264426	0.0305422	0.0171151	0.0142605	0.0163147	0.0303403	0.03369	0.013285	0.0270584	0.0205015	0.0419801	0	0.0393924	0.0737403	0.0942786	0.0535201	0.0915676
Fam168a	0.0191063	0.0398484	0.0375832	0.0438527	0.0340227	0.0452338	0.0443571	0.0434074	0.0396664	0.0217428	0.0374805	0.0419358	0.0275418	0.0407332	0.0262971	0.0709727	0.0183892	0.0410791	0.0286597	0.0258141	0.0685774	0.0301145	0.0285804	0.0199375	0
Relt	0.000314178	0.00347925	0	0.000439614	0.0067538	0.00152446	0.000848798	0	0.00171988	0.00033817	0.00570636	0.0166602	0.000947356	0.00288242	0.00108854	0.0219958	0.00184426	0	0.0121582	0.212747	0	0.0226871	0.00187333	0.0675341	0
Arhgef17	0.00672155	0.0107553	0.015336	0.00452576	0.00920901	0.00971097	0.00479014	0.0163714	0.0154109	0.00783071	0.00900594	0.017212	0.00382186	0.0253227	0.0163207	0.0433925	0.00489644	0.0110764	0.00270226	0	0.00961247	0.0133141	0	0.00446902	0
P2ry6	0.000213547	0.000337729	0	0	0.00241086	0.00357163	0.000431345	0	0.000641278	0.000401264	0	0	0	0	0	0	0	0	0.0103372	0.22354	0	0	0	0.0333042	0
P2ry2	0.00101687	0.149588	0.00145208	0.00552168	0.0107911	0.0160966	0.00421709	0.0083911	0.105557	0.00740545	0.00680653	0.0133237	0.00662527	0.0308666	0.00514286	0.00583274	0.00497031	0.000799322	0.227908	0.174139	0.132273	0.0713948	0.124379	0.0895876	0
AABR07004888.1	0	0	0	0	0	0	0	0	0	0	0	0	0	0	0	0	0	0	0	0	0	0	0	0	0
Fchsd2	0.0872824	0.157767	0.0960088	0.0417972	0.0884178	0.0399291	0.0329483	0.0475757	0.119163	0.1738	0.0468493	0.0977182	0.0413147	0.160382	0.167914	0.351839	0.12494	0.0399199	0.389806	0.13001	0.0739311	0.14449	0.0704023	0.154761	0
AABR07004891.1	0	0	0	0	0	0	0	0	0	0	0	0	0	0	0	0	0	0	0	0	0	0	0	0	0
Atg16l2	0.0104283	0.0402858	0.00713665	0.0154741	0.0305896	0.0237052	0.0199166	0.0309273	0.0764785	0.0173512	0.0202636	0.0114752	0.0205409	0.0463052	0.0212033	0.102739	0.0224501	0.0832131	0.0507853	0.22115	0.0560302	0.0630833	0.05568	0.143233	0
Stard10	1.07725	1.7081	0.905461	0.940608	1.03824	0.890202	0.691799	0.831244	1.41131	1.66025	0.823406	0.813046	1.01607	0.866261	1.97933	0.165543	1.17091	0.862554	0.192968	0.588391	2.15266	0.548827	1.22844	0.153491	0.144832
Arap1	0.0542155	0.146123	0.064008	0.0986795	0.107152	0.148773	0.113153	0.119994	0.108584	0.0651204	0.126712	0.099091	0.105292	0.19929	0.0996242	0.651763	0.0597765	0.118074	0.394693	0.536694	0.18873	0.127681	0.104234	0.229292	0
Pde2a	0	0	0	0.00327673	0.00648673	0	0.00126464	0.00438418	0.00224297	0.000721772	0.00609746	0.0139035	0.00204188	0.00209319	0.000328926	0.108875	0	0	1.29562	0.103393	0	0.0103619	0	0.0332696	0
Art2b	0	0	0	0	0	0	0	0	0	0.000127957	0	0	0	0	0	0.000351356	0	0	0	0.125937	0	0	0	0	0
Clpb	0.398412	0.230051	0.323691	0.575865	0.376559	0.513584	0.586713	0.473601	0.325836	0.417308	0.413433	0.407603	0.555377	0.223384	0.298531	0.200381	0.422452	0.432042	0.20857	0.0992233	0.339302	0.130257	0.217052	0.142497	0
Phox2a	9.91948e-05	0.00269933	0	0.000292434	0.00170254	0	0	0	0.000245622	0	0	0.00046427	0.00148409	0	0.000707789	0.00118463	0.000526265	0	0	0	0	0	0	0	0
Inppl1	0.00696261	0.0167568	0.0108793	0.0164988	0.0210931	0.01438	0.0155832	0.027873	0.0233834	0.0164458	0.0203611	0.015915	0.0210628	0.045344	0.00377054	0.0273339	0.00838508	0.0191952	0.0111563	0.0114684	0.0107191	0.0459506	0.00966169	0.0175432	0
Folr2	0.00219946	0.00226989	0.00236211	0	0.00176057	0.00135392	0.000243953	0	0.000527315	0.00525006	0.00030886	0	0.00154309	0	0.0015617	0	0.000594253	0	0	0.179856	0	0.00767124	0.00125388	0	0
Folr1	8.28649	6.35871	4.77861	0.578445	0.933806	0.998135	0.217357	0.604855	1.09979	6.91219	1.0866	0.696204	2.98801	0.621016	7.88671	0.285316	6.13208	1.43242	0.235716	0.254746	4.56044	0.299938	0.314186	0.324089	0.138654
Anapc15	0.00770865	0.00846771	0.00371852	0.00407849	0.013971	0.0155677	0.0137629	0.00436296	0.00668045	0.00700123	0.00878341	0.0115225	0.0201441	0.00553602	0.005412	0.00903983	0.00718802	0.0224214	0.020217	0.00241012	0.00823306	0.00261125	0.00981154	0	0
Lrtomt	0	0.000683707	0	0	0	0	0	0	0	0	0	0	0	0	0	0	0	0	0	0	0	0	0	0	0
Lamtor1	1.64903	1.1928	0.940873	1.09863	1.21844	1.02142	0.960736	0.828057	1.04337	1.30985	0.822341	0.985977	1.20972	1.13369	1.4688	1.14237	1.36559	0.995481	1.23594	0.983573	1.12409	0.683168	1.13447	0.96868	0.0860347
Lrrc51	0.0150035	0.0137379	0.00834724	0.0219198	0.0112193	0.0142282	0.0152679	0.00875262	0.00818887	0.0132155	0.0134484	0.00621763	0.0300797	0.0341675	0.0151717	0.0328805	0.0165214	0.0381678	0.0445797	0	0.0118368	0.0196911	0.00583798	0.0392525	0
Numa1	0.186018	0.765295	0.240327	0.379388	0.631461	0.544736	0.479997	0.427146	0.522434	0.258424	0.534213	0.847365	0.424018	0.807841	0.369061	0.688373	0.376395	0.581086	0.743003	0.304377	0.782178	0.770029	0.333771	0.546571	0
Il18bp	0.0182191	0.0258193	0.0188245	0.0374325	0.0290581	0.0408145	0.0349374	0.0289782	0.0233586	0.0147027	0.0387246	0.0139243	0.0491692	0.0167554	0.0228142	0.0510575	0.0109333	0.0425605	0.284445	0.0830295	0.031692	0.028015	0.0129993	0.0519917	0
Rnf121	0.0943544	0.200631	0.070211	0.121381	0.204182	0.1053	0.112627	0.10724	0.230752	0.142816	0.135208	0.1954	0.104657	0.162398	0.166162	0.142753	0.167979	0.149736	0.175979	0.110377	0.0877058	0.0958462	0.144864	0.104924	0
LOC102549471	0.000215083	0.00123504	0.000237215	0.000790845	0.00196408	0.00140417	0.000707907	0.00667144	0.00242062	0.000962773	0.000439931	0.00301367	0.00195054	0	0.000859676	0	0.00129278	0	0.00155365	0	0	0	0.00173884	0	0
Art5	0.00012537	0.00146389	0	0	0	0	0	0	0.00191261	0.000741078	0.00101834	0.000369236	0.000710885	0	0.000424101	0	0	0	0	0	0	0.00227402	0.00118183	0	0
Art1	0	0.000275214	0	0	0	0	0	0	0.000220986	0.000357117	0	0	0	0.00145528	0	0	0	0	0	0	0	0	0	0	0
Chrna10	0.000114192	0	0	0	0	0	0	0	0.000573149	0.00221553	0	0	0	0	0	0	0	0	0	0	0	0	0	0	0
Nup98	0.235978	0.264264	0.209571	0.253735	0.266199	0.266312	0.262849	0.194397	0.284393	0.226192	0.286595	0.382083	0.31184	0.244285	0.276698	0.255504	0.317936	0.300764	0.264653	0.261975	0.320825	0.177453	0.186024	0.267551	0.0492652
Pgap2	0.0517182	0.253211	0.0640308	0.151215	0.20539	0.124002	0.132013	0.109989	0.4746	0.119223	0.158674	0.162115	0.209069	0.223659	0.137138	0.173375	0.0839064	0.128671	0.187151	0.270467	0.20957	0.222725	0.314362	0.103276	0
Rhog	0.129102	0.296306	0.123628	0.18833	0.217021	0.146519	0.152124	0.166684	0.321301	0.19183	0.184511	0.239262	0.133587	0.203415	0.196463	0.412023	0.187268	0.219109	0.643321	2.11849	0.255311	0.105088	0.241391	0.229427	0
Stim1	0.0229616	0.0658364	0.0244278	0.0665888	0.0508805	0.0238327	0.140334	0.0170343	0.0973376	0.0157894	0.0537218	0.0773244	0.266362	0.241446	0.0382157	0.179543	0.0507593	0.0299526	0.112151	0.229017	0.0745294	0.0513895	0.0610626	0.372756	0
Rrm1	0.258229	0.32073	0.247647	0.454562	0.694303	0.472898	0.330533	0.495309	0.5292	0.283098	0.400264	2.16513	0.250061	0.325568	0.333451	0.502	1.63442	0.206057	0.471613	0.562084	0.282511	0.346138	0.411276	0.347181	0.0266073
Olr39	0	0	0	0	0	0	0	0	0	0	0	0	0	0	0	0	0	0	0	0	0	0	0	0	0
Olr40	0	0	0	0	0	0	0	0	0	0	0	0	0	0	0	0	0	0	0	0	0	0	0	0	0
Olr41	0	0	0	0	0	0	0	0	0	0	0	0	0	0	0	0	0	0	0	0	0	0	0	0	0
Trim21	0.0493072	0.07882	0.0406268	0.0907764	0.0742241	0.101043	0.0981724	0.0892674	0.122757	0.0714031	0.101615	0.0570859	0.0921906	0.0749649	0.0728441	0.0757415	0.0495267	0.125066	0.349794	0.215827	0.0587207	0.109434	0.0493366	0.0338195	0.14145
Olr43	0	0	0	0	0	0	0	0	0	0	0	0	0	0	0	0	0	0	0	0	0	0	0	0	0
Olr44	0	0	0	0	0	0	0	0	0	0	0	0	0	0	0	0	0	0	0	0	0	0	0	0	0
Olr45	0	0	0	0	0	0	0	0	0	0	0	0	0	0	0	0	0	0	0	0	0	0	0	0	0
Olr46	0	0	0	0	0	0	0	0	0	0	0	0	0	0	0	0	0	0	0	0	0	0	0	0	0
AC098008.1	0	0	0	0	0	0.000388124	0	0	0.000765355	0	0.000466125	0	0	0.000773685	0	0	0	0	0	0	0	0	0	0	0
Olr47	0	0	0	0	0	0	0	0	0	0	0	0	0	0	0	0	0	0	0	0	0	0	0	0	0
Olr48	0	0	0	0	0	0	0	0	0	0	0	0	0	0	0	0	0	0	0	0	0	0	0	0	0
LOC684171	0	0	0	0	0	0	0	0	0	0	0	0	0	0	0	0	0	0	0	0	0	0	0	0	0
LOC684179	0	0	0	0	0	0	0	0	0	0	0	0	0	0	0	0	0	0	0	0	0	0	0	0	0
Trim68	0.00120442	0.00556904	0.00224499	0.00484119	0.00671913	0.00524341	0.00494618	0.00306473	0.00240029	0.00269193	0.00672293	0.00338245	0	0.00809441	0.00296535	0.000362944	0.00946497	0.00292716	0.00295318	0.000975827	0.00836556	0.00310894	0.00134695	0.0126497	0
LOC684208	0	0	0	0	0	0	0	0	0	0	0	0	0	0	0	0	0	0	0	0	0	0	0	0	0
Olr63	0	0	0	0	0	0	0	0	0	0	0	0	0	0	0	0.00354472	0	0	0	0	0	0	0	0	0
Olr62	0	0	0	0	0	0	0	0	0	0	0	0	0	0	0	0	0	0	0	0	0	0	0	0	0
Olr61	0	0	0	0	0	0	0	0	0	0	0	0	0	0	0	0	0	0	0	0	0	0	0	0	0
Olr60	0	0	0	0	0	0	0	0	0	0	0	0	0	0	0	0	0	0	0	0	0	0	0	0	0
Olr59	0	0	0	0	0	0	0	0	0	0.000559198	0	0.000469098	0.00081703	0	0	0.0321048	0	0	0	0	0	0	0	0.244321	0
Olr57	0	0	0	0	0	0	0	0	0	0	0	0	0	0	0	0	0	0	0	0	0	0	0	0	0
Olr56	0	0	0	0	0	0	0	0	0	0	0	0	0	0	0	0	0	0	0	0	0	0	0	0	0
AC096030.2	0	0	0	0	0	0	0	0	0	0	0	0	0	0	0	0	0	0	0	0	0	0	0	0	0
Olr53	0	0	0	0	0	0	0	0	0	0	0	0	0	0	0	0	0	0	0	0	0	0	0	0	0
LOC684170	0	0	0	0	0	0	0	0	0	0	0	0	0	0	0	0	0	0	0	0	0	0	0	0	0
LOC100912515	0	0	0	0	0	0	0	0	0	0	0	0	0	0	0	0	0	0	0	0	0	0	0	0	0
Olr50	0	0	0	0	0	0	0	0	0	0	0	0	0	0	0	0	0	0	0	0	0	0	0	0	0
Olr49	0	0	0	0	0	0	0	0	0	0	0	0	0	0	0	0	0	0	0	0	0	0	0	0	0
LOC684376	0	0	0	0	0	0	0	0	0	0	0	0	0	0	0	0	0	0	0	0	0	0	0	0	0
Olfr574	0	0	0	0	0	0	0	0	0	0	0	0	0	0	0	0	0	0	0	0	0	0	0	0	0
Olr67	0	0	0	0	0	0	0	0	0	0	0	0	0	0	0	0	0	0	0	0	0	0	0	0	0
Olr68	0	0	0	0	0	0	0	0	0	0	0	0	0	0	0	0	0	0	0	0	0	0	0	0	0
Olr69	0	0	0	0	0	0	0	0	0	0	0	0	0	0	0	0	0	0	0	0	0	0	0	0	0
Olr70	0	0	0	0	0	0	0	0	0	0	0	0	0	0	0	0	0	0	0	0	0	0	0	0	0
Olr72	0	0	0	0	0	0	0	0	0	0	0	0	0	0	0	0	0	0	0	0	0	0	0	0	0
Olr74	0	0	0	0	0	0	0	0	0	0	0	0	0	0	0	0	0	0	0	0	0	0	0	0	0
Olr75	0	0	0	0	0	0	0	0	0	0	0	0	0	0	0	0	0	0	0	0	0	0	0	0	0
Olr77	0	0	0	0	0	0	0	0	0	0	0	0	0	0	0	0	0	0	0	0	0	0	0	0	0
Olr78	0	0	0	0	0	0	0	0	0	0	0	0	0	0	0	0	0	0	0	0	0	0	0	0	0
Olr79	0	0	0	0	0	0	0	0	0	0	0	0	0	0	0	0	0	0	0	0	0	0	0	0	0
Olr80	0	0	0	0	0	0	0	0	0	0	0	0	0	0	0	0	0	0	0	0	0	0	0	0	0
Olr81	0	0	0	0	0	0	0	0	0	0	0	0	0	0	0	0	0	0	0	0	0	0	0	0	0
Olr82	0	0	0	0	0	0	0	0	0	0	0	0	0	0	0	0	0	0	0	0	0	0	0	0	0
Olr83	0	0	0	0	0	0	0	0	0	0	0	0	0	0	0	0	0	0	0	0	0	0	0	0	0
Olr84	0	0	0	0	0	0	0	0	0	0	0	0	0	0	0	0	0	0	0	0	0	0	0	0	0
Olr85	0	0	0	0	0	0	0	0	0	0	0	0	0	0	0	0	0	0	0	0	0	0	0	0	0
Olr86	0	0	0	0	0	0	0	0	0	0	0	0	0	0	0	0	0	0	0	0	0	0	0	0	0
Olr87	0	0	0	0	0	0	0	0	0	0	0	0	0	0	0	0	0	0	0	0	0	0	0	0	0
Olr88	0	0	0	0	0	0	0	0	0	0	0	0	0	0	0	0	0	0	0	0	0	0	0	0	0
Olr89	0	0	0	0	0	0	0	0	0	0	0	0	0	0	0	0	0	0	0	0	0	0	0	0	0
Olr91	0	0	0	0	0	0	0	0	0	0	0	0	0	0	0	0	0	0	0	0	0	0	0	0	0
Olr92	0	0	0	0	0	0	0	0	0	0	0	0	0	0	0	0	0	0	0	0	0	0	0	0	0
Olr93	0	0	0	0	0	0	0	0	0	0	0	0	0	0	0	0	0	0	0	0	0	0	0	0	0
Olr94	0	0	0	0	0	0	0	0	0	0	0	0	0	0	0	0	0	0	0	0	0	0	0	0	0
Olr95	0	0	0	0	0	0	0	0	0	0	0	0	0	0	0	0	0	0	0	0	0	0	0	0	0
Olr96	0	0	0	0	0	0	0	0	0	0	0	0	0	0	0	0	0	0	0	0	0	0	0	0	0
Olr97	0	0	0	0	0	0	0	0	0	0	0	0	0	0	0	0	0	0	0	0	0	0	0	0	0
Olr98	0	0	0	0	0	0	0	0	0	0	0	0	0	0	0	0	0	0	0	0	0	0	0	0	0
AC129004.1	0	0	0	0	0	0	0	0	0	0	0	0	0	0	0	0	0	0	0	0	0	0	0	0	0
Olr101	0	0	0	0	0	0	0	0	0	0	0	0	0	0	0	0	0	0	0	0	0	0	0	0	0
Olr103	0	0	0	0	0	0	0	0	0	0	0	0	0	0	0	0	0	0	0	0	0	0	0	0	0
Olr104	0	0	0	0	0	0	0	0	0	0	0	0	0	0	0	0	0	0	0	0	0	0	0	0	0
Olr105	0	0	0	0	0	0	0	0	0	0	0	0	0	0	0	0	0	0	0	0	0	0	0	0	0
Olr106	0	0	0	0	0	0	0	0	0	0	0	0	0	0	0	0	0	0	0	0	0	0	0	0	0
Olr107	0	0	0	0	0	0	0	0	0	0	0	0	0	0	0	0	0	0	0	0	0	0	0	0	0
Olr108	0	0	0	0	0	0	0	0	0	0	0	0	0	0	0	0	0	0	0	0	0	0	0	0	0
Olr109	0	0	0	0	0	0	0	0	0	0	0	0	0	0	0	0	0	0	0	0	0	0	0	0	0
Olr110	0	0	0	0	0	0	0	0	0	0	0	0	0	0	0	0	0	0	0	0	0	0	0	0	0
AC107531.3	0	0.00167873	0	0.000148052	0.000393062	0	0	0	0.000917472	0.00015841	0	0.00224759	0	0	0	0	0	0	0	0	0	0	0	0	0
Olr113	0	0	0	0	0	0	0	0	0	0	0	0	0	0	0	0	0	0	0	0	0	0	0	0	0
Olr114	0	0	0	0	0	0	0	0	0	0	0	0	0	0	0	0	0	0	0	0	0	0	0	0	0
Olr115	0	0	0	0	0	0	0	0	0	0	0	0	0	0	0	0	0	0	0	0	0	0	0	0	0
Olr119	0	0	0	0	0	0	0	0	0	0	0	0	0	0	0	0	0	0	0	0	0	0	0	0	0
Olr120	0	0	0	0	0	0	0	0	0	0	0	0	0	0	0	0	0	0	0	0	0	0	0	0	0
Olr121	0	0	0	0	0	0	0	0	0	0	0	0	0	0	0	0	0	0	0	0	0	0	0	0	0
Olr122	0	0	0	0	0	0	0	0	0	0	0	0	0	0	0	0	0	0	0	0	0	0	0	0	0
AC107531.1	0	0	0	0	0	0	0	0	0	0	0	0	0	0	0	0	0	0	0	0	0	0	0	0	0
Olr124	0	0	0	0	0	0	0	0	0	0	0	0	0	0	0	0	0	0	0	0	0	0	0	0	0
Olr125	0	0	0	0	0	0	0	0	0	0	0	0	0	0	0	0	0	0	0	0	0	0	0	0	0
Olr126	0	0	0	0	0	0	0	0	0	0	0	0	0	0	0	0	0	0	0	0	0	0	0	0	0
Olr127	0	0	0	0	0	0	0	0	0	0	0	0	0	0	0	0	0	0	0	0	0	0	0	0	0
LOC103694854	0	0	0	0	0	0	0	0	0	0	0	0	0	0	0	0	0	0	0	0	0	0	0	0	0
LOC689064	0	0.000289669	0.00182855	0.000238249	0.000284454	0	0	0	0.000578729	0.00056965	0	0.00039233	0	0.00057309	0	0.00468415	0	0	0	0	0	0	0	0	1.84348
LOC100134871	0.147585	0.29374	3.04358	1.36363	0.753194	0.430894	0.451704	3.90249	0.635762	0.499385	0.29441	0.864303	0.0332271	0.117649	0.0637359	3.98064	0.158737	2.50813	5.24518	0.187493	0.0420719	0.1473	0.129371	0.0483119	3477.97
Hbb	0.00490655	0.0148844	0.167814	0.0501317	0.0417524	0.0160017	0.020742	0.151867	0.0349818	0.0177837	0.009802	0.0349786	0.0017263	0.00522817	0.00165026	0.214277	0.00920177	0.147208	0.303943	0.0100333	0.00169025	0.0327706	0.00778248	0	155.521
Hbg1	0	0	0	0	0	0	0	0	0	0	0	0	0	0	0	0	0	0	0	0.00418061	0	0	0	0	0
Hbe2	0	0	0	0	0	0	0	0	0	0	0	0	0	0	0	0	0	0	0	0	0	0	0	0	0
Hbe1	0	0	0	0	0	0	0.000284979	0	0	0	0.000513506	0	0	0	0	0	0	0	0	0.000836122	0	0	0	0	0.064502
Olr129	0	0	0	0	0	0	0	0	0	0	0	0	0	0	0	0	0	0	0	0	0	0	0	0	0
Olr130	0	0	0	0	0	0	0	0	0	0	0	0	0	0	0	0	0	0	0	0	0	0	0	0	0
Olr131	0	0	0	0	0	0	0	0	0	0	0	0	0	0	0	0	0	0	0	0	0	0	0	0	0
Olr132	0	0	0	0	0	0	0	0	0	0	0	0	0	0	0	0	0	0	0	0	0	0	0	0	0
Olr135	0	0	0	0	0	0	0	0	0	0	0	0	0	0	0	0	0	0	0	0	0	0	0	0	0
Olr136	0	0	0	0	0	0	0	0	0	0	0	0	0	0	0	0	0	0	0	0	0	0	0	0	0
LOC499219	0	0	0	0	0	0	0	0	0	0	0	0	0	0	0	0	0	0	0	0	0	0	0	0	0
Olr137	0	0	0	0	0	0	0	0	0	0	0	0	0	0	0	0	0	0	0	0	0	0	0	0	0
Olr139	0	0	0	0	0	0	0	0	0	0	0	0	0	0	0	0	0	0	0	0	0	0	0	0	0
Olr140	0	0	0	0	0	0	0	0	0	0	0	0	0	0	0	0	0	0	0	0	0	0	0	0	0
Olr141	0	0	0	0	0	0	0	0	0	0	0	0	0	0	0	0	0	0	0	0	0	0	0	0	0
Olr142	0	0	0	0	0	0	0	0	0	0	0	0	0	0	0	0	0	0	0	0	0	0	0	0	0
Olr143	0	0	0	0	0	0	0	0	0	0	0	0	0	0	0	0	0	0	0	0	0	0	0	0	0
Olr144	0	0	0	0	0	0	0	0	0	0	0	0	0	0	0	0	0	0	0	0	0	0	0	0	0
Olr145	0	0	0	0	0	0	0	0	0	0	0	0	0	0	0	0	0	0	0	0	0	0	0	0	0
Olr148	0	0	0	0	0	0	0	0	0	0	0	0	0	0	0	0	0	0	0	0	0	0	0	0	0
RGD1562433	0	0	0	0	0	0	0	0	0	0	0	0	0	0	0	0	0	0	0	0	0	0	0	0	0
Ubqln3	0	0	0	0	0	0	0	0	0	0	0	0	0	0	0	0	0	0	0	0	0	0	0	0	0
Ubqlnl	0	0	0	0	0	0	0	0	0	0	0	0	0	0	0	0	0	0	0	0	0	0	0	0	0
RGD1310717	0	0	0	0	0	0	0	0	0	0	0	0	0	0	0	0	0	0	0	0	0	0	0	0	0
Olr149	0	0	0	0	0	0	0	0	0	0	0	0	0	0	0	0	0	0	0	0	0	0	0	0	0
Olr150	0	0	0	0	0	0	0	0	0	0	0	0	0	0	0	0	0	0	0	0	0	0	0	0	0
Trim6	0.000594915	0.00682754	0.000840074	0.00372679	0.00426036	0.00128742	0.00116271	0	0.00400544	0.00148507	0.00973766	0.00581678	0.00511826	0.0123407	0.00636458	0.0110328	0.00381653	0.00525311	0	0.00100087	0	0	0.0435215	0	0
Trim34	0.0289244	0.104212	0.0383852	0.085078	0.0940898	0.104196	0.11549	0.0751722	0.122617	0.0482767	0.102594	0.0486426	0.0960647	0.0882256	0.0441715	0.109296	0.0452088	0.080878	0.309448	0.215573	0.0792823	0.0980451	0.0802522	0.00642632	0
Trim5	0.0573	0.135564	0.0588127	0.101407	0.0804557	0.11763	0.117683	0.0819245	0.128144	0.054255	0.0991255	0.0622423	0.14615	0.176704	0.0711396	0.163743	0.0590357	0.118883	0.349309	0.415868	0.085456	0.156031	0.095779	0.107615	0
Trim30c	0	0.00021524	0.000729454	0.00381696	0.00217924	0.00200552	0.00146368	0.00083556	0.002543	0	0.00190297	0.000548144	0.00347539	0	0	0.00260265	0	0.00404427	0.0164883	0.0820551	0.00199433	0	0.00396336	0	0
Olr152	0	0	0	0	0	0.000747141	0	0	0	0	0	0	0	0	0	0	0	0	0	0	0	0	0	0	0
Olr153	0	0.000802047	0	0	0	0	0	0	0	0	0	0	0	0	0	0	0	0	0	0	0	0	0	0	0
Olr154	0	0.00516368	0	0	0	0.000443083	0	0	0	0	0	0	0.000998553	0	0	0	0	0	0	0	0	0	0	0	0
Olr155	0	0.000915306	0	0	0	0.000291901	0	0	0	0.000279808	0	0	0	0	0	0	0	0	0	0	0	0	0	0	0
Olr156	0	0	0	0	0	0	0	0	0	0	0	0	0	0	0	0	0	0	0	0	0	0	0	0	0
Olfr656	0	0.000763875	0	0	0	0.000817109	0	0	0.000197369	0	0	0	0	0	0	0	0	0	0	0	0	0	0	0	0
Olr158	0	0.00110602	0	0	0	0	0	0	0	0	0	0	0	0	0	0	0	0	0	0	0	0	0	0	0
Olr159	0	0	0	0	0	0	0	0	0	0	0	0	0	0	0	0	0	0	0	0	0	0	0	0	0
Olr160	0	0.000250044	0	0	0	0	0	0	0	0	0	0	0	0	0	0	0	0	0	0	0	0	0	0	0
Olr161	0	0	0	0	0	0	0	0	0	0	0	0	0	0	0	0	0	0	0	0	0	0	0	0	0
Olr162	0	0	0	0	0	0	0	0	0	0	0	0	0	0	0	0	0	0	0	0	0	0	0	0	0
Olr163	0	0	0	0	0	0	0	0	0	0	0	0	0	0	0	0	0	0	0	0	0	0	0	0	0
LOC100910107	0	0	0	0	0	0	0	0	0	0	0	0	0	0	0	0	0	0	0	0	0	0	0	0	0
Olr164	0	0.000145389	0	0	0	0	0	0	0	0	0	0	0	0	0	0	0	0	0	0	0	0	0	0	0
Olr165	0	0	0	0	0	0	0	0	0	0	0	0	0	0	0	0	0	0	0	0	0	0	0	0	0
Olr167	0	0	0	0	0	0	0	0	0	0	0	0	0	0	0	0	0	0	0	0	0	0	0	0	0
Olr179	0	0	0	0	0	0	0	0	0	0	0	0	0	0	0	0	0	0	0	0	0	0	0	0	0
Olr180	0	0	0	0	0	0	0	0	0	0	0	0	0	0	0	0	0	0	0	0	0	0	0	0	0
Olr181	0	0	0	0	0	0	0	0	0	0	0	0	0	0	0	0	0	0	0	0	0	0	0	0	0
Olr183	0	0	0	0	0	0	0	0	0	0	0	0	0	0	0	0	0	0	0	0	0	0	0	0	0
Olr184	0	0	0	0	0	0	0	0	0	0	0	0	0	0	0	0	0	0	0	0	0	0	0	0	0
Olr185	0	0	0	0	0	0	0	0	0	0	0	0	0	0	0	0	0	0	0	0	0	0	0	0	0
Olr186	0	0	0	0	0	0	0	0	0	0	0	0	0	0	0	0	0	0	0	0	0	0	0	0	0
Olr188	0	0	0	0	0	0	0	0	0	0	0	0	0	0	0	0	0	0	0	0	0	0	0	0	0
Olr189	0	0	0	0	0	0	0	0	0	0	0	0	0	0	0	0	0	0	0	0	0	0	0	0	0
Olr190	0	0	0	0	0	0	0	0	0	0	0	0	0	0	0	0	0	0	0	0	0	0	0	0	0
AC107331.1	0	0	0	0	0	0	0	0	0	0	0	0	0	0	0	0	0	0	0	0	0	0	0	0	0
Olr193	0	0	0	0	0	0	0	0	0	0	0	0	0	0	0	0	0	0	0	0	0	0	0	0	0
Olr194	0	0	0	0	0	0	0	0	0	0	0	0	0	0	0	0	0	0	0	0	0	0	0	0	0
Olr196	0	0	0	0	0	0	0	0	0	0	0	0	0	0	0	0	0	0	0	0	0	0	0	0	0
Olr197	0	0	0	0	0	0	0	0	0	0	0	0	0	0	0	0	0	0	0	0	0	0	0	0	0
Olr198	0	0	0	0	0	0	0	0	0	0	0	0	0	0	0	0	0	0	0	0	0	0	0	0	0
Olr199	0	0	0	0	0	0	0	0	0	0	0	0	0	0	0	0	0	0	0	0	0	0	0	0	0
Olr200	0	0	0	0	0	0	0	0	0	0	0	0	0	0	0	0	0	0	0	0	0	0	0	0	0
Olr201	0	0	0	0	0	0	0	0	0	0	0	0	0	0	0	0	0	0	0	0	0	0	0	0	0
Olr202	0	0	0	0	0	0	0	0	0	0	0	0	0	0	0	0	0	0	0	0	0	0	0	0	0
LOC686660	0	0	0	0	0	0	0	0	0	0	0	0	0	0	0	0	0	0	0	0	0	0	0	0	0
Fam160a2	0.0662187	0.103517	0.0660069	0.0825897	0.0892181	0.078149	0.104267	0.0750461	0.112991	0.0766048	0.105086	0.0964097	0.0974024	0.0841143	0.0889516	0.0633207	0.0753386	0.097712	0.0892801	0.0956979	0.0789747	0.0597343	0.0636333	0.0487154	0
RGD1561034	9.31932e-05	0	0	0	0.000827168	0	0.000162139	0	0	0	0	0.000879535	0	0	0	0	0	0	0	0	0	0	0	0	0
Cnga4	0	0	0	0	0	0	0	0	0	0	0.000741216	0	0.000356883	0	0	0	0	0	0	0.00396827	0	0	0	0	0
Cckbr	0.000652566	0.000204152	0.000300149	0	0	0.000582262	0	0	0.000304966	0.000220594	0	0	0	0	0.00131506	0	0	0	0	0	0	0	0	0	0
Cavin3	0.0166389	0.391275	0.0402467	0.0154861	0.0602005	0.0146216	0.0178415	0.0743364	0.183937	0.0678253	0.0273272	0.139445	0.0133348	1.59351	0.29324	2.60157	0.112046	0.0150184	9.18674	0.034155	0.069373	0.292341	1.34706	9.7982	0
Smpd1	0.524845	1.11687	0.387071	0.748646	0.60878	0.714837	0.646431	0.367732	0.769753	0.540548	0.647417	0.445229	0.65012	0.854264	0.672894	0.597671	0.53554	0.612936	0.778032	0.412485	0.650466	0.39047	0.366927	0.309844	0
Apbb1	0.0384667	0.300009	0.0491741	0.161481	0.280125	0.195351	0.154956	0.127815	0.192517	0.0854723	0.152755	0.219075	0.029724	0.197552	0.122493	0.262544	0.0783134	0.138893	0.115372	0.0394855	0.199566	0.139074	0.0287383	0.375515	0
Hpx	0.00208001	0.0133191	0.00289712	0.00175611	0.00246542	0.00297477	0.0043192	0.00377006	0.00304699	0.00171795	0.00174812	0.000573835	0.00259508	0.00392894	0.00764566	0.0087425	0.00187552	0.00107179	0.00677329	0.00163309	0.00662543	0.0118279	0.0100228	0	0
Trim3	0.148443	0.242924	0.134579	0.0728311	0.112035	0.121125	0.0941432	0.0935293	0.0811291	0.148778	0.0728612	0.0842511	0.0712641	0.119596	0.152494	0.122835	0.118277	0.0808506	0.283199	0.059423	0.122855	0.0920503	0.144622	0.190412	0
Arfip2	0.301198	0.653921	0.295588	0.394013	0.493609	0.446615	0.373338	0.478961	0.435503	0.38472	0.353965	0.486741	0.300474	0.593418	0.445706	0.446432	0.327885	0.36414	0.600099	0.282185	0.381007	0.521446	0.370934	0.289551	0.044387
Timm10b	0.647078	0.694819	0.461407	0.621649	0.734082	0.549495	0.579164	0.492506	0.670821	0.74723	0.557715	0.678768	0.495306	0.686128	0.87686	0.405033	0.616244	0.658738	0.422791	0.321689	0.561541	0.456789	0.735592	0.465884	0.0650001
Dnhd1	0.00321793	0.00925376	0.0106527	0.0081902	0.00603865	0.00953035	0.00658822	0.0159176	0.00608304	0.00380136	0.00485487	0.00975233	0.0103967	0.00726537	0.00457269	0.00644768	0.00302273	0.00217506	0.0104884	0.0093561	0.0299742	0.0178673	0.0174222	0	0
Rrp8	0.0309586	0.0901551	0.0208044	0.077945	0.102923	0.0726849	0.0782809	0.0770588	0.0838543	0.0387543	0.0710407	0.112546	0.0563942	0.0638405	0.058319	0.0576028	0.0425099	0.0611154	0.0808534	0.0458832	0.0843652	0.0514163	0.0346723	0.0302813	0.048123
Ilk	0.549192	1.3264	0.411803	0.884257	1.11547	0.776229	0.82981	0.779779	0.949626	0.700426	0.838282	1.08209	0.608234	2.28205	1.05807	2.4569	0.703427	0.83214	1.13963	0.813503	0.938969	0.780589	0.716925	3.65818	0.0561687
Taf10	1.56816	1.64195	1.13173	1.23804	1.68837	1.30155	1.08131	1.28314	1.64439	1.93002	1.06041	2.15606	1.18891	1.69894	1.96271	0.818493	2.23157	1.35789	1.38973	1.54687	1.44367	1.48459	1.72579	0.94565	0.229513
Tpp1	0.931301	0.572418	0.765612	0.435783	0.478136	0.486627	0.413673	0.308043	0.42573	0.625189	0.407276	0.359047	0.500035	0.606858	0.764988	0.337293	0.643436	0.496993	0.381789	0.50202	0.572904	0.253124	0.319268	0.36169	0.0470471
Dchs1	0.00230997	0.0801161	0.00208847	0.0125457	0.0697701	0.00532796	0.00124835	0.00962109	0.00352528	0.00399595	0.013631	0.11829	0.00635412	0.146352	0.0226051	0.258427	0.0170917	0.00604079	0.52978	0.0368399	0.00120934	0.342954	0.0028837	0.0727071	0
Mrpl17	1.27425	1.90557	0.860905	1.92715	2.16064	1.48941	1.5953	1.42189	1.99394	1.54494	1.62874	1.80757	1.2873	2.2056	2.01317	1.8212	1.40467	1.43003	2.79751	1.19564	1.37686	1.41589	1.83137	2.15912	0
LOC100911839	0	0	0	0	0	0	0	0	0	0	0	0	0	0	0	0	0	0	0	0	0	0	0	0	0
Olr208	0	0	0	0	0	0	0	0	0	0	0	0	0	0	0	0	0	0	0	0	0	0	0	0	0
Olr209	0	0	0	0	0	0	0	0	0	0	0	0	0	0	0	0	0	0	0	0	0	0	0	0	0
Olr210	0	0	0	0	0	0	0	0	0	0	0	0	0	0	0	0	0	0	0	0	0	0	0	0	0
Olr211	0	0	0	0	0	0	0	0	0	0	0	0	0	0	0	0	0	0	0	0	0	0	0	0	0
Olr213	0	0	0	0	0	0	0	0	0	0	0	0	0	0	0	0	0	0	0	0	0	0	0	0	0
Olr214	0	0	0	0	0	0	0	0	0	0	0	0	0	0	0	0	0	0	0	0	0	0	0	0	0
Olr215	0	0	0	0	0	0	0	0	0	0	0	0	0	0	0	0	0	0	0	0	0	0	0	0	0
Olr217	0	0	0	0	0	0	0	0	0	0	0	0	0	0	0	0	0	0	0	0	0	0	0	0	0
Olr218	0	0	0	0	0	0	0	0	0	0	0	0	0	0	0	0	0	0	0	0	0	0	0	0	0
Olr219	0.000137502	0	0	0	0	0	0	0	0	0	0	0	0	0	0	0	0	0	0	0	0	0	0	0	0
Olr221	0	0	0	0	0	0	0	0	0	0	0	0	0	0	0	0	0	0	0	0	0	0	0	0	0
Olr222	0	0	0	0	0	0	0	0	0	0	0	0	0	0	0	0	0	0	0	0	0	0	0	0	0
Olr223	0	0	0	0	0	0	0	0	0	0	0	0	0	0	0	0	0	0	0	0	0	0	0	0	0
Olr224	0	0	0	0	0	0	0	0	0	0	0	0	0	0	0	0	0	0	0	0	0	0	0	0	0
LOC100911376	0	0	0	0	0	0	0	0	0	0	0	0	0	0	0	0	0	0	0	0	0	0	0	0	0
Olr227	0	0	0	0	0	0	0	0	0	0	0	0	0	0	0	0	0	0	0	0	0	0	0	0	0
Olr229	0	0	0	0	0	0	0	0	0	0	0	0	0	0	0	0	0	0	0	0	0	0	0	0	0
Olr230	0	0	0	0	0	0	0	0	0	0	0	0	0	0	0	0	0	0	0	0	0	0	0	0	0
Olr231	0	0	0	0	0	0	0	0	0	0	0	0	0	0	0	0	0	0	0	0	0	0	0	0	0
Olr232	0	0	0	0	0	0	0	0	0	0	0	0	0	0	0	0	0	0	0	0	0	0	0	0	0
Olr233	0	0	0	0	0	0	0	0	0	0	0	0	0	0	0	0	0	0	0	0	0	0	0	0	0
Olr234	0	0	0	0	0	0	0	0	0	0	0	0	0	0	0	0	0	0	0	0	0	0	0	0	0
Nlrp14	0	0	0	0	0	0	0	0	0	0	0	0	0	0	0	0	0	0	0	0	0	0	0	0	0
AABR07004947.1	0	0	0	0	0	0	0	0	0	0	0	0	0	0	0	0	0	0	0	0	0	0	0	0	0
Syt9	0	0.00281141	0.000370516	0	0.0023838	0.00202195	0.000650629	0.00412703	0.00422927	0.000428917	0.000928682	0.000930991	0.000467057	0	0	0	0	0	0	0	0	0	0.000978703	0	0
Olfml1	0.995576	0.02937	0.751182	0.0188419	0.0131758	0.0170173	0.0119726	0.0373812	0.0111229	0.423985	0.0110794	0.012306	0.0335929	0.0764592	0.452612	0.318065	0.609519	0.021554	0.0250528	0.0315031	0.0145483	0.0089931	0.00586719	0.272552	0
Ppfibp2	0.185782	0.136342	0.136228	0.0147665	0.0109476	0.0145265	0.0158813	0.0326375	0.0513614	0.194847	0.0316443	0.0129518	0.327994	0.07631	0.169371	0.067225	0.180035	0.00561801	0.00877233	0.0622113	0.0157145	0.0181901	0.337576	0.0371085	0
Cyb5r2	0.00896537	0.0270174	0.00557438	0.000448576	0.00276264	0.00416162	0.00687074	0.0109266	0.0309448	0.0141288	0.00523889	0.00745833	0.00322705	0.60145	0.00926152	0.0175444	0.00713256	0.00869635	0.00109796	0	0.00561911	0	0.0428872	0.011112	0
LOC499235	0.386316	0.365634	0.355598	0.546242	0.512685	0.599197	0.853344	0.40114	0.311623	0.442278	0.345146	0.555891	0.25629	0.344979	0.502654	0.234969	0.48398	0.571256	0.276981	0.319539	0.670333	0.246116	0.322683	0.383855	0
Ovch2	0	0	0	0	0	0	0	0	0	0	0	0	0	0	0	0	0	0	0	0	0	0	0	0	0
Olr235	0	0	0	0	0	0	0	0	0	0	0	0	0	0	0	0	0	0	0	0	0	0	0	0	0
Olr237	0	0	0	0	0	0	0	0	0	0	0	0	0	0	0	0	0	0	0	0	0	0	0	0	0
Olr239	0	0	0	0	0	0	0	0	0	0	0	0	0	0	0	0	0	0	0	0	0	0	0	0	0
Olr240	0	0	0	0	0	0	0	0	0	0	0	0	0	0	0	0	0	0	0	0	0	0	0	0	0
Olr241	0	0	0	0	0	0	0	0	0	0	0	0	0	0	0	0	0	0	0	0	0	0	0	0	0
Olr242	0	0	0	0	0	0	0	0	0	0	0	0	0	0	0	0	0	0	0	0	0	0	0	0	0
Olr244	0	0	0	0	0	0	0	0	0	0	0	0	0	0	0	0	0	0	0	0	0	0	0	0	0
Olr245	0	0	0	0	0	0	0	0	0	0	0	0	0	0	0	0	0	0	0	0	0	0	0	0	0
Olr246	0	0	0	0	0	0	0	0	0	0	0	0	0	0	0	0	0	0	0	0	0	0	0	0	0
Olr247	0	0	0	0	0	0	0	0	0	0	0	0	0	0	0	0	0	0	0	0	0	0	0	0	0
RGD1562400	0	0	0	0	0	0	0	0	0	0	0	0	0	0	0	0	0	0	0	0	0	0	0	0	0
Olr250	0	0	0	0	0	0	0	0	0	0	0	0	0	0	0	0	0	0	0	0	0	0	0	0	0
Olr251	0	0	0	0	0	0	0	0	0	0	0	0	0	0	0	0	0	0	0	0	0	0	0	0	0
Olr252	0	0	0	0	0	0	0	0	0	0	0	0	0	0	0	0	0	0	0	0	0	0	0	0	0
LOC103690410	0	0	0	0	0	0	0	0	0	0	0	0	0	0	0	0	0	0	0	0	0	0	0	0	0
Olr255	0	0	0	0	0	0	0	0	0	0	0	0	0	0	0	0	0	0	0	0	0	0	0	0	0
Olr257	0	0	0	0	0	0	0	0	0	0	0	0	0	0	0	0	0	0	0	0	0	0	0	0	0
Olr259	0	0	0	0	0	0	0	0	0	0	0	0	0	0	0	0	0	0	0	0	0	0	0	0	0
Olr260	0	0	0	0	0	0	0	0	0	0	0	0	0	0	0	0	0	0	0	0	0	0	0	0	0
Olr262	0	0	0	0	0	0	0	0	0	0	0	0	0	0	0	0	0	0	0	0	0	0	0	0	0
Olr263	0	0	0	0	0	0	0	0	0	0	0	0	0	0	0	0	0	0	0	0	0	0	0	0	0
Olr264	0	0	0	0	0	0	0	0	0	0	0	0	0	0	0	0	0	0	0	0	0	0	0	0	0
Olr267	0	0	0	0	0	0	0	0	0	0	0	0	0	0	0	0	0	0	0	0	0	0	0	0	0
Olr268	0	0	0	0	0	0	0	0	0	0	0	0	0	0	0	0	0	0	0	0	0	0	0	0	0
Olr270	0	0	0	0	0	0	0	0	0	0	0	0	0	0	0	0	0	0	0	0	0	0	0	0	0
Olr271	0	0	0	0	0	0	0	0	0	0	0	0	0	0	0	0	0	0	0	0	0	0	0	0	0
Olr272	0	0	0	0	0	0	0	0	0	0	0	0	0	0	0	0	0	0	0	0	0	0	0	0	0
AABR07004960.1	0	0	0	0	0	0	0	0	0	0	0	0	0	0	0	0	0	0	0	0	0	0	0	0	0
LOC687082	0	0	0	0	0	0	0	0	0	0	0	0	0	0	0	0	0	0	0	0	0	0	0	0	0
Olr1875	0	0	0	0	0	0	0	0	0	0	0	0	0	0	0	0	0	0	0	0	0	0	0	0	0
Olr276	0	0	0	0	0	0	0	0	0	0	0	0	0	0	0	0	0	0	0	0	0	0	0	0	0
AABR07004966.1	0	0	0	0	0	0	0	0	0	0	0	0	0	0	0	0	0	0	0	0	0	0	0	0	0
Olr278	0	0	0	0	0	0	0	0	0	0	0	0	0	0	0	0	0	0	0	0	0	0	0	0	0
AABR07004975.1	0	0	0	0	0	0	0	0	0	0	0	0	0	0	0	0	0	0	0	0	0	0	0	0	0
LOC687119	0	0	0	0	0	0	0	0	0	0	0	0	0	0	0	0	0	0	0	0	0	0	0	0	0
LOC100912408	0	0	0	0	0	0	0	0	0	0	0	0	0	0	0	0	0	0	0	0	0	0	0	0	0
Olr203	0	0	0	0	0	0	0	0	0	0	0	0	0	0	0	0	0	0	0	0	0	0	0	0	0
Gvin1	0.000350516	9.98101e-05	0.000444059	0	0	0.00040195	0.000248706	0.0042717	0.000315154	0.000534352	0	0	0	0	0	0	0	0	0.310714	0.693856	0	0.0212902	0	0	0
AABR07004992.1	0	0	0	0	0	0.000421098	0	0	0	0	0	0	0	0	0	0	0	0	0	0	0.00175051	0	0	0	0
Olr285	0	0	0	0	0	0	0	0	0	0	0	0	0	0	0	0	0	0	0	0	0	0	0	0	0
Olr283	0	0	0	0	0	0	0	0	0	0	0	0	0	0	0	0	0	0	0	0	0	0	0	0	0
Olr282	0	0	0	0	0	0	0	0	0	0	0	0	0	0	0	0	0	0	0	0	0	0	0	0	0
Olr281	0	0	0	0	0	0	0	0	0	0	0	0	0	0	0	0	0	0	0	0	0	0	0	0	0
Nlrp10	0	0	0	0	0	0	0	0	0.000240927	0	0	0	0	0	0	0.00161704	0	0.00220264	0	0.0108671	0	0	0	0	0
Eif3f	1.76119	5.71947	1.29576	2.82351	5.43365	2.44832	2.09235	2.37814	5.47209	2.60502	2.83017	4.23409	1.9138	6.77211	4.00731	4.87879	2.38678	2.72441	5.10129	4.3052	2.99947	5.16372	7.45877	4.63581	0.216442
Tub	0	0	0	0	0	0	0	0	0	0	0	0	0	0	0	0	0	0	0	0	0	0	0	0	0
Ric3	0.00061501	0.000117478	0.00207387	0.000288307	0	0	0	0	0	0.000935587	0	0.000339048	0.000839398	0	0	0	0	0	0	0	0	0	0	0	0
Lmo1	0.000136984	0.00185981	0.0101685	0.0145659	0.0826388	0.063673	0.100878	0.0680891	0.0114309	0.000629766	0.0154835	0.0838168	0.000880809	0.0164874	0.00173911	0.132916	0.00492751	0.102945	0.179016	0.0139611	0.0172165	0.0485701	0.143774	0.0697462	0
Stk33	0.00150547	0.00104834	0	0.000598	0.00203821	0.000368898	0.000288154	0.00738876	0.000376973	0.00123844	0.000975857	0	0.000405208	0.000982583	0.000455058	0.00275774	0.000700231	0.0047154	0.00256856	0	0.0011483	0	0	0	0
Trim66	0.000446761	0.020473	0.000955229	0.0292612	0.0217443	0.0430675	0.032669	0.0340759	0.0571039	0.000728451	0.0257083	0.0166797	0.000654303	0.00339892	0.00192002	0.00101233	0.000576418	0.025561	0.00150651	0	0.00688466	0.00829405	0.00495809	0	0
Rpl27a	11.0251	31.2497	9.33637	14.5334	32.0237	14.3069	10.7886	15.7697	26.593	17.2669	15.6127	30.6865	11.1992	29.1426	26.7525	27.7688	16.8083	13.492	26.7804	28.3542	18.0587	42.6928	67.9672	27.3581	2.97157
St5	0.0234779	0.261338	0.026256	0.0860628	0.137659	0.166356	0.0912744	0.0967973	0.138982	0.0567606	0.11632	0.0891875	0.231952	0.184921	0.0800903	0.407186	0.041115	0.0666255	0.284237	0.0108685	0.115901	0.199281	0.152245	0.452024	0
Akip1	0.0721686	0.31118	0.066691	0.176614	0.268032	0.194389	0.172664	0.228478	0.252884	0.155465	0.180328	0.466499	0.23066	0.33623	0.155016	0.712966	0.277918	0.162465	0.43258	0.225489	0.29545	0.182972	0.320839	0.871465	0.0561687
LOC499240	0.00038743	0	0	0	0	0.00042086	0	0	0.000502435	0	0	0.000430526	0	0	0	0	0	0	0	0	0.00330382	0	0	0.00565777	0
Tmem9b	0.489476	0.452278	0.354645	0.668344	0.49749	0.593084	0.649615	0.478941	0.553217	0.485116	0.477276	0.306593	0.711279	0.531009	0.478528	0.569344	0.448946	0.628165	0.601109	0.473844	0.573513	0.142468	0.288454	0.242702	0
Nrip3	0.037996	0.281156	0.049735	0.0176864	0.0244796	0.0825234	0.0103795	0.0339059	0.056358	0.0327697	0.0106434	0.0533427	0.0220229	0.0241627	0.0280444	0.0177723	0.0607885	0.0177639	0.0149375	0	17.8751	0.0414323	0.0162958	0.0171239	0
Scube2	0	0.00846738	0.000492473	0.00037952	0.00119686	0.00488042	0	0	0.00450918	0.000602201	0	0.00026717	0.00069355	0	0.00027373	0	0	0	0	0.00166668	0.0959661	0	0.00547414	0	0
Dennd5a	0.105183	0.245883	0.108334	0.1238	0.167464	0.157023	0.112204	0.152693	0.0785714	0.135976	0.100859	0.180921	0.099736	0.554435	0.207261	0.45627	0.154729	0.198589	0.922524	0.451892	0.199025	0.306406	0.0317772	0.403534	0.335202
Tmem41b	0.289782	0.304646	0.246866	0.247812	0.282936	0.229589	0.239613	0.195931	0.269484	0.308028	0.325105	0.252613	0.434854	0.284046	0.368932	0.167718	0.291934	0.343069	0.190073	0.2402	0.289946	0.191309	0.0968375	0.0449981	0.0301883
Ipo7	0.321178	0.347025	0.289801	0.502072	0.465534	0.376291	0.358787	0.396831	0.342102	0.292033	0.445892	0.508165	0.488156	0.378434	0.423258	0.383491	0.367114	0.455483	0.294186	0.313247	0.375423	0.414054	0.412734	0.273053	0
Zfp143	0.0432183	0.146051	0.0317618	0.0878289	0.100548	0.0695329	0.0560144	0.0681884	0.107459	0.0651885	0.0688338	0.182956	0.0663255	0.129828	0.0900955	0.103755	0.0807183	0.0834021	0.144227	0.0778666	0.106298	0.101354	0.0758919	0.0965428	0
Wee1	0.102069	0.152914	0.0949566	0.124636	0.257576	0.131863	0.0997623	0.150883	0.525788	0.11068	0.187279	0.578365	0.162967	0.1146	0.132202	0.167242	0.313363	0.106069	0.166662	0.124476	0.264995	0.226358	0.528194	0.126099	0
Swap70	0.181226	0.0902153	0.18602	0.0798238	0.126041	0.103159	0.0527462	0.0896534	0.309045	0.169403	0.145285	0.0880832	0.0938116	0.0696303	0.156699	0.214624	0.165646	0.0630828	0.396313	0.164804	0.189216	0.0997609	0.147686	0.0495086	0
Sbf2	0.0409903	0.125466	0.0654148	0.0726529	0.100899	0.082576	0.079024	0.118805	0.0799797	0.0675539	0.0975499	0.111223	0.0594393	0.188775	0.097434	0.215798	0.0540214	0.0672301	0.220003	0.0276302	0.0670053	0.164429	0.0909044	0.139435	0
Adm	0.0323613	0.171929	0.0432887	0.185812	0.157999	0.0503033	0.0374834	0.06876	1.66189	0.0605071	0.635497	0.160811	1.22803	0.663407	0.116341	0.361394	0.0542356	0.0300961	0.171192	0.0677918	0.202142	0.189263	3.93282	0.293244	0
Ampd3	0.00801545	0.0619261	0.025301	0.377368	0.161561	0.27812	0.276438	0.180976	0.410154	0.00992218	0.441209	0.153912	0.203194	0.0180685	0.0101403	0.0176047	0.0148132	0.215859	0.126094	0.20933	0.290415	0.11596	0.115609	0.0298112	0
[truncated: 23,400 more rows]
