# Supplementary material for: Determination of the dynamic cellular transcriptional profiles during kidney development from birth to maturity in rats by single-cell RNA sequencing
Source: Cell Death Discov. 2021 Jun 24;7:162. doi: 10.1038/s41420-021-00542-9 (PMC8257621; doi:10.1038/s41420-021-00542-9)
Supplement: Supplementary file 11 — supplement table 2 [file 41420_2021_542_MOESM11_ESM.xlsx]

## Sheet: README
	The complete list of differentially expressed genes for original 25 clusters is provided as "sheet 1"
	Abbreviation of clusters name in sheet 1 as follows
		PT	Proximal Tubule
		LOH	Loop of Henle
		DCT	Distal Convoluted Tubule
		CD-PC	Collecting Duct Principal Cell
		PC1	Proliferating Cell 1
		CD-IC	Collecting Duct Intercalated Cell
		PD	Podocytes
		SC	Stromal Cell
		EC	Endothelial Cell
		IC	Immune Cell
		PC2	Proliferating Cell 2
		UC	Urothelial Cell
		ER	Erythroblast

## Sheet: Sheet1
gene	p_val	avg_logFC	pct.1	pct.2	p_val_adj	No.cluster	cluster
Gpx3	0	2.11671	1	0.66	0	0	PT
Gatm	0	2.03047	1	0.81	0	0	PT
Fbp1	0	1.9565	1	0.69	0	0	PT
Aldob	0	1.91212	1	0.759	0	0	PT
Hpd	0	1.90288	1	0.622	0	0	PT
Slc34a1	0	1.89066	1	0.663	0	0	PT
Pck1	0	1.87684	1	0.664	0	0	PT
Ass1	0	1.85766	1	0.581	0	0	PT
Ctsa	0	1.80547	1	0.798	0	0	PT
Pah	0	1.74249	0.993	0.523	0	0	PT
Napsa	0	1.70782	1	0.626	0	0	PT
Glyat	0	1.63885	0.997	0.586	0	0	PT
Cyp2c23	0	1.63375	1	0.584	0	0	PT
Hao2	0	1.62351	1	0.705	0	0	PT
Cltrn	0	1.61824	0.996	0.605	0	0	PT
Ces1f	0	1.5886	0.999	0.548	0	0	PT
Acsm2	0	1.54888	0.996	0.611	0	0	PT
Agxt2	0	1.52081	0.999	0.698	0	0	PT
Slc22a6	0	1.47508	0.985	0.549	0	0	PT
Cyba	0	1.47359	0.999	0.725	0	0	PT
Miox	0	1.4527	0.983	0.43	0	0	PT
Slc13a3	0	1.44327	0.995	0.571	0	0	PT
Slc22a8	0	1.44283	0.995	0.569	0	0	PT
Apom	0	1.43322	0.999	0.657	0	0	PT
Grhpr	0	1.39809	0.999	0.723	0	0	PT
Prodh2	0	1.38721	0.997	0.613	0	0	PT
Rida	0	1.36356	1	0.801	0	0	PT
Akr1a1	0	1.36241	1	0.92	0	0	PT
Slc5a2	0	1.36201	0.877	0.492	0	0	PT
Anpep	0	1.35618	1	0.688	0	0	PT
Afp	0	1.33977	0.993	0.714	0	0	PT
Acy1	0	1.33763	0.999	0.707	0	0	PT
G6pc	0	1.33619	0.979	0.575	0	0	PT
Dcxr	0	1.33028	1	0.695	0	0	PT
Msrb1	0	1.32487	1	0.784	0	0	PT
Tst	0	1.30607	1	0.72	0	0	PT
Pdzk1	0	1.28568	1	0.704	0	0	PT
Lrp2	0	1.28184	0.996	0.743	0	0	PT
Sord	0	1.26453	0.982	0.534	0	0	PT
Acy3	0	1.25032	0.987	0.55	0	0	PT
Scpep1	0	1.23587	0.995	0.624	0	0	PT
Adh1	0	1.23243	0.975	0.551	0	0	PT
G0s2	0	1.21264	0.996	0.595	0	0	PT
Calml4	0	1.2121	0.998	0.65	0	0	PT
Pter	0	1.20622	0.997	0.664	0	0	PT
Ctsl	0	1.19892	0.996	0.839	0	0	PT
Khk	0	1.17306	0.997	0.649	0	0	PT
Amacr	0	1.1706	0.993	0.614	0	0	PT
Kap	0	1.16013	0.95	0.615	0	0	PT
Slc22a1	0	1.13985	0.93	0.447	0	0	PT
Amn	0	1.13643	0.993	0.623	0	0	PT
Akr7a2	0	1.13384	1	0.786	0	0	PT
Sod3	0	1.1154	0.992	0.617	0	0	PT
Tmem150a	0	1.09879	0.993	0.604	0	0	PT
Lgmn	0	1.09846	0.971	0.683	0	0	PT
Galnt11	0	1.09765	0.991	0.624	0	0	PT
Lrpap1	0	1.08888	1	0.799	0	0	PT
Alpl	0	1.08715	0.984	0.565	0	0	PT
Ndrg1	0	1.07697	0.996	0.753	0	0	PT
Dpp4	0	1.06555	0.998	0.762	0	0	PT
Prdx1	0	1.06123	1	0.948	0	0	PT
LOC100360087	0	1.05418	1	0.983	0	0	PT
Il33	0	1.0439	0.975	0.577	0	0	PT
Folr1	0	1.03058	0.999	0.721	0	0	PT
Slc3a1	0	1.03058	0.997	0.66	0	0	PT
Dhrs4	0	1.02973	0.997	0.798	0	0	PT
Cryl1	0	1.02327	0.981	0.631	0	0	PT
Naglt1	0	1.02198	0.938	0.45	0	0	PT
Gchfr	0	1.0187	0.99	0.601	0	0	PT
Igf2r	0	1.0152	0.968	0.62	0	0	PT
Fah	0	1.0086	0.989	0.513	0	0	PT
Tmem252	0	1.00734	0.952	0.57	0	0	PT
Aldh6a1	0	1.00396	0.997	0.708	0	0	PT
Enpep	0	1.00355	0.984	0.633	0	0	PT
Pcbd1	0	0.999609	0.997	0.804	0	0	PT
Mgst3	0	0.996514	1	0.875	0	0	PT
Naprt	0	0.986891	0.988	0.576	0	0	PT
Hgd	0	0.981459	0.985	0.623	0	0	PT
Pc	0	0.978091	0.969	0.567	0	0	PT
Ctsh	0	0.975263	0.995	0.809	0	0	PT
Slc37a4	0	0.972197	0.987	0.647	0	0	PT
Ggt1	0	0.969104	1	0.825	0	0	PT
Mep1a	0	0.968498	0.99	0.716	0	0	PT
Tnfaip8	0	0.965588	0.973	0.618	0	0	PT
Aldh8a1	0	0.958818	0.981	0.611	0	0	PT
Haao	0	0.958299	0.936	0.526	0	0	PT
Ftl1	0	0.948537	0.998	0.788	0	0	PT
Ctsb	0	0.945596	0.997	0.786	0	0	PT
Gpd1	0	0.935169	0.985	0.635	0	0	PT
LOC100910270	0	0.931325	0.972	0.545	0	0	PT
Mt1	0	0.914495	0.998	0.826	0	0	PT
Ddah1	0	0.908235	0.989	0.777	0	0	PT
RGD1309534	0	0.907448	0.979	0.559	0	0	PT
Susd2	0	0.905994	0.973	0.611	0	0	PT
Slc2a2	0	0.886773	0.957	0.565	0	0	PT
Serpinf1	0	0.881823	0.947	0.508	0	0	PT
Cubn	0	0.881263	0.978	0.656	0	0	PT
Gsto1	0	0.872747	0.994	0.742	0	0	PT
Mep1b	0	0.872042	0.959	0.665	0	0	PT
Cat	0	0.869639	0.991	0.71	0	0	PT
Slc4a4	0	0.868357	0.907	0.501	0	0	PT
Cyp2d2	0	0.863776	0.955	0.554	0	0	PT
Slc27a2	0	0.857955	0.923	0.531	0	0	PT
Akr7a3	0	0.852261	0.963	0.543	0	0	PT
Idh1	0	0.850683	0.987	0.69	0	0	PT
Cmbl	0	0.84373	0.917	0.482	0	0	PT
Cndp2	0	0.838377	0.998	0.714	0	0	PT
Gamt	0	0.83248	0.965	0.584	0	0	PT
Slc7a9	0	0.830911	0.917	0.499	0	0	PT
Slc22a18	0	0.829842	0.93	0.513	0	0	PT
Phyhd1	0	0.829729	0.972	0.594	0	0	PT
Slc25a10	0	0.826178	0.975	0.668	0	0	PT
Cyp2e1	0	0.825448	0.781	0.426	0	0	PT
Psph	0	0.82476	0.969	0.605	0	0	PT
Nipsnap1	0	0.823726	0.994	0.736	0	0	PT
Bhmt2	0	0.80962	0.956	0.611	0	0	PT
Cldn2	0	0.808064	0.964	0.608	0	0	PT
Gsta5	0	0.807087	0.902	0.456	0	0	PT
Slc13a1	0	0.803621	0.912	0.513	0	0	PT
Bdh2	0	0.801769	0.974	0.661	0	0	PT
Comt	0	0.800254	0.967	0.674	0	0	PT
Gcdh	0	0.79322	0.984	0.715	0	0	PT
Slc6a18	0	0.790803	0.985	0.689	0	0	PT
Slc34a3	0	0.790195	0.847	0.385	0	0	PT
Slc7a8	0	0.783397	0.92	0.588	0	0	PT
Iah1	0	0.782407	0.995	0.794	0	0	PT
Eci2	0	0.779214	0.985	0.702	0	0	PT
LOC306766	0	0.771692	0.968	0.665	0	0	PT
Bhmt	0	0.767202	0.816	0.55	0	0	PT
Iffo2	0	0.766	0.975	0.569	0	0	PT
Slc22a2	0	0.764353	0.86	0.458	0	0	PT
Aldh7a1	0	0.760005	0.994	0.821	0	0	PT
Cotl1	0	0.759878	0.985	0.689	0	0	PT
Fam213b	0	0.753706	0.942	0.623	0	0	PT
Tcn2	0	0.750032	0.954	0.622	0	0	PT
Nme4	0	0.746506	0.958	0.7	0	0	PT
Ttc36	0	0.745377	0.875	0.444	0	0	PT
Hoga1	0	0.73756	0.98	0.701	0	0	PT
Cpq	0	0.726145	0.944	0.537	0	0	PT
Glod5	0	0.724952	0.909	0.498	0	0	PT
Pdzk1ip1	0	0.721878	0.978	0.742	0	0	PT
Aspa	0	0.718273	0.943	0.564	0	0	PT
Pth1r	0	0.716968	0.984	0.729	0	0	PT
Hnf4a	0	0.713076	0.915	0.546	0	0	PT
Glul	0	0.711151	0.99	0.691	0	0	PT
Fam151a	0	0.710906	0.784	0.319	0	0	PT
Qdpr	0	0.702282	0.979	0.724	0	0	PT
Slc29a3	0	0.699747	0.951	0.544	0	0	PT
Cyp4f1	0	0.699182	0.881	0.583	0	0	PT
Oplah	0	0.698209	0.954	0.557	0	0	PT
Slc39a5	0	0.697884	0.962	0.584	0	0	PT
Qprt	0	0.692483	0.963	0.709	0	0	PT
Acot1	0	0.691647	0.94	0.579	0	0	PT
Plpbp	0	0.68963	0.955	0.544	0	0	PT
Slc26a1	0	0.689542	0.912	0.469	0	0	PT
Dpp7	0	0.685594	0.962	0.705	0	0	PT
Thnsl2	0	0.682687	0.909	0.534	0	0	PT
Acox1	0	0.682298	0.953	0.607	0	0	PT
Igsf11	0	0.677282	0.881	0.513	0	0	PT
Ugt1a9	0	0.674247	0.923	0.681	0	0	PT
Glyctk	0	0.674065	0.93	0.542	0	0	PT
Slc6a19	0	0.667788	0.793	0.486	0	0	PT
Gnpda1	0	0.665141	0.955	0.619	0	0	PT
Slc22a5	0	0.658505	0.866	0.468	0	0	PT
Espn	0	0.652011	0.957	0.585	0	0	PT
Erich4	0	0.651002	0.921	0.477	0	0	PT
Tkfc	0	0.649128	0.921	0.516	0	0	PT
Tmem205	0	0.645189	0.974	0.706	0	0	PT
Hmgcs2	0	0.63967	0.8	0.473	0	0	PT
Apmap	0	0.63537	0.946	0.614	0	0	PT
Apoe	0	0.630953	0.851	0.472	0	0	PT
Slc6a8	0	0.628051	0.937	0.63	0	0	PT
Snta1	0	0.628014	0.845	0.528	0	0	PT
Sod1	0	0.627826	0.991	0.823	0	0	PT
Glyatl2	0	0.624669	0.866	0.551	0	0	PT
Rhpn1	0	0.624558	0.956	0.59	0	0	PT
Fn3k	0	0.622942	0.903	0.548	0	0	PT
Car5b	0	0.619052	0.903	0.522	0	0	PT
Aco1	0	0.613173	0.911	0.53	0	0	PT
Hagh	0	0.613061	0.974	0.685	0	0	PT
Ggta1	0	0.610976	0.845	0.45	0	0	PT
Gk	0	0.605843	0.898	0.568	0	0	PT
Acss3	0	0.603843	0.84	0.493	0	0	PT
Paqr7	0	0.603065	0.864	0.493	0	0	PT
Aldh1a1	0	0.603046	1	0.892	0	0	PT
Emid1	0	0.596774	0.947	0.604	0	0	PT
Mapt	0	0.593264	0.92	0.513	0	0	PT
Slc13a2	0	0.5918	0.846	0.481	0	0	PT
AABR07050652.1	0	0.590282	0.897	0.516	0	0	PT
Decr1	0	0.589059	0.987	0.799	0	0	PT
Gsta3	0	0.587699	0.995	0.791	0	0	PT
Slc5a10	0	0.58713	0.913	0.568	0	0	PT
Sfxn1	0	0.586499	0.929	0.616	0	0	PT
Acsm3	0	0.583541	0.841	0.508	0	0	PT
Ethe1	0	0.583251	0.992	0.79	0	0	PT
AABR07008287.1	0	0.579807	0.903	0.435	0	0	PT
Entpd5	0	0.57725	0.86	0.52	0	0	PT
Xylb	0	0.570384	0.844	0.481	0	0	PT
Gstz1	0	0.570029	0.944	0.57	0	0	PT
Fth1	0	0.568039	1	0.993	0	0	PT
Aspdh	0	0.562793	0.848	0.453	0	0	PT
Dgkg	0	0.5595	0.803	0.41	0	0	PT
Gnmt	0	0.55883	0.918	0.49	0	0	PT
Dab2	0	0.552968	0.88	0.54	0	0	PT
Mt2A	0	0.550719	0.99	0.778	0	0	PT
Gsta4	0	0.550034	0.985	0.697	0	0	PT
Slc22a25	0	0.548531	0.855	0.516	0	0	PT
Nme7	0	0.547355	0.965	0.596	0	0	PT
Pllp	0	0.546574	0.894	0.536	0	0	PT
Tmem37	0	0.539552	0.922	0.621	0	0	PT
Abcg2	0	0.531386	0.799	0.522	0	0	PT
Tmem174	0	0.530733	0.934	0.586	0	0	PT
Aqp7	0	0.527733	0.789	0.369	0	0	PT
Gpx1	0	0.525581	0.995	0.84	0	0	PT
Slc22a12	0	0.525035	0.838	0.497	0	0	PT
Cdhr5	0	0.52132	0.908	0.531	0	0	PT
Slc16a11	0	0.520139	0.844	0.47	0	0	PT
Afmid	0	0.519635	0.896	0.558	0	0	PT
Asl	0	0.51786	0.838	0.569	0	0	PT
Ush1c	0	0.51658	0.973	0.723	0	0	PT
Mettl7b	0	0.511885	0.815	0.474	0	0	PT
LOC688553	0	0.508656	0.907	0.531	0	0	PT
Cisd3	0	0.507274	0.835	0.533	0	0	PT
Susd3	0	0.499209	0.884	0.5	0	0	PT
Cbs	0	0.498876	0.843	0.471	0	0	PT
Slc25a15	0	0.497394	0.855	0.537	0	0	PT
Shmt2	0	0.494674	0.874	0.56	0	0	PT
Sult1b1	0	0.490295	0.782	0.373	0	0	PT
Ces2g	0	0.488322	0.68	0.42	0	0	PT
Serpinc1	0	0.48663	0.741	0.375	0	0	PT
Cideb	0	0.484228	0.921	0.519	0	0	PT
AABR07044635.2	0	0.481229	0.894	0.555	0	0	PT
L3hypdh	0	0.480423	0.893	0.559	0	0	PT
Dmgdh	0	0.479417	0.79	0.49	0	0	PT
Pyroxd2	0	0.479238	0.882	0.567	0	0	PT
Vil1	0	0.474788	0.889	0.539	0	0	PT
Eps8	0	0.473684	0.92	0.641	0	0	PT
Gjb2	0	0.472229	0.808	0.436	0	0	PT
Slc1a1	0	0.466687	0.927	0.613	0	0	PT
Tpmt	0	0.463486	0.923	0.682	0	0	PT
Psat1	0	0.462276	0.905	0.712	0	0	PT
Fgb	0	0.456768	0.907	0.549	0	0	PT
Slc5a12	0	0.4567	0.623	0.302	0	0	PT
Nox4	0	0.45251	0.733	0.321	0	0	PT
Hsd17b2	0	0.449387	0.847	0.457	0	0	PT
Enpp6	0	0.448634	0.808	0.523	0	0	PT
Slc7a7	0	0.448223	0.642	0.359	0	0	PT
Fam107b	0	0.44703	0.89	0.544	0	0	PT
Slc30a2	0	0.446007	0.783	0.459	0	0	PT
Pklr	0	0.443482	0.812	0.46	0	0	PT
Hpgd	0	0.44316	0.909	0.526	0	0	PT
Mgam	0	0.443154	0.773	0.485	0	0	PT
Topaz1	0	0.442545	0.897	0.531	0	0	PT
Ddc	0	0.440251	0.719	0.386	0	0	PT
Gba3	0	0.437266	0.814	0.408	0	0	PT
Cryz	0	0.437214	0.878	0.593	0	0	PT
Abhd14a	0	0.437115	0.838	0.518	0	0	PT
Adm2	0	0.436437	0.817	0.571	0	0	PT
Spp2	0	0.435364	0.661	0.273	0	0	PT
Dhfr	0	0.435234	0.93	0.676	0	0	PT
Xpnpep2	0	0.433793	0.74	0.372	0	0	PT
Dpys	0	0.430064	0.729	0.482	0	0	PT
Ncbp1	0	0.423747	0.789	0.505	0	0	PT
Cth	0	0.423625	0.977	0.767	0	0	PT
Rdh5	0	0.423194	0.772	0.415	0	0	PT
Neurl2	0	0.422784	0.804	0.427	0	0	PT
RGD1310587	0	0.422052	0.794	0.473	0	0	PT
Ephx2	0	0.421486	0.861	0.561	0	0	PT
Slc17a3	0	0.420124	0.814	0.559	0	0	PT
Aqp1	0	0.419623	0.949	0.606	0	0	PT
Galnt14	0	0.418635	0.879	0.524	0	0	PT
Oat	0	0.417102	0.822	0.594	0	0	PT
Olfml1	0	0.416729	0.719	0.434	0	0	PT
Cyp24a1	0	0.415771	0.845	0.546	0	0	PT
Timm8a2	0	0.402398	0.847	0.397	0	0	PT
Anks4b	0	0.394161	0.845	0.536	0	0	PT
Mylk3	0	0.391797	0.881	0.431	0	0	PT
Gipc2	0	0.383073	0.863	0.495	0	0	PT
Pla2g6	0	0.382092	0.907	0.56	0	0	PT
Iyd	0	0.382067	0.742	0.464	0	0	PT
Lactb2	0	0.371863	0.882	0.591	0	0	PT
Spata22	0	0.366673	0.792	0.492	0	0	PT
Gstt3	0	0.366661	0.878	0.581	0	0	PT
Tff3	0	0.363884	0.918	0.577	0	0	PT
Polg2	0	0.362284	0.797	0.527	0	0	PT
Slc16a12	0	0.35829	0.722	0.444	0	0	PT
Pdp2	0	0.352118	0.841	0.545	0	0	PT
Maf	0	0.35159	0.706	0.453	0	0	PT
Smim1	0	0.348072	0.734	0.491	0	0	PT
Atp6v0c	0	0.348041	1	0.945	0	0	PT
Apoc2	0	0.347146	0.649	0.443	0	0	PT
Vnn1	0	0.344106	0.681	0.435	0	0	PT
Tmem140	0	0.342775	0.818	0.472	0	0	PT
Tmem106a	0	0.341676	0.639	0.357	0	0	PT
Crym	0	0.340004	0.819	0.568	0	0	PT
Afm	0	0.338849	0.886	0.5	0	0	PT
Slc6a20	0	0.337859	0.715	0.374	0	0	PT
Aldh2	0	0.335152	0.7	0.462	0	0	PT
Abat	0	0.329897	0.691	0.411	0	0	PT
Ehhadh	0	0.327787	0.748	0.394	0	0	PT
Fmo4	0	0.327334	0.772	0.495	0	0	PT
Cldn1	0	0.326714	0.879	0.553	0	0	PT
Gss	0	0.324497	0.962	0.702	0	0	PT
Pxmp2	0	0.322463	0.815	0.563	0	0	PT
Tstd1	0	0.316665	0.623	0.294	0	0	PT
Nat8f5	0	0.315653	0.81	0.559	0	0	PT
Chdh	0	0.314444	0.715	0.321	0	0	PT
Ly6i	0	0.314266	0.957	0.774	0	0	PT
Pzp	0	0.31176	0.676	0.319	0	0	PT
Nat8f1	0	0.310756	0.728	0.456	0	0	PT
Tmigd1	0	0.310441	0.852	0.565	0	0	PT
Slc16a4	0	0.309252	0.654	0.386	0	0	PT
Prlr	0	0.307742	0.872	0.488	0	0	PT
Rcan1	0	0.306276	0.792	0.459	0	0	PT
Castor1	0	0.304371	0.721	0.414	0	0	PT
Rbp1	0	0.302116	0.972	0.79	0	0	PT
Blvra	0	0.301287	0.918	0.58	0	0	PT
Slc21a4	0	0.291934	0.775	0.517	0	0	PT
Lgals2	0	0.287916	0.75	0.49	0	0	PT
Perp	0	0.28775	0.811	0.583	0	0	PT
Mgst1	0	0.283521	0.812	0.546	0	0	PT
Cdkn1a	0	0.272768	0.902	0.551	0	0	PT
Pecr	0	0.265476	0.995	0.854	0	0	PT
Slc43a2	0	0.26522	0.736	0.543	0	0	PT
AABR07025303.1	0	0.258657	0.898	0.544	0	0	PT
Misp3	0	0.258506	0.831	0.537	0	0	PT
Gal	0	0.258375	0.818	0.514	0	0	PT
LOC100363502	0	0.252737	1	0.951	0	0	PT
Agmat	4.61e-295	0.300962	0.62	0.392	9.22e-292	0	PT
Fmo1	1.91e-280	0.317228	0.609	0.361	3.82e-277	0	PT
2020-03-01	3.2e-262	0.264299	0.611	0.431	6.4e-259	0	PT
Epb41l3	5.49e-254	0.338511	0.658	0.577	1.1e-250	0	PT
Hsd11b1	3.65e-242	0.254166	0.599	0.389	7.29e-239	0	PT
Cela1	6.89e-227	0.350903	0.641	0.476	1.38e-223	0	PT
Cryab	0	2.22885	0.864	0.454	0	1	LOH
Tspan8	0	1.73442	0.981	0.815	0	1	LOH
Spp1	0	1.66727	0.899	0.82	0	1	LOH
Igfbp2	0	1.46876	0.988	0.835	0	1	LOH
Slc31a2	0	1.44593	0.815	0.558	0	1	LOH
Tsc22d1	0	1.35164	0.961	0.776	0	1	LOH
Cited2	0	1.30087	0.975	0.833	0	1	LOH
Id1	0	1.26887	0.922	0.715	0	1	LOH
Mdk	0	1.24555	0.927	0.773	0	1	LOH
Igfbp7	0	1.22762	0.999	0.96	0	1	LOH
Aadat	0	1.2254	0.869	0.71	0	1	LOH
Jag1	0	1.21745	0.875	0.584	0	1	LOH
Col4a1	0	1.21548	0.977	0.795	0	1	LOH
Clu	0	1.20376	0.85	0.539	0	1	LOH
Aldh1a2	0	1.19824	0.95	0.745	0	1	LOH
Foxc1	0	1.18661	0.883	0.515	0	1	LOH
Col18a1	0	1.18225	0.97	0.846	0	1	LOH
Bcam	0	1.17431	0.938	0.804	0	1	LOH
Jund	0	1.16343	0.964	0.807	0	1	LOH
Irx3	0	1.09107	0.853	0.501	0	1	LOH
Dusp1	0	1.08541	0.805	0.599	0	1	LOH
Marcksl1	0	1.07395	0.943	0.68	0	1	LOH
Nfat5	0	1.07327	0.761	0.581	0	1	LOH
Fos	0	1.03534	0.907	0.659	0	1	LOH
H3f3b	0	1.02083	0.999	0.977	0	1	LOH
S100a11	0	1.01988	0.892	0.588	0	1	LOH
Junb	0	1.01441	0.912	0.695	0	1	LOH
Jun	0	1.00009	0.979	0.832	0	1	LOH
Sparc	0	0.996042	0.89	0.609	0	1	LOH
2020-09-04	0	0.994252	0.936	0.795	0	1	LOH
Irx5	0	0.992602	0.784	0.535	0	1	LOH
Tmsb10	0	0.986332	0.999	0.956	0	1	LOH
Anxa2	0	0.972865	0.901	0.676	0	1	LOH
Fosb	0	0.949775	0.758	0.511	0	1	LOH
Pdgfa	0	0.928837	0.873	0.559	0	1	LOH
Kcnmb4	0	0.925758	0.843	0.516	0	1	LOH
Irx1	0	0.878849	0.916	0.627	0	1	LOH
Gpc3	0	0.86649	0.791	0.69	0	1	LOH
Fstl1	0	0.857439	0.948	0.799	0	1	LOH
Rbp1	0	0.843903	0.899	0.799	0	1	LOH
Rhob	0	0.842616	0.842	0.641	0	1	LOH
Pamr1	0	0.827037	0.765	0.484	0	1	LOH
S100a10	0	0.818159	0.945	0.796	0	1	LOH
Arhgap29	0	0.815479	0.745	0.475	0	1	LOH
Capg	0	0.81349	0.838	0.662	0	1	LOH
Wnt7b	0	0.81152	0.813	0.503	0	1	LOH
Egr1	0	0.809407	0.868	0.61	0	1	LOH
Upk3bl1	0	0.809344	0.633	0.449	0	1	LOH
Id4	0	0.800448	0.81	0.633	0	1	LOH
Cd24	0	0.791063	0.972	0.903	0	1	LOH
Rasl11b	0	0.777788	0.68	0.444	0	1	LOH
Myl12a	0	0.769322	0.958	0.861	0	1	LOH
Gadd45b	0	0.76401	0.775	0.543	0	1	LOH
Id3	0	0.739544	0.85	0.683	0	1	LOH
AABR07021544.1	0	0.735137	0.709	0.51	0	1	LOH
Tpm1	0	0.727632	0.855	0.728	0	1	LOH
Rnd3	0	0.723895	0.719	0.529	0	1	LOH
Basp1	0	0.719491	0.82	0.527	0	1	LOH
Smim3	0	0.71746	0.734	0.56	0	1	LOH
Satb2	0	0.687319	0.714	0.381	0	1	LOH
Uncx	0	0.686194	0.789	0.506	0	1	LOH
Sdc2	0	0.68445	0.748	0.626	0	1	LOH
Gclm	0	0.684375	0.903	0.726	0	1	LOH
Akap12	0	0.678583	0.688	0.399	0	1	LOH
Carhsp1	0	0.674421	0.872	0.655	0	1	LOH
Efhd1	0	0.653336	0.809	0.598	0	1	LOH
Cldn4	0	0.645192	0.802	0.656	0	1	LOH
Folr1	0	0.638684	0.936	0.73	0	1	LOH
Zfp36l2	0	0.638578	0.853	0.701	0	1	LOH
Tmem140	0	0.638336	0.73	0.485	0	1	LOH
Mfge8	0	0.632383	0.81	0.669	0	1	LOH
Epha4	0	0.630015	0.681	0.519	0	1	LOH
Kcnk1	0	0.628336	0.859	0.696	0	1	LOH
Snn	0	0.603608	0.724	0.582	0	1	LOH
Ctsl	0	0.591286	0.93	0.847	0	1	LOH
Parm1	0	0.57863	0.646	0.403	0	1	LOH
Cyr61	0	0.575167	0.833	0.642	0	1	LOH
Btg2	0	0.574484	0.895	0.667	0	1	LOH
Gm2a	0	0.558824	0.704	0.509	0	1	LOH
Tspan13	0	0.558175	0.727	0.47	0	1	LOH
Nnat	0	0.552604	0.725	0.437	0	1	LOH
LOC100912195	0	0.534721	0.769	0.629	0	1	LOH
Krt8	0	0.531412	0.918	0.778	0	1	LOH
Fam46a	0	0.530698	0.742	0.362	0	1	LOH
Adgrv1	0	0.526428	0.655	0.398	0	1	LOH
Tubb2b	0	0.513532	0.885	0.788	0	1	LOH
Egfl6	0	0.510658	0.703	0.616	0	1	LOH
Marcks	0	0.509147	0.842	0.611	0	1	LOH
Gsta4	0	0.497836	0.856	0.712	0	1	LOH
Pecr	0	0.469772	0.957	0.859	0	1	LOH
Dapk2	0	0.446358	0.738	0.533	0	1	LOH
Cst3	0	0.436932	0.89	0.769	0	1	LOH
Vcan	0	0.434356	0.687	0.491	0	1	LOH
Krt18	0	0.42635	0.798	0.549	0	1	LOH
Bgn	0	0.405688	0.635	0.354	0	1	LOH
Actb	0	0.402244	0.978	0.922	0	1	LOH
Jpt1	0	0.38942	0.879	0.774	0	1	LOH
Ptprr	0	0.388877	0.703	0.559	0	1	LOH
Slc39a8	0	0.382518	0.709	0.584	0	1	LOH
Mfap2	0	0.354338	0.706	0.497	0	1	LOH
Ucp2	0	0.33999	0.797	0.628	0	1	LOH
Fbln1	0	0.332939	0.66	0.408	0	1	LOH
Tmem35a	0	0.301983	0.61	0.412	0	1	LOH
Tubb5	0	0.295378	0.948	0.842	0	1	LOH
Tmsb4x	0	0.253735	0.987	0.852	0	1	LOH
Cldn7	7e-306	0.478962	0.773	0.646	1.4e-302	1	LOH
Tmsb15b2	1.47e-305	0.274824	0.725	0.626	2.94e-302	1	LOH
Neurl3	1.64e-294	0.439297	0.727	0.581	3.29e-291	1	LOH
Phlda2	5.89e-287	0.298617	0.676	0.552	1.18e-283	1	LOH
Hey2	4.41e-283	0.391661	0.584	0.362	8.82e-280	1	LOH
Hes1	6.06e-283	0.68572	0.775	0.609	1.21e-279	1	LOH
Id2	1.07e-280	0.641218	0.858	0.743	2.15e-277	1	LOH
Dhrs7	7.01e-276	0.362765	0.682	0.527	1.4e-272	1	LOH
Dcn	2.32e-258	0.346034	0.719	0.573	4.65e-255	1	LOH
Nid1	1.76e-257	0.426084	0.704	0.535	3.52e-254	1	LOH
Ahnak	9.31e-253	0.512139	0.73	0.566	1.86e-249	1	LOH
Gstp1	1.96e-250	0.364741	0.894	0.847	3.93e-247	1	LOH
Serinc2	4.02e-249	0.414322	0.656	0.529	8.03e-246	1	LOH
Wfdc2	9.86e-238	0.281491	0.875	0.759	1.97e-234	1	LOH
Timp1	3e-227	0.363172	0.685	0.553	6.01e-224	1	LOH
Tsc22d3	1.03e-220	0.539143	0.701	0.6	2.06e-217	1	LOH
Aldh1a1	7.26e-216	0.408706	0.975	0.895	1.45e-212	1	LOH
Rflnb	4.47e-215	0.563002	0.647	0.55	8.94e-212	1	LOH
Crip2	2.86e-214	0.425404	0.736	0.646	5.71e-211	1	LOH
Tinagl1	2.02e-211	0.562581	0.733	0.671	4.04e-208	1	LOH
Pdzk1ip1	1.49e-208	0.390676	0.852	0.756	2.98e-205	1	LOH
Wnt11	1.95e-207	0.476907	0.591	0.474	3.89e-204	1	LOH
Glul	1.34e-205	0.347013	0.828	0.709	2.68e-202	1	LOH
Hspa1a	1.24e-204	0.635266	0.752	0.632	2.48e-201	1	LOH
Msn	3.68e-200	0.301484	0.794	0.671	7.37e-197	1	LOH
Tuba1a	5.67e-200	0.255132	0.808	0.674	1.13e-196	1	LOH
Hist3h2ba	5.17e-192	0.461671	0.632	0.536	1.03e-188	1	LOH
Amotl2	4.62e-191	0.56715	0.668	0.585	9.24e-188	1	LOH
Proser2	4.99e-191	0.454705	0.55	0.368	9.98e-188	1	LOH
Atf3	8.37e-189	0.779027	0.608	0.378	1.67e-185	1	LOH
Cldn3	8.88e-180	0.443356	0.683	0.586	1.78e-176	1	LOH
Flna	7.23e-179	0.306183	0.655	0.553	1.45e-175	1	LOH
Cldn11	1.64e-178	0.40658	0.621	0.544	3.29e-175	1	LOH
Ctla2a	2.96e-177	0.411902	0.68	0.618	5.92e-174	1	LOH
Anxa5	7.95e-177	0.506199	0.769	0.716	1.59e-173	1	LOH
Myc	3.38e-175	0.365958	0.644	0.54	6.76e-172	1	LOH
Ly6e	1.83e-172	0.263047	0.678	0.575	3.66e-169	1	LOH
Cald1	1.48e-160	0.48828	0.689	0.641	2.96e-157	1	LOH
Slc1a1	3.07e-154	0.296095	0.743	0.634	6.13e-151	1	LOH
Gnai2	6.37e-151	0.269699	0.787	0.736	1.27e-147	1	LOH
Ica1	8.96e-149	0.441221	0.655	0.599	1.79e-145	1	LOH
Gstm2	1.66e-147	0.525899	0.562	0.442	3.31e-144	1	LOH
Akr1b1	8e-144	1.23022	0.691	0.646	1.6e-140	1	LOH
Bok	2.12e-143	0.263436	0.572	0.379	4.25e-140	1	LOH
Ppp1r15a	9.5e-143	0.42356	0.633	0.506	1.9e-139	1	LOH
Angpt2	2.76e-128	0.375079	0.57	0.488	5.52e-125	1	LOH
Scx	8.43e-128	0.29428	0.548	0.41	1.69e-124	1	LOH
Ccnd1	2.68e-127	0.297558	0.818	0.688	5.35e-124	1	LOH
Nfkbia	1.71e-126	0.354859	0.645	0.507	3.42e-123	1	LOH
Ehf	1.58e-124	0.331433	0.519	0.341	3.17e-121	1	LOH
AABR07054850.1	6.4e-119	0.466495	0.521	0.399	1.28e-115	1	LOH
Sema5a	6.43e-117	0.462541	0.642	0.595	1.29e-113	1	LOH
Wls	9.17e-116	0.333984	0.605	0.489	1.83e-112	1	LOH
AABR07008439.1	1.44e-115	0.46141	0.603	0.499	2.88e-112	1	LOH
Ilf2	1.36e-114	0.364543	0.723	0.677	2.72e-111	1	LOH
Aqp1	2.63e-106	1.30127	0.724	0.63	5.26e-103	1	LOH
Gadd45g	1.11e-104	0.722671	0.646	0.57	2.22e-101	1	LOH
Zfp36l1	2.06e-104	0.278332	0.803	0.771	4.13e-101	1	LOH
Gprc5a	7.99e-98	0.283743	0.432	0.187	1.6e-94	1	LOH
Cldn2	2e-93	0.258787	0.72	0.634	3.99e-90	1	LOH
Ets2	3.25e-79	0.269303	0.605	0.504	6.51e-76	1	LOH
Tgif1	3.05e-65	0.358151	0.537	0.457	6.1e-62	1	LOH
Slc14a2	1.96e-60	0.568057	0.476	0.31	3.92e-57	1	LOH
Klf4	1.87e-54	0.326909	0.506	0.409	3.74e-51	1	LOH
St6galnac2	9.25e-51	0.27799	0.523	0.459	1.85e-47	1	LOH
Perp	1.7e-42	0.255016	0.619	0.603	3.39e-39	1	LOH
Slc6a6	4.5e-41	0.324364	0.559	0.502	9e-38	1	LOH
Ggct	1.03e-30	0.254193	0.699	0.721	2.06e-27	1	LOH
Wfdc10a	8.61e-29	0.309735	0.535	0.519	1.72e-25	1	LOH
Snhg11	3.26e-20	0.27481	0.573	0.564	6.52e-17	1	LOH
LOC100910163	1.03e-19	0.342956	0.519	0.468	2.05e-16	1	LOH
Gpx2	3.6e-19	0.284668	0.59	0.563	7.19e-16	1	LOH
Errfi1	1e-17	0.26752	0.589	0.571	2.01e-14	1	LOH
Cxcl1	2.99e-15	0.298256	0.335	0.358	5.99e-12	1	LOH
Cntf	2.25e-10	0.288648	0.368	0.414	4.5e-07	1	LOH
Hspa2	1.31e-05	0.518793	0.448	0.474	0.0262313	1	LOH
Sik1	0.00295256	0.267135	0.474	0.491	1	1	LOH
Pck1	0	1.66347	0.966	0.675	0	2	PT
Gpx3	0	1.66132	0.969	0.67	0	2	PT
Gatm	0	1.41896	0.992	0.815	0	2	PT
Cyp2c23	0	1.37814	0.949	0.598	0	2	PT
Hpd	0	1.34069	0.965	0.634	0	2	PT
Slc34a1	0	1.32151	0.963	0.674	0	2	PT
Ass1	0	1.31572	0.966	0.594	0	2	PT
Slc22a8	0	1.20596	0.92	0.585	0	2	PT
Aldob	0	1.19944	0.99	0.766	0	2	PT
Ctsa	0	1.19813	0.964	0.805	0	2	PT
Hao2	0	1.18422	0.962	0.715	0	2	PT
Cltrn	0	1.16255	0.906	0.622	0	2	PT
Lrp2	0	1.15494	0.949	0.753	0	2	PT
Acsm2	0	1.15357	0.923	0.626	0	2	PT
Rida	0	1.13918	0.983	0.807	0	2	PT
Slc22a6	0	1.12602	0.903	0.566	0	2	PT
Slc13a3	0	1.11305	0.924	0.587	0	2	PT
Fbp1	0	1.10584	0.966	0.7	0	2	PT
Pah	0	1.08513	0.824	0.547	0	2	PT
Miox	0	1.04082	0.865	0.453	0	2	PT
Slc5a2	0	1.04008	0.745	0.511	0	2	PT
Napsa	0	1.01235	0.925	0.641	0	2	PT
Anpep	0	1.00365	0.95	0.7	0	2	PT
Apom	0	0.988212	0.963	0.668	0	2	PT
Ces1f	0	0.972883	0.895	0.567	0	2	PT
G6pc	0	0.961022	0.851	0.595	0	2	PT
Pdzk1	0	0.939791	0.943	0.716	0	2	PT
Aldh8a1	0	0.932749	0.901	0.626	0	2	PT
Agxt2	0	0.929764	0.94	0.71	0	2	PT
Alpl	0	0.921544	0.901	0.581	0	2	PT
Grhpr	0	0.918375	0.961	0.732	0	2	PT
Scpep1	0	0.915294	0.905	0.64	0	2	PT
Glyat	0	0.909358	0.893	0.604	0	2	PT
Adh1	0	0.90841	0.905	0.566	0	2	PT
Prodh2	0	0.907371	0.933	0.628	0	2	PT
Pter	0	0.906551	0.957	0.675	0	2	PT
Tst	0	0.88598	0.94	0.731	0	2	PT
Ctsl	0	0.865844	0.932	0.848	0	2	PT
Aldh6a1	0	0.865153	0.93	0.72	0	2	PT
Khk	0	0.843628	0.927	0.663	0	2	PT
Tmem150a	0	0.840664	0.915	0.62	0	2	PT
Cat	0	0.835437	0.899	0.724	0	2	PT
Ndrg1	0	0.811428	0.937	0.763	0	2	PT
Galnt11	0	0.806861	0.916	0.639	0	2	PT
Sod3	0	0.802641	0.864	0.635	0	2	PT
Afp	0	0.797431	0.945	0.724	0	2	PT
Acy1	0	0.793493	0.958	0.718	0	2	PT
Sord	0	0.786544	0.758	0.561	0	2	PT
Amn	0	0.785198	0.917	0.637	0	2	PT
G0s2	0	0.754139	0.893	0.612	0	2	PT
Cubn	0	0.749902	0.849	0.674	0	2	PT
Amacr	0	0.749761	0.892	0.631	0	2	PT
Gpd1	0	0.74566	0.918	0.649	0	2	PT
Idh1	0	0.73956	0.908	0.703	0	2	PT
Lrpap1	0	0.72678	0.941	0.808	0	2	PT
Mt1	0	0.726	0.984	0.831	0	2	PT
Slc13a1	0	0.72502	0.781	0.532	0	2	PT
Calml4	0	0.71724	0.883	0.667	0	2	PT
Dcxr	0	0.715745	0.917	0.709	0	2	PT
RGD1309534	0	0.71101	0.772	0.585	0	2	PT
Akr1a1	0	0.70709	0.975	0.923	0	2	PT
Il33	0	0.702953	0.893	0.593	0	2	PT
Pc	0	0.696651	0.851	0.586	0	2	PT
Slc7a8	0	0.695922	0.746	0.609	0	2	PT
Bhmt2	0	0.689592	0.785	0.632	0	2	PT
Msrb1	0	0.688437	0.919	0.795	0	2	PT
Slc27a2	0	0.686252	0.735	0.555	0	2	PT
Cyba	0	0.684239	0.92	0.738	0	2	PT
Ggt1	0	0.681563	0.961	0.832	0	2	PT
Slc22a1	0	0.681025	0.768	0.471	0	2	PT
Tnfaip8	0	0.678606	0.818	0.638	0	2	PT
Enpep	0	0.668598	0.907	0.648	0	2	PT
Hnf4a	0	0.66664	0.759	0.567	0	2	PT
Bhmt	0	0.663372	0.837	0.555	0	2	PT
Slc3a1	0	0.661913	0.89	0.676	0	2	PT
Acy3	0	0.659754	0.919	0.565	0	2	PT
Mep1a	0	0.653944	0.939	0.726	0	2	PT
Mt2A	0	0.652125	0.944	0.786	0	2	PT
Slc4a4	0	0.644696	0.73	0.524	0	2	PT
Cyp2d2	0	0.63939	0.798	0.576	0	2	PT
LOC100360087	0	0.633908	0.997	0.983	0	2	PT
Dhrs4	0	0.631645	0.931	0.808	0	2	PT
Hgd	0	0.624892	0.913	0.637	0	2	PT
Cldn2	0	0.618833	0.844	0.626	0	2	PT
Ddah1	0	0.609969	0.907	0.788	0	2	PT
Naprt	0	0.60959	0.884	0.594	0	2	PT
LOC306766	0	0.608246	0.863	0.68	0	2	PT
Dpp4	0	0.607297	0.885	0.776	0	2	PT
Kap	0	0.602845	0.849	0.631	0	2	PT
Akr7a2	0	0.593118	0.933	0.796	0	2	PT
Tkfc	0	0.587668	0.87	0.529	0	2	PT
Fah	0	0.586573	0.84	0.536	0	2	PT
Naglt1	0	0.585959	0.781	0.474	0	2	PT
Phyhd1	0	0.585775	0.827	0.614	0	2	PT
Igsf11	0	0.567109	0.757	0.531	0	2	PT
Haao	0	0.555342	0.806	0.546	0	2	PT
Slc6a18	0	0.550385	0.936	0.7	0	2	PT
Dmgdh	0	0.548771	0.706	0.504	0	2	PT
Akr7a3	0	0.542973	0.788	0.566	0	2	PT
Susd2	0	0.539337	0.834	0.63	0	2	PT
Tmem252	0	0.534807	0.868	0.586	0	2	PT
Slc2a2	0	0.532794	0.856	0.582	0	2	PT
Slc22a18	0	0.52553	0.762	0.536	0	2	PT
Iffo2	0	0.519735	0.861	0.587	0	2	PT
Gchfr	0	0.501233	0.896	0.617	0	2	PT
Cbs	0	0.480428	0.764	0.487	0	2	PT
Car5b	0	0.479244	0.803	0.539	0	2	PT
Maf	0	0.473539	0.678	0.461	0	2	PT
Entpd5	0	0.47119	0.751	0.536	0	2	PT
Cdhr5	0	0.462885	0.804	0.548	0	2	PT
Slc39a5	0	0.450336	0.835	0.602	0	2	PT
Slc13a2	0	0.444094	0.717	0.5	0	2	PT
Plpbp	0	0.439688	0.858	0.562	0	2	PT
Gamt	0	0.437924	0.853	0.602	0	2	PT
Erich4	0	0.434354	0.821	0.495	0	2	PT
Cyp4f1	0	0.434073	0.76	0.6	0	2	PT
Cndp2	0	0.429653	0.951	0.724	0	2	PT
Mep1b	0	0.424518	0.901	0.677	0	2	PT
AABR07050652.1	0	0.422873	0.824	0.531	0	2	PT
AABR07008287.1	0	0.415161	0.741	0.459	0	2	PT
Slc22a12	0	0.406522	0.796	0.508	0	2	PT
Slc26a1	0	0.406032	0.743	0.493	0	2	PT
Glyctk	0	0.404052	0.825	0.559	0	2	PT
LOC688553	0	0.384038	0.806	0.548	0	2	PT
Gjb2	0	0.379928	0.784	0.447	0	2	PT
Sfxn1	0	0.375703	0.812	0.633	0	2	PT
Rhpn1	0	0.371203	0.817	0.609	0	2	PT
Enpp6	0	0.36973	0.754	0.534	0	2	PT
Vil1	0	0.364618	0.791	0.555	0	2	PT
Glod5	0	0.36219	0.772	0.518	0	2	PT
Gstz1	0	0.352531	0.844	0.586	0	2	PT
Anks4b	0	0.340223	0.771	0.549	0	2	PT
Cideb	0	0.330983	0.795	0.538	0	2	PT
Topaz1	0	0.302991	0.788	0.548	0	2	PT
Galnt14	0	0.287865	0.826	0.537	0	2	PT
Slc6a20	0	0.284585	0.683	0.384	0	2	PT
Hpgd	0	0.276608	0.795	0.544	0	2	PT
Fmo4	0	0.264446	0.742	0.504	0	2	PT
Chdh	0	0.258272	0.693	0.333	0	2	PT
Slc5a10	0	0.257687	0.821	0.583	0	2	PT
Slc29a3	1.12e-300	0.464338	0.793	0.566	2.24e-297	2	PT
Apoe	2.36e-298	0.798959	0.728	0.49	4.72e-295	2	PT
Pyroxd2	1.54e-297	0.529645	0.795	0.582	3.08e-294	2	PT
Acot1	1.28e-296	0.472148	0.792	0.599	2.57e-293	2	PT
Qprt	1.08e-294	0.403514	0.867	0.723	2.17e-291	2	PT
Pcbd1	4.84e-288	0.735303	0.916	0.815	9.68e-285	2	PT
Glul	7.44e-287	0.511608	0.897	0.705	1.49e-283	2	PT
Aldh1a1	7.37e-283	0.464921	0.986	0.895	1.47e-279	2	PT
Slc37a4	1.02e-279	0.624528	0.838	0.667	2.04e-276	2	PT
Sult1b1	1.3e-278	0.297071	0.668	0.391	2.6e-275	2	PT
Hoga1	1.38e-276	0.445327	0.884	0.715	2.76e-273	2	PT
Slc22a25	2.2e-273	0.452385	0.703	0.535	4.4e-270	2	PT
Folr1	5.09e-272	0.570693	0.901	0.735	1.02e-268	2	PT
Slc5a12	9.94e-271	0.418112	0.618	0.311	1.99e-267	2	PT
Slc16a11	2.15e-265	0.400613	0.718	0.488	4.3e-262	2	PT
Gba3	7.41e-263	0.350535	0.657	0.43	1.48e-259	2	PT
LOC100910270	2.64e-259	0.430852	0.752	0.572	5.27e-256	2	PT
Mapt	2.76e-259	0.42424	0.732	0.537	5.52e-256	2	PT
Nipsnap1	3.63e-259	0.424489	0.916	0.748	7.26e-256	2	PT
Psph	3.89e-256	0.395179	0.827	0.624	7.78e-253	2	PT
Ctsb	1.19e-252	0.585868	0.857	0.802	2.38e-249	2	PT
AABR07044635.2	8.28e-251	0.307032	0.769	0.572	1.66e-247	2	PT
Emid1	6.4e-248	0.326629	0.785	0.625	1.28e-244	2	PT
Slc25a10	2.22e-244	0.492381	0.853	0.684	4.44e-241	2	PT
Acox1	1.33e-238	0.408063	0.832	0.625	2.66e-235	2	PT
Paqr7	8.62e-234	0.522362	0.692	0.515	1.72e-230	2	PT
Igf2r	1.76e-233	0.711193	0.772	0.643	3.52e-230	2	PT
Ftl1	2.68e-233	0.611808	0.901	0.8	5.36e-230	2	PT
Slc17a3	4.4e-229	0.409916	0.704	0.574	8.81e-226	2	PT
Slc16a12	1.82e-225	0.341217	0.665	0.455	3.64e-222	2	PT
Fn3k	5.93e-219	0.283797	0.741	0.568	1.19e-215	2	PT
Pth1r	5.38e-218	0.558792	0.827	0.747	1.08e-214	2	PT
Gcdh	1.01e-216	0.539216	0.894	0.728	2.01e-213	2	PT
Aco1	8.95e-214	0.516396	0.725	0.553	1.79e-210	2	PT
Gsto1	1.4e-210	0.477557	0.904	0.755	2.8e-207	2	PT
Ugt1a9	3.41e-207	0.292249	0.868	0.691	6.82e-204	2	PT
Aspdh	2.06e-197	0.402546	0.675	0.476	4.13e-194	2	PT
Cisd3	3.23e-194	0.381642	0.707	0.55	6.46e-191	2	PT
Slc7a9	1.03e-193	0.526765	0.68	0.528	2.06e-190	2	PT
Gsta5	9.23e-192	0.518455	0.664	0.485	1.85e-188	2	PT
Tmem174	1.58e-191	0.379291	0.73	0.61	3.16e-188	2	PT
Slc22a2	2.42e-191	0.450664	0.672	0.482	4.85e-188	2	PT
Hmgcs2	1.91e-189	0.387579	0.663	0.491	3.82e-186	2	PT
Mettl7b	9.22e-185	0.369387	0.666	0.494	1.84e-181	2	PT
Slc6a8	1.92e-183	0.441635	0.803	0.647	3.84e-180	2	PT
Mgst3	5.44e-180	0.411834	0.939	0.883	1.09e-176	2	PT
Xpnpep2	2.2e-179	0.384242	0.634	0.389	4.4e-176	2	PT
Afmid	1.01e-176	0.28174	0.739	0.578	2.02e-173	2	PT
Snta1	1.03e-162	0.427014	0.692	0.547	2.06e-159	2	PT
Pklr	7.01e-162	0.293271	0.651	0.48	1.4e-158	2	PT
Bdh2	2.86e-160	0.429356	0.817	0.681	5.73e-157	2	PT
Aqp1	7.61e-160	0.262193	0.732	0.631	1.52e-156	2	PT
Prdx1	9.39e-160	0.421125	0.972	0.951	1.88e-156	2	PT
Eci2	5.02e-159	0.526048	0.851	0.719	1e-155	2	PT
Xylb	3.71e-155	0.55143	0.643	0.505	7.43e-152	2	PT
Comt	3.16e-151	0.526357	0.811	0.693	6.33e-148	2	PT
Lgmn	1.97e-148	0.608809	0.804	0.703	3.94e-145	2	PT
Cth	1.17e-146	0.287873	0.882	0.779	2.34e-143	2	PT
Shmt2	3.11e-146	0.350955	0.732	0.578	6.22e-143	2	PT
Oplah	4.4e-146	0.375068	0.727	0.584	8.81e-143	2	PT
Aqp7	1.22e-145	0.363569	0.622	0.392	2.44e-142	2	PT
Ctsh	2.74e-144	0.499305	0.877	0.822	5.48e-141	2	PT
Fam213b	7.03e-144	0.379278	0.76	0.644	1.41e-140	2	PT
Ush1c	1.54e-138	0.297161	0.874	0.737	3.09e-135	2	PT
Pdp2	1.1e-137	0.312582	0.698	0.563	2.19e-134	2	PT
Aldh7a1	2.97e-135	0.548651	0.925	0.83	5.94e-132	2	PT
Cpq	5.91e-135	0.571067	0.688	0.566	1.18e-131	2	PT
Cryl1	1.46e-133	0.522591	0.734	0.658	2.92e-130	2	PT
Thnsl2	1.66e-133	0.48902	0.685	0.56	3.32e-130	2	PT
Glyatl2	1.03e-132	0.425993	0.663	0.574	2.06e-129	2	PT
Slc34a3	4.8e-132	0.541868	0.601	0.415	9.59e-129	2	PT
Abcg2	3.16e-131	0.355358	0.655	0.54	6.32e-128	2	PT
Iyd	6.23e-131	0.307983	0.631	0.48	1.25e-127	2	PT
Gipc2	7.33e-122	0.263947	0.695	0.517	1.47e-118	2	PT
Fam107b	2.06e-119	0.449465	0.701	0.567	4.12e-116	2	PT
Dgkg	7.33e-118	0.391734	0.605	0.434	1.47e-114	2	PT
Qdpr	3.68e-117	0.432409	0.831	0.742	7.35e-114	2	PT
Tcn2	8.48e-117	0.358719	0.78	0.643	1.7e-113	2	PT
Dab2	2.93e-115	0.392264	0.677	0.563	5.85e-112	2	PT
Acsm3	2.78e-114	0.390618	0.645	0.531	5.56e-111	2	PT
Slc25a15	2.79e-113	0.306114	0.675	0.559	5.58e-110	2	PT
LOC688389	9.21e-113	0.269296	0.569	0.353	1.84e-109	2	PT
Nme4	3.2e-110	0.524604	0.78	0.72	6.39e-107	2	PT
Serpinf1	9.86e-107	0.513164	0.657	0.54	1.97e-103	2	PT
Iah1	8.4e-105	0.41736	0.886	0.807	1.68e-101	2	PT
Espn	2.59e-101	0.269065	0.725	0.612	5.18e-98	2	PT
Aspa	1.98e-99	0.394698	0.673	0.594	3.96e-96	2	PT
Gnpda1	2.12e-97	0.351646	0.733	0.644	4.24e-94	2	PT
Ttc36	6.86e-96	0.550194	0.615	0.474	1.37e-92	2	PT
Slc1a1	1.2e-94	0.28991	0.759	0.634	2.4e-91	2	PT
Mgam	3.16e-91	0.421637	0.614	0.504	6.32e-88	2	PT
Slc22a5	4.88e-91	0.503581	0.607	0.497	9.75e-88	2	PT
Dpp7	1.19e-88	0.470814	0.837	0.72	2.39e-85	2	PT
Cmbl	3.18e-87	0.523702	0.621	0.515	6.37e-84	2	PT
Pdzk1ip1	2.32e-83	0.328401	0.842	0.758	4.64e-80	2	PT
Cotl1	7.06e-80	0.392184	0.774	0.712	1.41e-76	2	PT
Gsta4	7.17e-77	0.310814	0.888	0.711	1.43e-73	2	PT
Gk	6.57e-75	0.466387	0.654	0.595	1.31e-71	2	PT
Serpinc1	1.87e-74	0.358365	0.56	0.397	3.74e-71	2	PT
Ggta1	2.5e-69	0.328072	0.582	0.48	5e-66	2	PT
Ethe1	4.55e-67	0.258105	0.895	0.802	9.09e-64	2	PT
Cryz	3.67e-63	0.406959	0.68	0.615	7.35e-60	2	PT
L3hypdh	1.43e-59	0.328187	0.654	0.585	2.85e-56	2	PT
Cyp2e1	4.12e-59	0.440989	0.575	0.45	8.25e-56	2	PT
Oat	5.77e-47	0.306855	0.71	0.608	1.15e-43	2	PT
Ces2g	6.43e-44	0.443277	0.535	0.437	1.29e-40	2	PT
Fmo1	1.42e-42	0.352442	0.522	0.373	2.84e-39	2	PT
Dpys	2.7e-40	0.353896	0.563	0.5	5.41e-37	2	PT
Decr1	3.61e-36	0.278142	0.894	0.811	7.21e-33	2	PT
Acss3	5.19e-36	0.381571	0.576	0.522	1.04e-32	2	PT
Sod1	1.83e-35	0.324391	0.851	0.838	3.67e-32	2	PT
Ddc	1.23e-27	0.364783	0.516	0.409	2.46e-24	2	PT
Apmap	3.27e-21	0.357367	0.65	0.644	6.55e-18	2	PT
Olfml1	1.04e-20	0.386469	0.515	0.456	2.09e-17	2	PT
Tmem106a	2.44e-16	0.271109	0.483	0.376	4.89e-13	2	PT
RGD1310587	1.64e-15	0.32164	0.546	0.499	3.28e-12	2	PT
Ncbp1	3.4e-12	0.302229	0.56	0.53	6.8e-09	2	PT
Hsd11b1	5.55e-12	0.295003	0.484	0.402	1.11e-08	2	PT
Pllp	1.07e-07	0.342398	0.586	0.568	0.000214097	2	PT
Fam151a	0.000536907	0.457158	0.473	0.354	1	2	PT
Aldh2	0.00153233	0.252025	0.459	0.487	1	2	PT
Slc12a3	0	2.55049	0.894	0.6	0	3	DCT
Tmem52b	0	1.49411	0.96	0.698	0	3	DCT
Defb1	0	1.43753	0.888	0.817	0	3	DCT
Wnk1	0	1.41143	0.901	0.733	0	3	DCT
Degs2	0	1.27531	0.917	0.656	0	3	DCT
Emx1	0	1.25224	0.871	0.552	0	3	DCT
Csrp2	0	1.05148	0.944	0.841	0	3	DCT
Tubb2a	0	1.00689	0.846	0.708	0	3	DCT
LOC102553190	0	0.993288	0.877	0.683	0	3	DCT
Atp1a1	0	0.984342	0.988	0.948	0	3	DCT
Ckmt1	0	0.972736	0.844	0.634	0	3	DCT
Dnase1	0	0.945429	0.649	0.463	0	3	DCT
Ckb	0	0.916825	0.901	0.789	0	3	DCT
Tspo	0	0.868821	0.903	0.687	0	3	DCT
Aif1l	0	0.834037	0.895	0.775	0	3	DCT
LOC102549506	0	0.787532	0.77	0.592	0	3	DCT
Rhcg	0	0.786268	0.823	0.543	0	3	DCT
Hoxd9	0	0.74571	0.815	0.65	0	3	DCT
Clcnkb	0	0.735859	0.903	0.729	0	3	DCT
RGD1305645	0	0.735729	0.811	0.663	0	3	DCT
Tox3	0	0.724636	0.788	0.601	0	3	DCT
Nudt4	0	0.709381	0.972	0.907	0	3	DCT
Sh3bgrl3	0	0.705745	0.896	0.786	0	3	DCT
Prps2	0	0.697646	0.747	0.552	0	3	DCT
Sat1	0	0.69114	0.865	0.755	0	3	DCT
Tmem213	0	0.685792	0.849	0.634	0	3	DCT
Cldn8	0	0.675029	0.814	0.613	0	3	DCT
Sfrp2	0	0.670441	0.765	0.658	0	3	DCT
Bsnd	0	0.658863	0.796	0.549	0	3	DCT
Nudt10	0	0.642727	0.761	0.615	0	3	DCT
Mal	0	0.61321	0.89	0.718	0	3	DCT
Atp2b4	0	0.591337	0.802	0.618	0	3	DCT
LOC100363502	0	0.540015	0.988	0.953	0	3	DCT
Tfap2b	0	0.534409	0.874	0.67	0	3	DCT
Atp6v1b1	0	0.511908	0.74	0.569	0	3	DCT
Pgam2	0	0.477465	0.681	0.39	0	3	DCT
Esrrg	0	0.384497	0.805	0.609	0	3	DCT
Kl	0	0.329132	0.651	0.429	0	3	DCT
Smpx	1.17e-294	0.482831	0.723	0.606	2.33e-291	3	DCT
Cav2	1.59e-286	0.429829	0.685	0.494	3.19e-283	3	DCT
Igfbp5	3.09e-258	0.674229	0.833	0.765	6.19e-255	3	DCT
Tcp11	1.54e-244	0.46333	0.683	0.539	3.09e-241	3	DCT
Kitlg	3.7e-241	0.264103	0.607	0.439	7.4e-238	3	DCT
Atp6v0a4	5.52e-235	0.482899	0.857	0.739	1.1e-231	3	DCT
Aqp3	1.87e-229	0.292158	0.731	0.576	3.73e-226	3	DCT
Dapl1	9.67e-220	0.424085	0.77	0.652	1.93e-216	3	DCT
Sult1a1	2.21e-216	0.395794	0.536	0.337	4.43e-213	3	DCT
Zfp503	1.05e-214	0.523912	0.77	0.662	2.09e-211	3	DCT
Ctsc	1.06e-214	0.581717	0.751	0.635	2.11e-211	3	DCT
Scnn1b	4.28e-213	0.274664	0.658	0.526	8.56e-210	3	DCT
Vdr	9.67e-203	0.377754	0.686	0.565	1.93e-199	3	DCT
Slc16a7	8.76e-194	0.489884	0.65	0.536	1.75e-190	3	DCT
Ly6i	1.21e-193	0.548705	0.852	0.786	2.42e-190	3	DCT
Dcdc2	1.3e-191	0.594415	0.789	0.753	2.61e-188	3	DCT
Tfrc	1.26e-182	0.550267	0.685	0.59	2.52e-179	3	DCT
Kcnj1	6.1e-175	0.322758	0.679	0.576	1.22e-171	3	DCT
Calb1	3.07e-174	1.73604	0.785	0.799	6.14e-171	3	DCT
Rab25	7.39e-172	0.370331	0.759	0.652	1.48e-168	3	DCT
Gabarapl1	1.55e-167	0.556777	0.716	0.582	3.11e-164	3	DCT
Egfl8	3.01e-164	0.558911	0.702	0.598	6.03e-161	3	DCT
Ramp3	2.48e-162	0.368401	0.624	0.583	4.97e-159	3	DCT
Mecom	2.51e-162	0.494012	0.716	0.644	5.03e-159	3	DCT
Ctsd	4.03e-152	0.51585	0.882	0.81	8.07e-149	3	DCT
Hsd11b2	3.69e-140	0.437882	0.646	0.541	7.38e-137	3	DCT
Sgpp2	3.35e-137	0.423353	0.604	0.543	6.7e-134	3	DCT
Cyfip2	7.25e-133	0.338942	0.695	0.616	1.45e-129	3	DCT
Tuba1c	4.43e-130	0.430081	0.766	0.689	8.87e-127	3	DCT
Tubb2b	5.41e-123	0.389306	0.825	0.793	1.08e-119	3	DCT
Ndrg2	1.11e-121	0.37845	0.737	0.675	2.22e-118	3	DCT
Wfdc2	8.08e-116	0.476983	0.83	0.764	1.62e-112	3	DCT
Isyna1	4.95e-113	0.301888	0.73	0.675	9.89e-110	3	DCT
Tmprss2	8.61e-109	0.360977	0.776	0.712	1.72e-105	3	DCT
Pecr	2.75e-102	0.377497	0.879	0.866	5.49e-99	3	DCT
Gpx1	1.77e-87	0.588558	0.904	0.851	3.54e-84	3	DCT
Acss1	1.28e-82	0.314879	0.662	0.582	2.56e-79	3	DCT
Acsm3	8.37e-82	0.345475	0.6	0.535	1.67e-78	3	DCT
Sostdc1	3.18e-81	0.319604	0.853	0.829	6.37e-78	3	DCT
Scnn1a	2.39e-69	0.387817	0.522	0.425	4.79e-66	3	DCT
Txnip	1.15e-66	0.351814	0.674	0.633	2.3e-63	3	DCT
Acsl1	3.05e-64	0.357504	0.652	0.594	6.11e-61	3	DCT
A4galt	1.04e-63	0.340707	0.594	0.627	2.08e-60	3	DCT
AC134224.1	9.76e-58	0.49888	0.837	0.86	1.95e-54	3	DCT
Scd2	7.25e-53	0.298153	0.759	0.744	1.45e-49	3	DCT
Klk1c9	2.56e-43	0.999689	0.618	0.613	5.11e-40	3	DCT
Mdk	0	1.15488	0.94	0.776	0	4	LOH
Ccnd1	0	1.15074	0.877	0.687	0	4	LOH
Tfap2b	0	1.11222	0.946	0.665	0	4	LOH
Irx1	0	1.10676	0.883	0.635	0	4	LOH
Aldh1a2	0	0.976383	0.937	0.749	0	4	LOH
Fstl1	0	0.897732	0.974	0.8	0	4	LOH
Pdgfa	0	0.797589	0.834	0.568	0	4	LOH
Skap1	0	0.747445	0.801	0.596	0	4	LOH
Cldn19	0	0.714406	0.907	0.674	0	4	LOH
Spon1	0	0.662006	0.74	0.572	0	4	LOH
Pkdcc	0	0.654105	0.807	0.603	0	4	LOH
Mecom	0	0.623991	0.818	0.637	0	4	LOH
Cd24	0	0.587554	0.978	0.904	0	4	LOH
Tmsb10	0	0.576618	1	0.957	0	4	LOH
Hip1	0	0.551456	0.809	0.61	0	4	LOH
Tspan8	0	0.543545	0.939	0.821	0	4	LOH
Slc12a1	0	0.530147	0.941	0.78	0	4	LOH
LOC100912195	0	0.496026	0.794	0.63	0	4	LOH
Dcdc2	0	0.46445	0.838	0.75	0	4	LOH
Cxcl12	0	0.457078	0.778	0.602	0	4	LOH
Hmgb2	0	0.340247	0.933	0.745	0	4	LOH
Capn6	4.89e-303	0.753382	0.685	0.558	9.77e-300	4	LOH
Hoxd9	6.45e-281	0.412027	0.817	0.65	1.29e-277	4	LOH
LOC100360316	2.47e-266	0.343051	0.931	0.819	4.93e-263	4	LOH
Prss23	5.1e-258	0.349054	0.876	0.74	1.02e-254	4	LOH
Sostdc1	3.17e-254	0.556739	0.881	0.827	6.33e-251	4	LOH
Tubb2b	2.1e-247	0.411814	0.853	0.792	4.21e-244	4	LOH
Kcnk1	1.07e-242	0.406061	0.809	0.702	2.15e-239	4	LOH
Lamc2	1.31e-231	0.406846	0.674	0.55	2.61e-228	4	LOH
Mid1ip1	5.64e-227	0.379843	0.757	0.613	1.13e-223	4	LOH
Clcnka	6.26e-226	0.319768	0.745	0.64	1.25e-222	4	LOH
Hes1	1.1e-219	0.441744	0.777	0.612	2.19e-216	4	LOH
Tspo	4.79e-203	0.306539	0.834	0.692	9.57e-200	4	LOH
Marcksl1	2.77e-192	0.269733	0.804	0.694	5.54e-189	4	LOH
Marcks	8.41e-185	0.272514	0.75	0.622	1.68e-181	4	LOH
Etnk1	1.3e-181	0.272058	0.823	0.701	2.59e-178	4	LOH
Cgnl1	4.77e-181	0.28839	0.792	0.654	9.55e-178	4	LOH
Cldn7	3.35e-175	0.350923	0.757	0.65	6.7e-172	4	LOH
Timeless	4.56e-174	0.251146	0.657	0.533	9.12e-171	4	LOH
Cldn3	4.58e-174	0.400452	0.693	0.587	9.16e-171	4	LOH
Car4	8.73e-169	0.393488	0.734	0.656	1.75e-165	4	LOH
Nasp	3.24e-167	0.406324	0.766	0.69	6.48e-164	4	LOH
Cldn10	2.16e-162	0.570347	0.768	0.725	4.32e-159	4	LOH
Dek	2.75e-160	0.312373	0.854	0.772	5.5e-157	4	LOH
Prim1	2.57e-157	0.376604	0.695	0.583	5.13e-154	4	LOH
Klhdc8a	1.88e-153	0.259276	0.627	0.47	3.76e-150	4	LOH
Cldn16	5.18e-148	0.311318	0.695	0.596	1.04e-144	4	LOH
Ggct	1.77e-145	0.425336	0.787	0.715	3.55e-142	4	LOH
Neurl3	3.34e-132	0.309791	0.685	0.587	6.68e-129	4	LOH
Esrrg	4.36e-124	0.41452	0.684	0.618	8.72e-121	4	LOH
Igfbp2	1.69e-121	0.260684	0.86	0.847	3.39e-118	4	LOH
Basp1	4.56e-116	0.25659	0.648	0.545	9.12e-113	4	LOH
Tmsb15b2	2.83e-113	0.251496	0.674	0.632	5.67e-110	4	LOH
Mcm7	4.43e-106	0.300893	0.622	0.526	8.86e-103	4	LOH
Wnt11	4.28e-102	0.362807	0.55	0.479	8.55e-99	4	LOH
Uncx	1.82e-98	0.253231	0.581	0.526	3.65e-95	4	LOH
Lipg	7.28e-98	0.340383	0.597	0.55	1.46e-94	4	LOH
Cited1	1.11e-93	0.259344	0.648	0.61	2.23e-90	4	LOH
Dut	1.62e-78	0.342238	0.824	0.816	3.24e-75	4	LOH
Mcm6	1.26e-77	0.45964	0.657	0.635	2.52e-74	4	LOH
Smc2	1.07e-74	0.255982	0.678	0.646	2.14e-71	4	LOH
Ndrg4	1.88e-62	0.265371	0.557	0.488	3.75e-59	4	LOH
Bambi	3e-62	0.322369	0.637	0.581	6.01e-59	4	LOH
Lig1	7.14e-61	0.292559	0.651	0.616	1.43e-57	4	LOH
Siva1	4.21e-55	0.277583	0.694	0.692	8.42e-52	4	LOH
Mcm2	1.22e-44	0.275067	0.589	0.569	2.45e-41	4	LOH
Pappa2	7.49e-43	0.323208	0.499	0.417	1.5e-39	4	LOH
Pcna	1.08e-39	0.332841	0.66	0.653	2.16e-36	4	LOH
Creg1	7.3e-15	0.265123	0.648	0.692	1.46e-11	4	LOH
Epha4	3.16e-14	0.299318	0.506	0.534	6.33e-11	4	LOH
Umod	0	2.05083	0.971	0.608	0	5	LOH
Cldn10	0	1.62075	0.989	0.71	0	5	LOH
Slc12a1	0	1.55846	0.996	0.777	0	5	LOH
Cldn19	0	1.22937	0.983	0.67	0	5	LOH
Cd74	0	1.1623	0.884	0.521	0	5	LOH
Ptger3	0	1.06133	0.869	0.537	0	5	LOH
Cgnl1	0	0.974056	0.949	0.644	0	5	LOH
Sostdc1	0	0.904108	0.985	0.82	0	5	LOH
Atp1a1	0	0.796048	0.999	0.947	0	5	LOH
Cxcl12	0	0.792965	0.917	0.593	0	5	LOH
Arnt2	0	0.770624	0.877	0.636	0	5	LOH
Nudt4	0	0.71751	0.998	0.906	0	5	LOH
Dapl1	0	0.717459	0.881	0.645	0	5	LOH
Etnk1	0	0.693813	0.929	0.695	0	5	LOH
Creg1	0	0.689448	0.902	0.675	0	5	LOH
Clcnka	0	0.667244	0.888	0.631	0	5	LOH
RT1-Da	0	0.644252	0.747	0.379	0	5	LOH
Kcnj1	0	0.619963	0.753	0.571	0	5	LOH
Esrrg	0	0.614331	0.836	0.608	0	5	LOH
Tfap2b	0	0.594572	0.936	0.667	0	5	LOH
Ccnd1	0	0.589285	0.906	0.685	0	5	LOH
Slc26a7	0	0.583271	0.871	0.579	0	5	LOH
Clcnkb	0	0.571848	0.961	0.726	0	5	LOH
Cyfip2	0	0.568552	0.818	0.608	0	5	LOH
Sec14l1	0	0.566941	0.87	0.597	0	5	LOH
Irx1	0	0.536919	0.906	0.634	0	5	LOH
Slc16a7	0	0.536635	0.756	0.53	0	5	LOH
Pdgfa	0	0.534808	0.813	0.57	0	5	LOH
Car4	0	0.533178	0.799	0.652	0	5	LOH
Igfbp2	0	0.531257	0.978	0.839	0	5	LOH
RT1-Db1	0	0.505254	0.749	0.458	0	5	LOH
Acsl1	0	0.465243	0.795	0.585	0	5	LOH
Anxa5	0	0.455797	0.916	0.708	0	5	LOH
2020-09-04	0	0.442059	0.927	0.799	0	5	LOH
Tmem213	0	0.417195	0.881	0.634	0	5	LOH
Mal	0	0.401544	0.937	0.716	0	5	LOH
Igfbp3	0	0.381276	0.777	0.483	0	5	LOH
Lipg	0	0.348595	0.731	0.541	0	5	LOH
Aldh1a2	0	0.310859	0.929	0.75	0	5	LOH
Ppp1r1a	0	0.303888	0.836	0.594	0	5	LOH
Wfdc10a	0	0.289829	0.758	0.505	0	5	LOH
Skap1	0	0.260329	0.803	0.597	0	5	LOH
Sat1	1.72e-301	0.296346	0.94	0.75	3.43e-298	5	LOH
Casr	9.93e-301	0.400645	0.738	0.575	1.99e-297	5	LOH
RT1-Ba	5.84e-285	0.447038	0.618	0.387	1.17e-281	5	LOH
Ckmt1	9.61e-274	0.278725	0.806	0.638	1.92e-270	5	LOH
Tfrc	3.11e-268	0.332377	0.775	0.584	6.22e-265	5	LOH
Prss23	1.98e-256	0.31383	0.887	0.74	3.96e-253	5	LOH
Mecom	3.64e-246	0.399103	0.805	0.639	7.28e-243	5	LOH
Angptl8	5.93e-246	0.393402	0.64	0.418	1.19e-242	5	LOH
Snhg11	1.28e-239	0.390503	0.71	0.555	2.56e-236	5	LOH
Klhdc8a	3.64e-232	0.329683	0.683	0.467	7.28e-229	5	LOH
Efhd1	9.98e-230	0.305924	0.788	0.604	2e-226	5	LOH
Mme	7.17e-222	0.379716	0.774	0.642	1.43e-218	5	LOH
Zfp36l1	1.13e-220	0.327588	0.894	0.766	2.25e-217	5	LOH
Pecr	8.47e-218	0.274308	0.974	0.86	1.69e-214	5	LOH
Spon1	1.46e-217	0.395571	0.706	0.575	2.92e-214	5	LOH
AC134224.1	1.43e-208	0.360104	0.947	0.853	2.87e-205	5	LOH
Ugt1a9	1.15e-202	0.25516	0.833	0.695	2.3e-199	5	LOH
Nid1	1.88e-186	0.256432	0.706	0.539	3.76e-183	5	LOH
Prps2	3.59e-183	0.334694	0.727	0.554	7.18e-180	5	LOH
Igfbp5	2.18e-170	0.479382	0.845	0.764	4.36e-167	5	LOH
Tmem37	2.46e-166	0.316457	0.769	0.642	4.91e-163	5	LOH
Lpl	1.22e-158	0.377786	0.596	0.417	2.44e-155	5	LOH
Elf3	1.06e-134	0.341867	0.672	0.505	2.12e-131	5	LOH
Igf1	4.63e-128	0.646055	0.555	0.392	9.26e-125	5	LOH
RGD1564664	1.06e-101	0.332525	0.581	0.481	2.11e-98	5	LOH
LOC100909474	1.06e-86	0.294479	0.554	0.427	2.13e-83	5	LOH
Tmem207	0	2.4907	0.939	0.49	0	6	LOH
Ppp1r1a	0	2.31703	0.975	0.585	0	6	LOH
Cldn16	0	1.96198	0.968	0.579	0	6	LOH
Wnk1	0	1.83018	0.985	0.728	0	6	LOH
Slc12a1	0	1.5746	0.975	0.778	0	6	LOH
Tmem52b	0	1.48922	0.976	0.698	0	6	LOH
Casr	0	1.45713	0.905	0.564	0	6	LOH
LOC103691699	0	1.30505	0.74	0.408	0	6	LOH
LOC103693605	0	1.18786	0.708	0.483	0	6	LOH
Clcnkb	0	1.10883	0.977	0.725	0	6	LOH
Etnk1	0	1.05604	0.885	0.698	0	6	LOH
Atp1a1	0	0.999812	0.988	0.948	0	6	LOH
Sfrp2	0	0.998221	0.909	0.65	0	6	LOH
Umod	0	0.987609	0.825	0.618	0	6	LOH
Dapl1	0	0.947098	0.918	0.643	0	6	LOH
Sec14l1	0	0.908278	0.911	0.595	0	6	LOH
Txnip	0	0.887335	0.846	0.622	0	6	LOH
Cldn19	0	0.86584	0.921	0.674	0	6	LOH
Ckmt1	0	0.844444	0.868	0.634	0	6	LOH
Igfbp5	0	0.801537	0.937	0.758	0	6	LOH
Sostdc1	0	0.798442	0.952	0.823	0	6	LOH
Cgnl1	0	0.793042	0.854	0.65	0	6	LOH
Gabarapl1	0	0.766894	0.828	0.576	0	6	LOH
Hip1	0	0.720941	0.831	0.609	0	6	LOH
Cyfip2	0	0.713636	0.843	0.607	0	6	LOH
Zfp503	0	0.675906	0.832	0.659	0	6	LOH
Tfap2b	0	0.655645	0.887	0.67	0	6	LOH
Mal	0	0.651885	0.939	0.716	0	6	LOH
Pth1r	0	0.587876	0.896	0.743	0	6	LOH
Acss1	0	0.57284	0.827	0.572	0	6	LOH
Dusp9	0	0.569775	0.789	0.599	0	6	LOH
Sat1	0	0.563136	0.932	0.751	0	6	LOH
Pmepa1	0	0.56249	0.768	0.536	0	6	LOH
Mecom	0	0.545865	0.81	0.638	0	6	LOH
Atp2b4	0	0.534867	0.816	0.618	0	6	LOH
Bsnd	0	0.482797	0.778	0.552	0	6	LOH
Tmem213	0	0.471868	0.894	0.633	0	6	LOH
Lipg	0	0.468727	0.774	0.539	0	6	LOH
Cebpd	0	0.459184	0.756	0.46	0	6	LOH
Enox1	0	0.432475	0.701	0.483	0	6	LOH
LOC102549506	0	0.428175	0.78	0.592	0	6	LOH
Atp12a	0	0.424418	0.743	0.458	0	6	LOH
Ier3	0	0.405164	0.909	0.644	0	6	LOH
Nudt4	0	0.399918	0.969	0.908	0	6	LOH
Slc26a7	0	0.346482	0.793	0.584	0	6	LOH
Cd74	0	0.276899	0.78	0.528	0	6	LOH
Atp6v1b1	2.14e-300	0.274516	0.77	0.568	4.29e-297	6	LOH
Kcnj1	3.17e-293	0.453261	0.74	0.572	6.35e-290	6	LOH
Tuba1c	3.45e-285	0.613436	0.85	0.684	6.9e-282	6	LOH
Aif1l	6.27e-275	0.360643	0.906	0.775	1.25e-271	6	LOH
AC134224.1	5.13e-251	0.608663	0.896	0.856	1.03e-247	6	LOH
Prps2	1.16e-245	0.472955	0.757	0.552	2.32e-242	6	LOH
Arnt2	3.34e-244	0.415809	0.768	0.644	6.67e-241	6	LOH
RT1-A2	7.36e-241	0.545288	0.665	0.465	1.47e-237	6	LOH
Smpx	1.13e-237	0.34186	0.721	0.607	2.26e-234	6	LOH
Ugt1a9	1.18e-233	0.340102	0.837	0.695	2.37e-230	6	LOH
Ethe1	4.14e-220	0.50006	0.923	0.801	8.27e-217	6	LOH
Egfl8	1.82e-193	0.402146	0.752	0.596	3.63e-190	6	LOH
Hoxd9	2.17e-189	0.318157	0.813	0.651	4.34e-186	6	LOH
Tmprss2	3.46e-184	0.386664	0.821	0.709	6.92e-181	6	LOH
Slc16a7	1.13e-183	0.403119	0.676	0.535	2.27e-180	6	LOH
Cldn14	7.82e-175	0.389647	0.6	0.493	1.56e-171	6	LOH
Cited1	1.15e-167	0.26085	0.702	0.606	2.3e-164	6	LOH
Car4	1.97e-161	0.390598	0.747	0.655	3.95e-158	6	LOH
Tspo	6.96e-159	0.297332	0.83	0.693	1.39e-155	6	LOH
Klhdc8a	3.83e-137	0.266694	0.639	0.47	7.67e-134	6	LOH
Ptprr	2.21e-136	0.260152	0.654	0.566	4.43e-133	6	LOH
Gsta3	2.05e-135	0.301464	0.901	0.805	4.1e-132	6	LOH
Cdhr5	7.09e-133	0.275629	0.691	0.558	1.42e-129	6	LOH
Esrrg	1.3e-130	0.320045	0.744	0.614	2.6e-127	6	LOH
Acsl4	5.86e-126	0.262018	0.717	0.609	1.17e-122	6	LOH
Cpm	3.56e-120	0.263906	0.556	0.375	7.11e-117	6	LOH
Sgpp2	9.98e-110	0.314901	0.616	0.543	2e-106	6	LOH
Rps4y2	1.42e-95	0.277439	0.747	0.654	2.84e-92	6	LOH
RT1-CE10	4.08e-83	0.400003	0.568	0.436	8.16e-80	6	LOH
Tagln2	1.89e-69	0.262385	0.954	0.882	3.78e-66	6	LOH
Hba-a2	3.05e-295	0.250943	0.742	0.648	6.1e-292	7	LOH
Slc12a1	3.3e-285	0.882925	0.859	0.786	6.6e-282	7	LOH
Ppp1r1a	1.57e-263	0.787532	0.754	0.6	3.13e-260	7	LOH
Umod	1.03e-256	0.841959	0.761	0.622	2.07e-253	7	LOH
Sfrp2	2.21e-234	0.315441	0.765	0.659	4.42e-231	7	LOH
Cd74	3.23e-203	0.543188	0.705	0.533	6.46e-200	7	LOH
Clcnkb	2.93e-163	0.496685	0.827	0.735	5.85e-160	7	LOH
Cxcl12	6.25e-117	0.423524	0.721	0.606	1.25e-113	7	LOH
Pappa2	1.68e-107	0.251564	0.554	0.414	3.35e-104	7	LOH
Casr	1.75e-96	0.250836	0.647	0.581	3.49e-93	7	LOH
Cldn16	1.73e-90	0.459227	0.662	0.599	3.47e-87	7	LOH
Cldn19	1.96e-85	0.589288	0.776	0.683	3.91e-82	7	LOH
Dapl1	3.1e-71	0.605889	0.701	0.657	6.21e-68	7	LOH
Ptger3	1.11e-68	0.373733	0.616	0.553	2.22e-65	7	LOH
Egfl8	6.9e-43	0.297901	0.686	0.6	1.38e-39	7	LOH
Cldn10	4.51e-41	0.622506	0.723	0.728	9.01e-38	7	LOH
Kcnj1	3.01e-36	0.37297	0.603	0.581	6.02e-33	7	LOH
Car4	5.69e-25	0.260433	0.547	0.668	1.14e-21	7	LOH
Igfbp5	5.41e-23	0.600964	0.73	0.772	1.08e-19	7	LOH
Tfap2b	4.51e-19	0.341267	0.692	0.683	9.02e-16	7	LOH
Sostdc1	1.42e-18	0.528525	0.789	0.833	2.84e-15	7	LOH
Sat1	2.04e-05	0.250409	0.704	0.766	0.0407281	7	LOH
Aqp2	0	3.8087	0.988	0.55	0	8	CD-PC
Fxyd4	0	3.2164	0.958	0.413	0	8	CD-PC
Krt18	0	2.10483	0.978	0.545	0	8	CD-PC
Aqp3	0	2.04639	0.956	0.563	0	8	CD-PC
Stc1	0	1.92181	0.94	0.446	0	8	CD-PC
Btg2	0	1.8835	0.978	0.667	0	8	CD-PC
Id3	0	1.8579	0.971	0.68	0	8	CD-PC
Acer2	0	1.8115	0.954	0.477	0	8	CD-PC
Id1	0	1.79558	0.967	0.718	0	8	CD-PC
Aqp4	0	1.71057	0.933	0.513	0	8	CD-PC
Grem1	0	1.68443	0.879	0.343	0	8	CD-PC
Gadd45b	0	1.64867	0.93	0.539	0	8	CD-PC
Cyr61	0	1.63711	0.961	0.639	0	8	CD-PC
Cldn4	0	1.62183	0.96	0.65	0	8	CD-PC
Dusp2	0	1.55294	0.648	0.368	0	8	CD-PC
Fos	0	1.54883	0.985	0.66	0	8	CD-PC
Egr1	0	1.54612	0.975	0.61	0	8	CD-PC
Cldn8	0	1.51596	0.983	0.605	0	8	CD-PC
Hsd11b2	0	1.51552	0.947	0.523	0	8	CD-PC
Gata3	0	1.47761	0.968	0.585	0	8	CD-PC
Lgals3	0	1.4418	0.949	0.458	0	8	CD-PC
Zfp36	0	1.41554	0.903	0.519	0	8	CD-PC
S100a6	0	1.39127	0.815	0.456	0	8	CD-PC
Ldha	0	1.37925	0.995	0.884	0	8	CD-PC
Hbegf	0	1.36812	0.691	0.431	0	8	CD-PC
Arg2	0	1.33081	0.916	0.489	0	8	CD-PC
Atf3	0	1.32734	0.845	0.369	0	8	CD-PC
Junb	0	1.32155	0.973	0.697	0	8	CD-PC
Ier3	0	1.32054	0.916	0.644	0	8	CD-PC
Ahnak	0	1.32	0.949	0.557	0	8	CD-PC
Krt8	0	1.31705	0.983	0.778	0	8	CD-PC
Ifit2	0	1.29802	0.604	0.33	0	8	CD-PC
RGD1305645	0	1.29293	0.913	0.658	0	8	CD-PC
Gstm1	0	1.28992	0.901	0.443	0	8	CD-PC
Ctsd	0	1.2602	0.968	0.806	0	8	CD-PC
Rab20	0	1.25411	0.915	0.532	0	8	CD-PC
Mal2	0	1.2399	0.949	0.615	0	8	CD-PC
S100a4	0	1.21682	0.717	0.305	0	8	CD-PC
Anxa1	0	1.17607	0.876	0.465	0	8	CD-PC
Cryab	0	1.15805	0.942	0.46	0	8	CD-PC
Qsox1	0	1.1431	0.885	0.486	0	8	CD-PC
Tspan1	0	1.11828	0.788	0.411	0	8	CD-PC
Ctsh	0	1.11767	0.985	0.816	0	8	CD-PC
Anxa4	0	1.10991	0.963	0.689	0	8	CD-PC
Tinagl1	0	1.10203	0.931	0.66	0	8	CD-PC
Tpm1	0	1.10164	0.962	0.724	0	8	CD-PC
Degs2	0	1.09583	0.965	0.655	0	8	CD-PC
Myh10	0	1.07796	0.888	0.633	0	8	CD-PC
Nfe2l2	0	1.07332	0.956	0.684	0	8	CD-PC
Zfp36l1	0	1.06773	0.946	0.763	0	8	CD-PC
Fosb	0	1.03196	0.915	0.508	0	8	CD-PC
S100a11	0	1.03086	0.941	0.592	0	8	CD-PC
Ndrg2	0	1.01648	0.917	0.664	0	8	CD-PC
Rasl10a	0	1.01607	0.876	0.413	0	8	CD-PC
Id4	0	0.991915	0.91	0.631	0	8	CD-PC
Serinc2	0	0.983749	0.868	0.519	0	8	CD-PC
Scnn1b	0	0.982084	0.892	0.513	0	8	CD-PC
Spry1	0	0.962417	0.795	0.5	0	8	CD-PC
Wfdc2	0	0.941581	0.952	0.757	0	8	CD-PC
Cd24	0	0.941091	0.986	0.904	0	8	CD-PC
Plpp3	0	0.940873	0.908	0.653	0	8	CD-PC
Rnf186	0	0.928588	0.795	0.374	0	8	CD-PC
Scnn1g	0	0.925518	0.836	0.486	0	8	CD-PC
Rasl11a	0	0.924306	0.748	0.444	0	8	CD-PC
Nudt4	0	0.8999	0.995	0.906	0	8	CD-PC
Ppp1r15a	0	0.884262	0.788	0.5	0	8	CD-PC
Rab25	0	0.87943	0.94	0.642	0	8	CD-PC
Fgfr2	0	0.878996	0.868	0.601	0	8	CD-PC
Irs2	0	0.876957	0.787	0.438	0	8	CD-PC
Tmem45b	0	0.869889	0.747	0.431	0	8	CD-PC
Cav2	0	0.869583	0.867	0.485	0	8	CD-PC
Tpd52l1	0	0.864442	0.82	0.512	0	8	CD-PC
Cd9	0	0.853904	0.974	0.841	0	8	CD-PC
Capg	0	0.846948	0.883	0.663	0	8	CD-PC
Mal	0	0.846573	0.937	0.717	0	8	CD-PC
Klhdc8a	0	0.843485	0.842	0.458	0	8	CD-PC
Prss23	0	0.842754	0.957	0.736	0	8	CD-PC
Elf3	0	0.842119	0.789	0.498	0	8	CD-PC
Tacstd2	0	0.831511	0.659	0.3	0	8	CD-PC
Ackr3	0	0.831096	0.799	0.496	0	8	CD-PC
LOC100910163	0	0.817716	0.766	0.454	0	8	CD-PC
Jun	0	0.813721	0.98	0.835	0	8	CD-PC
Wnt9b	0	0.812262	0.689	0.363	0	8	CD-PC
Rrad	0	0.795974	0.753	0.451	0	8	CD-PC
Tmed6	0	0.794453	0.838	0.607	0	8	CD-PC
Cited2	0	0.785717	0.972	0.837	0	8	CD-PC
Arhgdib	0	0.784765	0.886	0.412	0	8	CD-PC
Kcnk1	0	0.783204	0.934	0.695	0	8	CD-PC
Sat1	0	0.774134	0.954	0.75	0	8	CD-PC
Klf5	0	0.762799	0.736	0.491	0	8	CD-PC
Id2	0	0.761558	0.901	0.743	0	8	CD-PC
Cldn7	0	0.758596	0.904	0.641	0	8	CD-PC
Nbl1	0	0.752195	0.819	0.468	0	8	CD-PC
Cav1	0	0.73985	0.818	0.445	0	8	CD-PC
Actb	0	0.73733	0.993	0.922	0	8	CD-PC
Mpped2	0	0.725013	0.779	0.406	0	8	CD-PC
Jund	0	0.723472	0.967	0.811	0	8	CD-PC
Gata2	0	0.712171	0.715	0.386	0	8	CD-PC
Arpc1b	0	0.701569	0.92	0.675	0	8	CD-PC
Dcdc2	0	0.697367	0.894	0.747	0	8	CD-PC
Rgl3	0	0.69563	0.859	0.552	0	8	CD-PC
Pllp	0	0.692895	0.871	0.551	0	8	CD-PC
Ckb	0	0.689493	0.953	0.786	0	8	CD-PC
Bcam	0	0.683878	0.969	0.806	0	8	CD-PC
Gstt3	0	0.667653	0.859	0.593	0	8	CD-PC
H3f3b	0	0.667487	0.998	0.977	0	8	CD-PC
Tox3	0	0.663773	0.864	0.598	0	8	CD-PC
Plagl1	0	0.657535	0.805	0.536	0	8	CD-PC
Egfl8	0	0.64417	0.828	0.592	0	8	CD-PC
En2	0	0.641687	0.762	0.324	0	8	CD-PC
Lpar1	0	0.634936	0.729	0.42	0	8	CD-PC
Nfkbia	0	0.633953	0.749	0.504	0	8	CD-PC
Cldn3	0	0.621893	0.827	0.579	0	8	CD-PC
Gprc5b	0	0.61906	0.803	0.476	0	8	CD-PC
Gpx2	0	0.618923	0.738	0.554	0	8	CD-PC
Sh3bgrl3	0	0.613822	0.921	0.785	0	8	CD-PC
Lypd6	0	0.61139	0.739	0.44	0	8	CD-PC
Ilf2	0	0.607905	0.851	0.67	0	8	CD-PC
Nt5dc2	0	0.605644	0.871	0.728	0	8	CD-PC
Tcp11	0	0.591859	0.834	0.531	0	8	CD-PC
Dclk1	0	0.588396	0.7	0.392	0	8	CD-PC
Nipal1	0	0.582554	0.74	0.282	0	8	CD-PC
Aldh1a3	0	0.577841	0.648	0.409	0	8	CD-PC
F3	0	0.574704	0.758	0.447	0	8	CD-PC
Pdzk1ip1	0	0.549577	0.943	0.753	0	8	CD-PC
Gsta1	0	0.541387	0.833	0.514	0	8	CD-PC
LOC100912195	0	0.536496	0.84	0.628	0	8	CD-PC
Ppl	0	0.522493	0.734	0.406	0	8	CD-PC
Eml4	0	0.522154	0.803	0.548	0	8	CD-PC
Ptges	0	0.51851	0.734	0.366	0	8	CD-PC
Ptgds	0	0.517149	0.643	0.336	0	8	CD-PC
Anxa2	0	0.515375	0.909	0.681	0	8	CD-PC
Psat1	0	0.506593	0.883	0.72	0	8	CD-PC
Sgk1	0	0.502758	0.735	0.506	0	8	CD-PC
AABR07054850.1	0	0.497721	0.718	0.39	0	8	CD-PC
Tagln2	0	0.496041	0.972	0.881	0	8	CD-PC
Ctsc	0	0.491102	0.856	0.63	0	8	CD-PC
Ptgs1	0	0.483258	0.657	0.362	0	8	CD-PC
Wnt7b	0	0.455377	0.774	0.513	0	8	CD-PC
Mgst1	0	0.435566	0.859	0.553	0	8	CD-PC
LOC102553190	0	0.432941	0.862	0.685	0	8	CD-PC
Clec2g	0	0.428812	0.745	0.428	0	8	CD-PC
Crip1	0	0.425818	0.812	0.569	0	8	CD-PC
Serpinb1a	0	0.417693	0.787	0.561	0	8	CD-PC
Uchl1	0	0.415676	0.853	0.583	0	8	CD-PC
Car2	0	0.414409	0.915	0.739	0	8	CD-PC
AABR07071697.1	0	0.407665	0.709	0.474	0	8	CD-PC
Tspan7	0	0.393808	0.753	0.405	0	8	CD-PC
Csrp1	0	0.39029	0.835	0.628	0	8	CD-PC
Crip2	0	0.389545	0.833	0.642	0	8	CD-PC
Hoxd9	0	0.384763	0.848	0.649	0	8	CD-PC
Ada	0	0.383023	0.733	0.466	0	8	CD-PC
Srpx	0	0.376983	0.732	0.276	0	8	CD-PC
Vcam1	0	0.373623	0.757	0.319	0	8	CD-PC
Efnb2	0	0.371446	0.691	0.419	0	8	CD-PC
Acrbp	0	0.362667	0.674	0.417	0	8	CD-PC
Myl12a	0	0.359518	0.965	0.863	0	8	CD-PC
Rhcg	0	0.344132	0.777	0.548	0	8	CD-PC
Lpl	0	0.340744	0.695	0.412	0	8	CD-PC
Muc20	0	0.310707	0.782	0.413	0	8	CD-PC
Alcam	0	0.309695	0.738	0.487	0	8	CD-PC
Cyp4b1	0	0.299515	0.581	0.243	0	8	CD-PC
B2m	0	0.296373	0.85	0.558	0	8	CD-PC
Defb1	0	0.289654	0.92	0.816	0	8	CD-PC
Crabp2	0	0.285159	0.704	0.52	0	8	CD-PC
Msln	0	0.285125	0.696	0.211	0	8	CD-PC
Defb29	0	0.258408	0.662	0.404	0	8	CD-PC
Tmsb4x	0	0.252473	0.986	0.856	0	8	CD-PC
Fam3d	4.86e-306	0.309522	0.574	0.21	9.71e-303	8	CD-PC
Jpt1	8.09e-305	0.425053	0.902	0.776	1.62e-301	8	CD-PC
Slc15a2	5.14e-300	0.312837	0.668	0.431	1.03e-296	8	CD-PC
Cdc42ep2	4.57e-295	0.43934	0.724	0.562	9.14e-292	8	CD-PC
Fam84a	2.4e-293	0.372147	0.669	0.438	4.8e-290	8	CD-PC
Rflnb	9.74e-293	0.440746	0.719	0.548	1.95e-289	8	CD-PC
Blnk	1.01e-292	0.394194	0.761	0.586	2.02e-289	8	CD-PC
Heyl	6.25e-291	0.509448	0.649	0.435	1.25e-287	8	CD-PC
AABR07021544.1	8.67e-286	0.325521	0.744	0.512	1.73e-282	8	CD-PC
S100a1	1.02e-284	0.408399	0.638	0.395	2.05e-281	8	CD-PC
Rasl11b	3.62e-282	0.279192	0.686	0.45	7.25e-279	8	CD-PC
Arl4d	8.09e-281	0.556879	0.693	0.509	1.62e-277	8	CD-PC
Tmem171	5.36e-278	0.493175	0.657	0.419	1.07e-274	8	CD-PC
Hspa1a	2.53e-277	0.430992	0.862	0.629	5.05e-274	8	CD-PC
A4galt	4.09e-270	0.441556	0.707	0.62	8.18e-267	8	CD-PC
Prss22	5.28e-267	0.319657	0.578	0.24	1.06e-263	8	CD-PC
Nqo1	4.17e-266	0.278924	0.685	0.53	8.34e-263	8	CD-PC
Ucp2	2.39e-264	0.381062	0.789	0.632	4.78e-261	8	CD-PC
Fstl1	3.33e-264	0.261878	0.936	0.803	6.67e-261	8	CD-PC
Tspan13	4.84e-260	0.30033	0.687	0.479	9.68e-257	8	CD-PC
Gsn	4.04e-254	0.270989	0.827	0.605	8.08e-251	8	CD-PC
S100a10	2.35e-249	0.356793	0.943	0.8	4.7e-246	8	CD-PC
Nuak2	7.39e-239	0.588453	0.727	0.512	1.48e-235	8	CD-PC
Cebpb	3.61e-237	0.344028	0.757	0.568	7.22e-234	8	CD-PC
Egfl6	2.63e-234	0.412732	0.715	0.617	5.26e-231	8	CD-PC
Sbspon	1.1e-230	0.328285	0.655	0.427	2.2e-227	8	CD-PC
Nfat5	9.69e-222	0.281315	0.804	0.583	1.94e-218	8	CD-PC
Nr4a1	2.57e-220	0.88986	0.643	0.419	5.14e-217	8	CD-PC
2020-03-11	1.79e-219	0.393266	0.546	0.203	3.57e-216	8	CD-PC
Dek	1.1e-217	0.361808	0.9	0.769	2.19e-214	8	CD-PC
Cdo1	1.86e-215	0.262392	0.589	0.391	3.72e-212	8	CD-PC
Tmprss2	3.05e-213	0.362284	0.845	0.708	6.1e-210	8	CD-PC
Siva1	1.07e-212	0.314602	0.812	0.685	2.13e-209	8	CD-PC
Tacc2	7.26e-211	0.452402	0.704	0.554	1.45e-207	8	CD-PC
Amotl2	9.45e-202	0.324235	0.77	0.58	1.89e-198	8	CD-PC
Tuba1b	7.03e-192	0.336247	0.952	0.862	1.41e-188	8	CD-PC
Tubb5	1.01e-189	0.317723	0.941	0.845	2.02e-186	8	CD-PC
Hmgb2	2.18e-179	0.262071	0.882	0.749	4.36e-176	8	CD-PC
Lmna	3.67e-179	0.463684	0.727	0.585	7.34e-176	8	CD-PC
Tnfrsf12a	4.59e-179	0.455961	0.627	0.441	9.17e-176	8	CD-PC
S100a13	1.26e-178	0.376289	0.718	0.586	2.53e-175	8	CD-PC
Scx	4.86e-178	0.3937	0.601	0.41	9.72e-175	8	CD-PC
Cldn9	4.54e-174	0.512857	0.602	0.458	9.08e-171	8	CD-PC
Mid1ip1	2.7e-166	0.38692	0.744	0.615	5.39e-163	8	CD-PC
Wls	4.61e-166	0.335696	0.665	0.489	9.22e-163	8	CD-PC
Mt2A	2.67e-152	0.321419	0.876	0.793	5.34e-149	8	CD-PC
Ppp1r3c	2.13e-148	0.299442	0.571	0.453	4.27e-145	8	CD-PC
Gstp1	1.25e-138	0.292464	0.922	0.846	2.5e-135	8	CD-PC
Snn	3.56e-138	0.381906	0.67	0.589	7.13e-135	8	CD-PC
Cxcl16	2.02e-134	0.367336	0.573	0.391	4.05e-131	8	CD-PC
Ier5l	2.31e-129	0.444544	0.619	0.476	4.63e-126	8	CD-PC
Pfkfb3	5.23e-129	0.542751	0.563	0.401	1.05e-125	8	CD-PC
Plekhg2	6.37e-127	0.341623	0.602	0.507	1.27e-123	8	CD-PC
Plk2	2.5e-124	0.521867	0.564	0.394	4.99e-121	8	CD-PC
Lamc2	8.71e-124	0.270343	0.648	0.552	1.74e-120	8	CD-PC
Hes1	1.41e-117	0.372561	0.734	0.616	2.83e-114	8	CD-PC
Dnajb1	1.17e-109	0.45743	0.681	0.572	2.34e-106	8	CD-PC
Fermt1	1.9e-108	0.287794	0.606	0.506	3.8e-105	8	CD-PC
Gdf15	7.99e-102	0.897379	0.525	0.284	1.6e-98	8	CD-PC
Zfp36l2	6.49e-100	0.353833	0.787	0.709	1.3e-96	8	CD-PC
Sowahc	3.01e-92	0.455188	0.563	0.442	6.02e-89	8	CD-PC
Gadd45g	9.03e-90	0.418343	0.689	0.569	1.81e-86	8	CD-PC
Maff	3.39e-86	0.420095	0.513	0.336	6.79e-83	8	CD-PC
Iah1	2.81e-85	0.313564	0.899	0.807	5.62e-82	8	CD-PC
Timp3	1.59e-76	0.330735	0.589	0.447	3.18e-73	8	CD-PC
Snhg11	2.47e-74	0.265222	0.62	0.561	4.94e-71	8	CD-PC
Cxcl1	3.81e-63	0.508083	0.492	0.348	7.62e-60	8	CD-PC
Bok	5.53e-61	0.452015	0.511	0.388	1.11e-57	8	CD-PC
Ets2	5.03e-59	0.278759	0.598	0.507	1.01e-55	8	CD-PC
Ccl20	1.08e-47	0.714604	0.518	0.486	2.17e-44	8	CD-PC
Adm	1e-40	0.612165	0.48	0.369	2.01e-37	8	CD-PC
Ehf	2.36e-34	0.321685	0.477	0.348	4.71e-31	8	CD-PC
Ifrd1	3.83e-26	0.442659	0.537	0.508	7.66e-23	8	CD-PC
Tgif1	1.27e-24	0.273681	0.516	0.461	2.54e-21	8	CD-PC
Csrnp1	4.56e-21	0.291186	0.459	0.395	9.11e-18	8	CD-PC
Egr2	8.28e-19	0.264438	0.336	0.33	1.66e-15	8	CD-PC
Insig1	2.89e-11	0.398629	0.486	0.457	5.78e-08	8	CD-PC
Egr4	1.14e-10	0.408338	0.417	0.313	2.28e-07	8	CD-PC
Ifit3	1.51e-10	0.27466	0.412	0.238	3.02e-07	8	CD-PC
AABR07027306.1	3.55e-09	0.302147	0.425	0.291	7.11e-06	8	CD-PC
Nfkbiz	6.87e-09	0.287751	0.436	0.389	1.37e-05	8	CD-PC
Slc7a13	0	2.94407	0.987	0.679	0	9	PT
Aadat	0	2.39567	0.992	0.707	0	9	PT
Kap	0	2.3075	0.906	0.631	0	9	PT
Gclc	0	2.29291	0.989	0.619	0	9	PT
Ggt1	0	1.79284	0.999	0.831	0	9	PT
Ly6i	0	1.66468	0.96	0.78	0	9	PT
Slc3a1	0	1.62726	0.99	0.673	0	9	PT
Mep1a	0	1.61717	0.98	0.727	0	9	PT
Mt1	0	1.60026	0.997	0.832	0	9	PT
Cndp2	0	1.57461	0.991	0.725	0	9	PT
Mep1b	0	1.5135	0.928	0.678	0	9	PT
Apom	0	1.51074	0.991	0.67	0	9	PT
AABR07025303.1	0	1.5067	0.916	0.556	0	9	PT
Nme7	0	1.50475	0.982	0.609	0	9	PT
Acy1	0	1.43809	0.971	0.72	0	9	PT
Slc6a18	0	1.4221	0.978	0.701	0	9	PT
Acy3	0	1.40387	0.92	0.57	0	9	PT
Pter	0	1.37588	0.986	0.677	0	9	PT
Cth	0	1.34958	0.966	0.776	0	9	PT
Apoe	0	1.34906	0.907	0.482	0	9	PT
Amacr	0	1.33779	0.936	0.632	0	9	PT
Gss	0	1.33232	0.976	0.711	0	9	PT
Khk	0	1.30125	0.96	0.664	0	9	PT
Slco1a6	0	1.29807	0.902	0.505	0	9	PT
Dcn	0	1.28769	0.878	0.567	0	9	PT
Hgd	0	1.26565	0.925	0.64	0	9	PT
Pdzk1	0	1.2647	0.984	0.717	0	9	PT
RGD1309534	0	1.2646	0.927	0.578	0	9	PT
Bhmt2	0	1.24637	0.963	0.624	0	9	PT
Hpgd	0	1.23577	0.894	0.541	0	9	PT
Anpep	0	1.22757	0.979	0.701	0	9	PT
Agxt2	0	1.22318	0.982	0.711	0	9	PT
Gchfr	0	1.20763	0.975	0.616	0	9	PT
Tmigd1	0	1.1873	0.893	0.573	0	9	PT
Rida	0	1.18427	0.995	0.809	0	9	PT
Glyat	0	1.17827	0.946	0.605	0	9	PT
Cat	0	1.16011	0.93	0.725	0	9	PT
Akr7a2	0	1.15795	0.989	0.795	0	9	PT
Aldh8a1	0	1.15673	0.967	0.625	0	9	PT
Gclm	0	1.14608	0.96	0.727	0	9	PT
Slc5a10	0	1.14453	0.921	0.581	0	9	PT
Lrp2	0	1.14368	0.977	0.754	0	9	PT
Glul	0	1.13583	0.975	0.703	0	9	PT
Sod3	0	1.13506	0.976	0.632	0	9	PT
Lrpap1	0	1.13272	0.994	0.807	0	9	PT
Slc21a4	0	1.11678	0.82	0.524	0	9	PT
Cgref1	0	1.11266	0.912	0.559	0	9	PT
Aldh1a1	0	1.11207	0.999	0.896	0	9	PT
Tmem174	0	1.07243	0.931	0.599	0	9	PT
Mt2A	0	1.07122	0.986	0.786	0	9	PT
Cubn	0	1.06894	0.964	0.669	0	9	PT
Napsa	0	1.06397	0.979	0.641	0	9	PT
Dpp4	0	1.06132	0.984	0.771	0	9	PT
Ces1f	0	1.05751	0.923	0.57	0	9	PT
Tff3	0	1.05682	0.901	0.591	0	9	PT
Aqp1	0	1.0539	0.96	0.618	0	9	PT
Aldob	0	1.03488	0.989	0.769	0	9	PT
Fah	0	1.0193	0.936	0.534	0	9	PT
Aspa	0	1.01601	0.871	0.583	0	9	PT
Cyp2c23	0	1.01093	0.893	0.606	0	9	PT
Tst	0	1.0078	0.985	0.731	0	9	PT
Hao2	0	1.0038	0.978	0.718	0	9	PT
Ggct	0	0.989093	0.945	0.705	0	9	PT
Fbp1	0	0.974798	0.951	0.705	0	9	PT
LOC100363502	0	0.960902	0.997	0.953	0	9	PT
Cldn2	0	0.958323	0.938	0.623	0	9	PT
Tmem150a	0	0.944224	0.95	0.622	0	9	PT
Akr7a3	0	0.939654	0.911	0.562	0	9	PT
AABR07006120.1	0	0.938639	0.906	0.561	0	9	PT
Aldh6a1	0	0.931006	0.958	0.721	0	9	PT
Il33	0	0.928836	0.899	0.596	0	9	PT
Cyp4f1	0	0.921525	0.911	0.593	0	9	PT
Ddah1	0	0.916019	0.959	0.787	0	9	PT
Ppic	0	0.904322	0.879	0.724	0	9	PT
Gpd1	0	0.904135	0.948	0.651	0	9	PT
Amn	0	0.903009	0.97	0.638	0	9	PT
Slc34a1	0	0.900773	0.944	0.679	0	9	PT
Tmem252	0	0.897303	0.849	0.591	0	9	PT
Slc22a12	0	0.897272	0.831	0.51	0	9	PT
Pecr	0	0.891477	0.99	0.859	0	9	PT
Calml4	0	0.890106	0.961	0.665	0	9	PT
Msrb1	0	0.889842	0.963	0.794	0	9	PT
Lactb2	0	0.889431	0.936	0.598	0	9	PT
Clu	0	0.884102	0.937	0.541	0	9	PT
Susd3	0	0.884017	0.879	0.515	0	9	PT
Gamt	0	0.879606	0.898	0.602	0	9	PT
Rgn	0	0.879383	0.746	0.546	0	9	PT
Cltrn	0	0.876113	0.881	0.627	0	9	PT
G0s2	0	0.867762	0.916	0.615	0	9	PT
Phyhd1	0	0.866191	0.934	0.61	0	9	PT
Serpinf1	0	0.864583	0.877	0.528	0	9	PT
Grhpr	0	0.86404	0.968	0.735	0	9	PT
Crym	0	0.860103	0.885	0.574	0	9	PT
Slc5a6	0	0.856605	0.898	0.547	0	9	PT
Galnt11	0	0.856139	0.922	0.642	0	9	PT
Prodh2	0	0.84561	0.954	0.63	0	9	PT
Gsta3	0	0.835838	0.974	0.8	0	9	PT
Pdzk1ip1	0	0.824491	0.954	0.753	0	9	PT
Cyp2d2	0	0.813033	0.906	0.572	0	9	PT
Qprt	0	0.810029	0.945	0.72	0	9	PT
LOC688389	0	0.808392	0.717	0.347	0	9	PT
Gatm	0	0.801205	0.99	0.818	0	9	PT
Susd2	0	0.799405	0.918	0.628	0	9	PT
Gsto1	0	0.796246	0.975	0.752	0	9	PT
Naprt	0	0.786604	0.915	0.596	0	9	PT
Hoga1	0	0.786493	0.94	0.714	0	9	PT
Osgin1	0	0.786438	0.669	0.405	0	9	PT
Tkfc	0	0.78626	0.881	0.533	0	9	PT
Blvra	0	0.781131	0.896	0.594	0	9	PT
Slc39a8	0	0.779125	0.881	0.577	0	9	PT
Ttc36	0	0.778023	0.818	0.463	0	9	PT
Folr1	0	0.774009	0.985	0.732	0	9	PT
Acsm2	0	0.770094	0.859	0.634	0	9	PT
Hagh	0	0.766198	0.893	0.701	0	9	PT
Pck1	0	0.762277	0.889	0.684	0	9	PT
Nipsnap1	0	0.759157	0.947	0.748	0	9	PT
Dcxr	0	0.755789	0.948	0.71	0	9	PT
Slc23a3	0	0.755594	0.867	0.498	0	9	PT
Cndp1	0	0.744919	0.875	0.549	0	9	PT
Gsta4	0	0.741253	0.951	0.71	0	9	PT
Prlr	0	0.73713	0.82	0.506	0	9	PT
Phlda2	0	0.735709	0.851	0.544	0	9	PT
Hpd	0	0.734135	0.899	0.642	0	9	PT
Haao	0	0.734111	0.815	0.549	0	9	PT
G6pc	0	0.730161	0.814	0.601	0	9	PT
Afp	0	0.722795	0.962	0.726	0	9	PT
Qdpr	0	0.719525	0.955	0.735	0	9	PT
Aspdh	0	0.719271	0.858	0.467	0	9	PT
Pc	0	0.715294	0.823	0.591	0	9	PT
Slc39a5	0	0.711976	0.899	0.602	0	9	PT
Cryl1	0	0.710948	0.909	0.649	0	9	PT
Gipc2	0	0.704117	0.917	0.506	0	9	PT
Mgst3	0	0.699486	0.987	0.881	0	9	PT
Acss2	0	0.692266	0.776	0.441	0	9	PT
Sdc2	0	0.688408	0.899	0.62	0	9	PT
Enpep	0	0.683562	0.906	0.651	0	9	PT
Slc17a3	0	0.675054	0.874	0.565	0	9	PT
Alpl	0	0.674466	0.832	0.59	0	9	PT
Hnf4a	0	0.672989	0.857	0.563	0	9	PT
Pla2g6	0	0.672878	0.81	0.579	0	9	PT
Ush1c	0	0.671996	0.947	0.734	0	9	PT
Espn	0	0.670813	0.885	0.604	0	9	PT
Sectm1b	0	0.665549	0.724	0.42	0	9	PT
Tpmt	0	0.660305	0.925	0.691	0	9	PT
LOC100360087	0	0.659524	0.999	0.983	0	9	PT
Slc13a3	0	0.658395	0.819	0.598	0	9	PT
Ahcy	0	0.654263	0.898	0.708	0	9	PT
Apmap	0	0.652047	0.889	0.63	0	9	PT
Fmo4	0	0.650349	0.785	0.504	0	9	PT
Slc25a10	0	0.649521	0.911	0.683	0	9	PT
Slc15a2	0	0.644828	0.752	0.426	0	9	PT
Topaz1	0	0.639379	0.882	0.546	0	9	PT
LOC688553	0	0.636677	0.82	0.551	0	9	PT
Tmlhe	0	0.628002	0.851	0.611	0	9	PT
Lrrcc1	0	0.623675	0.813	0.523	0	9	PT
Mapt	0	0.618842	0.89	0.53	0	9	PT
Inmt	0	0.611036	0.734	0.44	0	9	PT
AABR07044635.2	0	0.609437	0.858	0.57	0	9	PT
Abhd14a	0	0.606077	0.769	0.534	0	9	PT
Ptgr1	0	0.60486	0.885	0.643	0	9	PT
Gstt3	0	0.602428	0.8	0.597	0	9	PT
Ftl1	0	0.599339	0.955	0.798	0	9	PT
Erich4	0	0.594483	0.844	0.498	0	9	PT
Bhmt	0	0.594429	0.808	0.561	0	9	PT
Cotl1	0	0.584874	0.931	0.704	0	9	PT
Eci2	0	0.582978	0.93	0.716	0	9	PT
Glyctk	0	0.574735	0.878	0.56	0	9	PT
Xpnpep2	0	0.572069	0.789	0.383	0	9	PT
Cryz	0	0.565963	0.833	0.607	0	9	PT
Idh1	0	0.565539	0.936	0.704	0	9	PT
Gk	0	0.561909	0.82	0.585	0	9	PT
Sfxn1	0	0.555447	0.848	0.633	0	9	PT
Fmo2	0	0.551541	0.733	0.399	0	9	PT
Gpm6a	0	0.551491	0.796	0.457	0	9	PT
Slc22a6	0	0.551317	0.848	0.574	0	9	PT
Iyd	0	0.549007	0.806	0.471	0	9	PT
Afm	0	0.54629	0.828	0.518	0	9	PT
Anks4b	0	0.545886	0.853	0.547	0	9	PT
Slc16a11	0	0.539219	0.754	0.489	0	9	PT
Pgm3	0	0.536867	0.809	0.611	0	9	PT
Cideb	0	0.536663	0.855	0.538	0	9	PT
LOC306766	0	0.536054	0.902	0.68	0	9	PT
Prdx1	0	0.534544	0.993	0.95	0	9	PT
Aldh7a1	0	0.533191	0.956	0.83	0	9	PT
Slc22a25	0	0.528482	0.786	0.533	0	9	PT
Adh1	0	0.528267	0.888	0.572	0	9	PT
Gcdh	0	0.520258	0.92	0.729	0	9	PT
Slc27a2	0	0.519968	0.807	0.553	0	9	PT
Tmem205	0	0.519952	0.914	0.719	0	9	PT
Fabp5	0	0.519804	0.868	0.613	0	9	PT
Oacyl	0	0.519622	0.654	0.403	0	9	PT
Pllp	0	0.513527	0.853	0.552	0	9	PT
Ogfod3	0	0.512833	0.84	0.597	0	9	PT
L3hypdh	0	0.512413	0.875	0.573	0	9	PT
Polg2	0	0.512002	0.796	0.538	0	9	PT
Gstz1	0	0.507373	0.853	0.589	0	9	PT
Ust5r	0	0.50734	0.742	0.537	0	9	PT
Oplah	0	0.503789	0.84	0.579	0	9	PT
Dmgdh	0	0.498433	0.715	0.506	0	9	PT
Cmbl	0	0.49734	0.746	0.509	0	9	PT
Ephx2	0	0.494811	0.862	0.572	0	9	PT
Slc1a1	0	0.493384	0.834	0.631	0	9	PT
Pxmp2	0	0.490638	0.809	0.573	0	9	PT
Slc29a3	0	0.490385	0.877	0.564	0	9	PT
RGD1310587	0	0.486607	0.756	0.487	0	9	PT
Cdhr5	0	0.484937	0.846	0.549	0	9	PT
Dab2	0	0.483182	0.846	0.555	0	9	PT
Misp3	0	0.482374	0.848	0.547	0	9	PT
Thnsl2	0	0.482004	0.776	0.556	0	9	PT
Slc22a18	0	0.481815	0.762	0.539	0	9	PT
Iffo2	0	0.480119	0.858	0.591	0	9	PT
Tmem140	0	0.477561	0.768	0.488	0	9	PT
Decr1	0	0.475569	0.911	0.811	0	9	PT
Dhrs4	0	0.467214	0.937	0.809	0	9	PT
Perp	0	0.466814	0.855	0.589	0	9	PT
Dhfr	0	0.461019	0.889	0.688	0	9	PT
Acot1	0	0.456975	0.853	0.598	0	9	PT
Galnt14	0	0.456721	0.808	0.542	0	9	PT
Cyp24a1	0	0.454729	0.721	0.565	0	9	PT
Acox1	0	0.454255	0.867	0.625	0	9	PT
Cbs	0	0.443162	0.796	0.488	0	9	PT
LOC360919	0	0.442558	0.678	0.481	0	9	PT
Sod1	0	0.441148	0.953	0.832	0	9	PT
Areg	0	0.440239	0.767	0.515	0	9	PT
Ethe1	0	0.435437	0.938	0.801	0	9	PT
Eps8	0	0.4325	0.892	0.653	0	9	PT
Msn	0	0.429087	0.874	0.669	0	9	PT
Ces1d	0	0.424864	0.718	0.467	0	9	PT
Rhpn1	0	0.417751	0.824	0.612	0	9	PT
Dapk2	0	0.413315	0.749	0.538	0	9	PT
Car5b	0	0.40676	0.785	0.544	0	9	PT
Pklr	0	0.404921	0.728	0.478	0	9	PT
Enpp6	0	0.401281	0.783	0.535	0	9	PT
Mettl7b	0	0.401204	0.752	0.491	0	9	PT
Iah1	0	0.400373	0.95	0.804	0	9	PT
Vil1	0	0.400272	0.767	0.56	0	9	PT
Tgm2	0	0.396717	0.783	0.512	0	9	PT
Fam213b	0	0.396035	0.849	0.64	0	9	PT
Serpinb1a	0	0.394836	0.788	0.561	0	9	PT
Slc13a2	0	0.394162	0.718	0.503	0	9	PT
Creg1	0	0.393433	0.909	0.675	0	9	PT
Slc52a3	0	0.390235	0.71	0.406	0	9	PT
Cpq	0	0.389476	0.81	0.56	0	9	PT
Plpbp	0	0.385909	0.83	0.567	0	9	PT
Nat8f5	0	0.379595	0.785	0.57	0	9	PT
Krt8	0	0.376335	0.95	0.78	0	9	PT
Fgb	0	0.373454	0.811	0.569	0	9	PT
Kynu	0	0.372354	0.788	0.462	0	9	PT
Ass1	0	0.37138	0.932	0.601	0	9	PT
Col4a1	0	0.37134	0.975	0.8	0	9	PT
Glyatl2	0	0.360589	0.795	0.567	0	9	PT
Pamr1	0	0.360352	0.782	0.49	0	9	PT
Cabp2	0	0.357201	0.806	0.483	0	9	PT
Frzb	0	0.354819	0.744	0.541	0	9	PT
Slc13a1	0	0.35113	0.765	0.537	0	9	PT
Slc6a20	0	0.347965	0.712	0.387	0	9	PT
Fermt1	0	0.332047	0.717	0.499	0	9	PT
Smim1	0	0.329532	0.737	0.5	0	9	PT
Cyba	0	0.327771	0.949	0.738	0	9	PT
Etnppl	0	0.320275	0.652	0.369	0	9	PT
Pdp2	0	0.314655	0.78	0.56	0	9	PT
Abat	0	0.298562	0.699	0.421	0	9	PT
Gnpda1	0	0.293782	0.845	0.638	0	9	PT
Cidec	0	0.283814	0.655	0.264	0	9	PT
Car2	0	0.283364	0.95	0.736	0	9	PT
2020-03-01	0	0.276291	0.693	0.433	0	9	PT
Slc26a1	0	0.273596	0.738	0.497	0	9	PT
AABR07008287.1	0	0.260046	0.746	0.462	0	9	PT
Slc2a2	0	0.250737	0.812	0.589	0	9	PT
Angpt2	6.86e-307	0.363865	0.668	0.484	1.37e-303	9	PT
Slc22a13	1.24e-306	0.356179	0.657	0.399	2.47e-303	9	PT
Afmid	7.19e-306	0.399479	0.766	0.579	1.44e-302	9	PT
Miox	1.87e-304	0.397457	0.743	0.466	3.74e-301	9	PT
Slc6a8	1.9e-301	0.268264	0.888	0.644	3.79e-298	9	PT
Cisd3	9.25e-300	0.370607	0.74	0.55	1.85e-296	9	PT
Rbp1	1.18e-293	0.325446	0.95	0.798	2.36e-290	9	PT
Mme	5.39e-287	0.427278	0.787	0.642	1.08e-283	9	PT
Dut	9.41e-283	0.302379	0.945	0.809	1.88e-279	9	PT
Pm20d1	1.13e-282	0.388706	0.629	0.371	2.25e-279	9	PT
Bdh2	7.89e-282	0.336185	0.862	0.68	1.58e-278	9	PT
Ncbp1	2.32e-281	0.303645	0.738	0.519	4.64e-278	9	PT
Ace2	4.68e-277	0.250211	0.616	0.383	9.37e-274	9	PT
Entpd5	5.01e-274	0.507758	0.721	0.541	1e-270	9	PT
Gnmt	1.31e-272	0.347693	0.728	0.518	2.63e-269	9	PT
Fam107b	8.46e-271	0.396918	0.785	0.564	1.69e-267	9	PT
Slc22a8	1.15e-264	0.288866	0.803	0.597	2.29e-261	9	PT
Pcbd1	2.87e-262	0.282507	0.948	0.814	5.73e-259	9	PT
Cyp2e1	2.45e-260	0.512299	0.674	0.446	4.9e-257	9	PT
Pth1r	1.23e-256	0.30146	0.931	0.742	2.46e-253	9	PT
LOC100365043	1.85e-255	0.34694	0.803	0.588	3.71e-252	9	PT
Apoc2	4.21e-255	0.551915	0.65	0.451	8.42e-252	9	PT
S100a10	6.24e-251	0.264904	0.96	0.799	1.25e-247	9	PT
Pla2g16	6.76e-251	0.332708	0.788	0.591	1.35e-247	9	PT
Glod5	3.01e-244	0.337055	0.716	0.525	6.03e-241	9	PT
Slc22a2	1.45e-237	0.450146	0.683	0.484	2.91e-234	9	PT
Ctsb	6.01e-237	0.28363	0.945	0.797	1.2e-233	9	PT
Slc5a8	2.93e-236	0.2781	0.625	0.42	5.86e-233	9	PT
Tmem37	2.93e-233	0.264478	0.823	0.639	5.86e-230	9	PT
Pyroxd2	6.35e-233	0.371202	0.773	0.586	1.27e-229	9	PT
Idi1	1.64e-227	0.343601	0.925	0.764	3.27e-224	9	PT
Slc37a4	1.71e-227	0.332134	0.824	0.67	3.42e-224	9	PT
Aco1	1.23e-224	0.339925	0.749	0.554	2.46e-221	9	PT
Scpep1	4.57e-222	0.265373	0.834	0.648	9.15e-219	9	PT
Aqp7	6.03e-221	0.319917	0.645	0.394	1.21e-217	9	PT
Rdh5	1.52e-215	0.281027	0.653	0.436	3.04e-212	9	PT
Fth1	4.76e-214	0.339876	0.998	0.993	9.51e-211	9	PT
Akr1a1	4.61e-196	0.27679	0.977	0.924	9.21e-193	9	PT
Slc38a3	1.11e-192	0.372869	0.669	0.53	2.21e-189	9	PT
Sult1c2a	8.92e-191	0.368079	0.576	0.313	1.78e-187	9	PT
Cited2	3.61e-189	0.302932	0.955	0.838	7.23e-186	9	PT
Nme4	1.24e-187	0.274615	0.843	0.717	2.48e-184	9	PT
Cela1	3.79e-184	0.320149	0.647	0.481	7.59e-181	9	PT
Gsta1	1.32e-181	0.293478	0.703	0.522	2.64e-178	9	PT
Gadd45a	1.4e-168	0.310887	0.912	0.765	2.81e-165	9	PT
Dusp1	3.15e-164	0.304698	0.776	0.606	6.3e-161	9	PT
Dio1	5.48e-163	0.303597	0.599	0.385	1.1e-159	9	PT
Tspan8	1.32e-162	0.420269	0.95	0.821	2.63e-159	9	PT
Gsta5	1.54e-158	0.330977	0.643	0.489	3.09e-155	9	PT
Satb2	2.88e-156	0.374327	0.592	0.397	5.77e-153	9	PT
Ugt1a9	6.25e-142	0.406554	0.804	0.698	1.25e-138	9	PT
Sult1b1	1.25e-140	0.289631	0.61	0.399	2.5e-137	9	PT
Dpys	2.99e-135	0.355823	0.615	0.498	5.97e-132	9	PT
Aldh2	4.9e-131	0.253853	0.606	0.477	9.8e-128	9	PT
Dusp5	3.3e-127	0.290622	0.571	0.406	6.6e-124	9	PT
Tf	1.25e-113	0.277786	0.593	0.474	2.51e-110	9	PT
Slc16a4	7.86e-102	0.252509	0.564	0.402	1.57e-98	9	PT
Gadd45g	3.89e-97	0.391044	0.707	0.568	7.79e-94	9	PT
Gng13	3.85e-90	0.265747	0.547	0.453	7.71e-87	9	PT
Mgam	1.64e-82	0.312365	0.608	0.506	3.27e-79	9	PT
Errfi1	1.61e-54	0.282804	0.627	0.569	3.22e-51	9	PT
Adgrv1	3.12e-34	0.2743	0.497	0.414	6.24e-31	9	PT
Calb1	0	2.59674	0.934	0.791	0	10	DCT
Defb1	0	1.74342	0.97	0.814	0	10	DCT
Hsd11b2	0	1.6022	0.919	0.53	0	10	DCT
Klk1c9	0	1.32387	0.787	0.605	0	10	DCT
Degs2	0	1.30186	0.953	0.659	0	10	DCT
Slc12a3	0	1.17801	0.843	0.609	0	10	DCT
Scnn1b	0	1.16141	0.879	0.517	0	10	DCT
A4galt	0	1.15627	0.84	0.614	0	10	DCT
Wnk1	0	1.12342	0.89	0.737	0	10	DCT
Tmem52b	0	1.11602	0.941	0.704	0	10	DCT
Aif1l	0	1.1046	0.934	0.776	0	10	DCT
Rhcg	0	1.09354	0.878	0.546	0	10	DCT
Ctsd	0	0.958607	0.948	0.808	0	10	DCT
Nudt4	0	0.950667	0.983	0.908	0	10	DCT
LOC102549506	0	0.91566	0.852	0.591	0	10	DCT
Scnn1g	0	0.914781	0.766	0.494	0	10	DCT
Gata3	0	0.862702	0.874	0.594	0	10	DCT
Aqp3	0	0.851483	0.88	0.572	0	10	DCT
Prss23	0	0.84088	0.951	0.739	0	10	DCT
Tmprss2	0	0.831687	0.882	0.708	0	10	DCT
Gpx1	0	0.822629	0.954	0.85	0	10	DCT
Atp6v1b1	0	0.817035	0.861	0.567	0	10	DCT
Tcp11	0	0.778059	0.848	0.533	0	10	DCT
Ckb	0	0.750864	0.953	0.788	0	10	DCT
Atp1a1	0	0.750737	0.992	0.948	0	10	DCT
Vdr	0	0.743962	0.816	0.561	0	10	DCT
Ctsc	0	0.727203	0.882	0.631	0	10	DCT
Atp12a	0	0.706567	0.778	0.461	0	10	DCT
Dcdc2	0	0.701274	0.889	0.749	0	10	DCT
Tox3	0	0.699137	0.855	0.602	0	10	DCT
Scnn1a	0	0.66097	0.746	0.416	0	10	DCT
Cldn8	0	0.657832	0.881	0.614	0	10	DCT
Bmp3	0	0.657806	0.743	0.431	0	10	DCT
Egfl8	0	0.650485	0.811	0.595	0	10	DCT
Ckmt1	0	0.648627	0.878	0.637	0	10	DCT
Smpx	0	0.643407	0.789	0.605	0	10	DCT
Csrp2	0	0.636332	0.95	0.843	0	10	DCT
Wfdc2	0	0.620867	0.93	0.76	0	10	DCT
Cav2	0	0.619089	0.794	0.493	0	10	DCT
Emx1	0	0.615503	0.806	0.562	0	10	DCT
Sh3bgrl3	0	0.601522	0.942	0.786	0	10	DCT
Hoxd9	0	0.582527	0.856	0.651	0	10	DCT
Clcnkb	0	0.571767	0.915	0.732	0	10	DCT
Trpv5	0	0.567544	0.689	0.386	0	10	DCT
Anxa4	0	0.548845	0.876	0.697	0	10	DCT
Zfp503	0	0.546569	0.868	0.66	0	10	DCT
Pgam2	0	0.519381	0.686	0.396	0	10	DCT
Ptges	0	0.514204	0.73	0.371	0	10	DCT
Guca2a	0	0.381209	0.687	0.423	0	10	DCT
Nudt10	9.32e-301	0.272038	0.742	0.619	1.86e-297	10	DCT
Stc1	7.25e-297	0.501731	0.693	0.464	1.45e-293	10	DCT
Tmem213	1.14e-295	0.418058	0.865	0.638	2.28e-292	10	DCT
Mal2	3.2e-292	0.452283	0.826	0.625	6.41e-289	10	DCT
RGD1305645	4.94e-288	0.434263	0.829	0.665	9.87e-285	10	DCT
Cldn9	2.95e-282	0.262774	0.664	0.457	5.89e-279	10	DCT
Krt18	4.21e-278	0.390279	0.799	0.558	8.41e-275	10	DCT
Mpped2	5.85e-278	0.460506	0.669	0.416	1.17e-274	10	DCT
Bsnd	2.82e-268	0.272156	0.794	0.554	5.65e-265	10	DCT
AC134224.1	2.5e-266	0.772892	0.961	0.853	5e-263	10	DCT
Mal	8.12e-263	0.363165	0.913	0.721	1.62e-259	10	DCT
Rhbg	3.29e-261	0.369534	0.676	0.429	6.58e-258	10	DCT
Gsn	7.62e-259	0.352234	0.826	0.607	1.52e-255	10	DCT
Tspo	2.77e-258	0.379171	0.891	0.692	5.54e-255	10	DCT
Dnase1	3.09e-255	1.00734	0.677	0.465	6.18e-252	10	DCT
Kitlg	2.36e-250	0.441451	0.655	0.44	4.72e-247	10	DCT
Atp2b4	1.13e-239	0.634724	0.768	0.623	2.26e-236	10	DCT
LOC102553190	1.54e-228	0.358543	0.833	0.689	3.09e-225	10	DCT
Kl	5.99e-225	0.469034	0.674	0.433	1.2e-221	10	DCT
Rgl3	2.55e-213	0.397431	0.752	0.561	5.1e-210	10	DCT
AABR07054850.1	3.01e-206	0.516784	0.646	0.397	6.03e-203	10	DCT
Nfe2l2	2.12e-195	0.37357	0.832	0.693	4.24e-192	10	DCT
Atp6v0a4	1.42e-193	0.401741	0.858	0.741	2.83e-190	10	DCT
Slc8a1	8.47e-179	0.482921	0.566	0.336	1.69e-175	10	DCT
Ramp3	9.22e-174	0.287646	0.662	0.582	1.84e-170	10	DCT
Gabarapl1	2.83e-172	0.345377	0.77	0.582	5.66e-169	10	DCT
Rasl10a	1.69e-168	0.257328	0.633	0.431	3.38e-165	10	DCT
Efhd1	2.18e-167	0.269279	0.804	0.606	4.35e-164	10	DCT
Ndrg2	9.13e-161	0.269912	0.797	0.673	1.83e-157	10	DCT
Sgk1	2.79e-143	0.337048	0.69	0.511	5.58e-140	10	DCT
Cldn7	9.06e-140	0.342171	0.792	0.65	1.81e-136	10	DCT
Slc16a7	1.62e-137	0.259247	0.691	0.536	3.24e-134	10	DCT
Slc52a3	1.01e-131	0.321014	0.59	0.415	2.02e-128	10	DCT
Scd2	8.46e-126	0.358236	0.812	0.742	1.69e-122	10	DCT
Katnal2	1.01e-124	0.320736	0.517	0.343	2.02e-121	10	DCT
Bmp2	5.62e-121	0.266567	0.535	0.333	1.12e-117	10	DCT
Blnk	8.71e-118	0.256383	0.699	0.591	1.74e-114	10	DCT
Ppl	2.06e-105	0.260311	0.578	0.417	4.12e-102	10	DCT
Tacc2	1.29e-97	0.30334	0.663	0.558	2.59e-94	10	DCT
Ahnak	1.01e-94	0.278683	0.702	0.573	2.03e-91	10	DCT
Ackr3	2e-82	0.266837	0.598	0.51	4e-79	10	DCT
Gata2	2.39e-52	0.294529	0.517	0.399	4.78e-49	10	DCT
Aldh1a3	8.53e-51	0.412871	0.518	0.418	1.71e-47	10	DCT
Tnfrsf12a	5.23e-42	0.251718	0.557	0.447	1.05e-38	10	DCT
Bambi	2.58e-26	0.297392	0.647	0.582	5.15e-23	10	DCT
Crym	3.14e-17	0.285436	0.631	0.59	6.29e-14	10	DCT
Iah1	1.62e-13	0.412381	0.867	0.81	3.25e-10	10	DCT
Hmgb2	0	2.2007	0.987	0.747	0	11	PC 1
Ube2c	0	2.08359	0.891	0.605	0	11	PC 1
Tubb5	0	1.87605	0.988	0.845	0	11	PC 1
Top2a	0	1.67903	0.858	0.516	0	11	PC 1
Cenpf	0	1.6788	0.868	0.536	0	11	PC 1
Tuba1b	0	1.62617	0.985	0.862	0	11	PC 1
Cks2	0	1.49794	0.89	0.531	0	11	PC 1
Cdk1	0	1.47746	0.908	0.578	0	11	PC 1
Mki67	0	1.45711	0.887	0.575	0	11	PC 1
Cdc20	0	1.4175	0.815	0.599	0	11	PC 1
H2afx	0	1.37642	0.902	0.605	0	11	PC 1
Stmn1	0	1.33588	0.989	0.908	0	11	PC 1
Nusap1	0	1.32505	0.803	0.47	0	11	PC 1
LOC100360316	0	1.27867	0.967	0.82	0	11	PC 1
Pttg1	0	1.23693	0.764	0.527	0	11	PC 1
Birc5	0	1.22152	0.864	0.615	0	11	PC 1
Spc24	0	1.20896	0.851	0.542	0	11	PC 1
Ccnd1	0	1.19667	0.882	0.691	0	11	PC 1
Dut	0	1.1004	0.939	0.812	0	11	PC 1
Cenpw	0	1.08898	0.808	0.565	0	11	PC 1
Tpx2	0	1.08449	0.801	0.499	0	11	PC 1
Dek	0	1.06629	0.923	0.771	0	11	PC 1
Prc1	0	1.06506	0.794	0.537	0	11	PC 1
Mdk	0	1.04785	0.866	0.783	0	11	PC 1
Cdkn3	0	1.0117	0.775	0.552	0	11	PC 1
LOC100359539	0	1.00531	0.796	0.606	0	11	PC 1
Cks1b	0	0.999137	0.864	0.637	0	11	PC 1
Kif22	0	0.997204	0.821	0.497	0	11	PC 1
Smc4	0	0.996346	0.832	0.584	0	11	PC 1
Ube2s	0	0.991106	0.904	0.692	0	11	PC 1
Tuba1a	0	0.96384	0.914	0.675	0	11	PC 1
Cdca8	0	0.959785	0.791	0.575	0	11	PC 1
Hist1h1e	0	0.942941	0.775	0.578	0	11	PC 1
Smc2	0	0.937008	0.874	0.638	0	11	PC 1
Tubb4b	0	0.928986	0.796	0.594	0	11	PC 1
Nasp	0	0.921914	0.864	0.688	0	11	PC 1
Cdca3	0	0.916922	0.766	0.523	0	11	PC 1
Tacc3	0	0.860462	0.723	0.492	0	11	PC 1
Dctpp1	0	0.849389	0.85	0.657	0	11	PC 1
Plk1	0	0.84316	0.742	0.47	0	11	PC 1
Hist1h1b	0	0.842032	0.717	0.394	0	11	PC 1
Ccdc34	0	0.830388	0.847	0.645	0	11	PC 1
Spc25	0	0.814707	0.756	0.538	0	11	PC 1
Kif20b	0	0.804562	0.76	0.508	0	11	PC 1
Prim1	0	0.801724	0.801	0.582	0	11	PC 1
Gmnn	0	0.792852	0.776	0.568	0	11	PC 1
Rrm1	0	0.79117	0.839	0.638	0	11	PC 1
Siva1	0	0.789667	0.82	0.687	0	11	PC 1
Dnajc9	0	0.774587	0.833	0.657	0	11	PC 1
Ezh2	0	0.774546	0.81	0.63	0	11	PC 1
Cenpe	0	0.77111	0.732	0.546	0	11	PC 1
Ccna2	0	0.767034	0.762	0.57	0	11	PC 1
Racgap1	0	0.763221	0.749	0.452	0	11	PC 1
Ptn	0	0.762143	0.847	0.645	0	11	PC 1
Bub1	0	0.754136	0.746	0.46	0	11	PC 1
Knstrn	0	0.749386	0.726	0.52	0	11	PC 1
Fbxo5	0	0.720971	0.743	0.399	0	11	PC 1
Sgo2	0	0.71089	0.685	0.438	0	11	PC 1
Nuf2	0	0.703359	0.708	0.488	0	11	PC 1
Kifc1	0	0.695223	0.73	0.439	0	11	PC 1
Aurkb	0	0.694483	0.689	0.477	0	11	PC 1
Cenph	0	0.67211	0.712	0.552	0	11	PC 1
Hist1h2bk	0	0.670421	0.738	0.529	0	11	PC 1
Aurka	0	0.660907	0.732	0.552	0	11	PC 1
Ect2	0	0.629497	0.699	0.513	0	11	PC 1
Ckap2	0	0.600496	0.685	0.475	0	11	PC 1
Nt5dc2	0	0.585335	0.855	0.731	0	11	PC 1
Incenp	0	0.550579	0.705	0.504	0	11	PC 1
Melk	0	0.496429	0.672	0.434	0	11	PC 1
Pbk	9.74e-303	0.578166	0.667	0.477	1.95e-299	11	PC 1
Tmsb10	1.33e-302	0.549157	0.988	0.958	2.65e-299	11	PC 1
Ndc80	3.97e-301	0.598765	0.678	0.541	7.94e-298	11	PC 1
Jpt1	7.51e-299	0.800039	0.893	0.778	1.5e-295	11	PC 1
Ncaph	1.51e-296	0.508014	0.683	0.508	3.02e-293	11	PC 1
Esco2	2.72e-292	0.465208	0.653	0.499	5.43e-289	11	PC 1
Ttk	7.07e-287	0.510247	0.672	0.517	1.41e-283	11	PC 1
Iqgap3	7.68e-287	0.416605	0.618	0.395	1.54e-283	11	PC 1
Pcna	2.2e-286	0.783652	0.798	0.647	4.39e-283	11	PC 1
Kif20a	4.01e-286	0.5795	0.668	0.511	8.02e-283	11	PC 1
Marcks	5.03e-286	0.56526	0.809	0.623	1.01e-282	11	PC 1
Ska1	5.67e-282	0.472654	0.632	0.425	1.13e-278	11	PC 1
Kif23	5.31e-280	0.680582	0.636	0.399	1.06e-276	11	PC 1
Ccnb1	6.65e-277	0.844781	0.661	0.5	1.33e-273	11	PC 1
Mcm7	2.51e-272	0.569267	0.704	0.524	5.02e-269	11	PC 1
Arl6ip1	3.46e-270	0.929212	0.854	0.712	6.93e-267	11	PC 1
Fstl1	3.51e-270	0.770179	0.877	0.808	7.03e-267	11	PC 1
Tcp11	1.42e-268	0.458606	0.724	0.541	2.83e-265	11	PC 1
Kif4a	1.21e-264	0.461706	0.637	0.467	2.41e-261	11	PC 1
Aldh1a2	1.97e-257	0.706864	0.854	0.757	3.93e-254	11	PC 1
Cdca2	2.4e-251	0.553954	0.649	0.5	4.8e-248	11	PC 1
Cenpa	2.42e-251	0.667682	0.635	0.442	4.83e-248	11	PC 1
Kif11	3.37e-250	0.626008	0.673	0.502	6.73e-247	11	PC 1
Cdkn2c	2.93e-246	0.294081	0.547	0.279	5.86e-243	11	PC 1
Pdgfa	9.99e-244	0.552179	0.8	0.576	2e-240	11	PC 1
Hist3h2ba	6.21e-240	0.663499	0.692	0.537	1.24e-236	11	PC 1
Depdc1	4.03e-238	0.512262	0.623	0.437	8.05e-235	11	PC 1
Hmmr	8.57e-238	0.377627	0.587	0.395	1.71e-234	11	PC 1
Cenpm	1.69e-234	0.486564	0.629	0.475	3.37e-231	11	PC 1
Pimreg	2.64e-232	0.426771	0.56	0.275	5.29e-229	11	PC 1
Pkdcc	1.38e-229	0.483677	0.77	0.609	2.76e-226	11	PC 1
Marcksl1	5.91e-226	0.599645	0.816	0.696	1.18e-222	11	PC 1
Lig1	2.46e-224	0.652035	0.732	0.613	4.92e-221	11	PC 1
Plk4	6.41e-216	0.498189	0.632	0.5	1.28e-212	11	PC 1
Dlgap5	4.29e-213	0.646198	0.636	0.528	8.58e-210	11	PC 1
LOC100912195	4.78e-207	0.540029	0.769	0.635	9.56e-204	11	PC 1
Tubb2b	2.28e-206	0.560265	0.848	0.793	4.56e-203	11	PC 1
Aspm	5.24e-206	0.44098	0.593	0.433	1.05e-202	11	PC 1
Hist1h1d	3.39e-203	0.464221	0.642	0.53	6.79e-200	11	PC 1
Mcm6	1e-188	0.661855	0.71	0.634	2.01e-185	11	PC 1
H3f3b	5.35e-187	0.340061	0.993	0.978	1.07e-183	11	PC 1
Troap	3.84e-186	0.310353	0.539	0.315	7.69e-183	11	PC 1
Cdca7	1.25e-185	0.302957	0.628	0.504	2.5e-182	11	PC 1
Tuba1c	5.12e-182	0.750726	0.809	0.689	1.02e-178	11	PC 1
Dscc1	8.92e-182	0.447378	0.631	0.534	1.78e-178	11	PC 1
Atad2	4.37e-176	0.381566	0.607	0.512	8.74e-173	11	PC 1
Gtse1	3.13e-171	0.286695	0.545	0.367	6.26e-168	11	PC 1
Tfap2b	7.25e-168	0.545072	0.813	0.678	1.45e-164	11	PC 1
Rad51	7.65e-168	0.378628	0.591	0.463	1.53e-164	11	PC 1
Uhrf1	1.6e-167	0.469941	0.576	0.419	3.2e-164	11	PC 1
Tcf19	3.58e-167	0.383488	0.633	0.503	7.17e-164	11	PC 1
Fam111a	1.52e-159	0.530564	0.557	0.352	3.03e-156	11	PC 1
Ilf2	2.13e-155	0.367322	0.789	0.676	4.26e-152	11	PC 1
Kif15	2.42e-150	0.469881	0.603	0.557	4.85e-147	11	PC 1
Irx1	9.65e-150	0.710301	0.74	0.647	1.93e-146	11	PC 1
Gins1	1.03e-146	0.42967	0.59	0.482	2.06e-143	11	PC 1
Fabp5	5.43e-146	0.406471	0.702	0.625	1.09e-142	11	PC 1
Asf1b	3.08e-143	0.345783	0.586	0.518	6.15e-140	11	PC 1
Cep55	1.13e-132	0.363738	0.559	0.443	2.25e-129	11	PC 1
Hist1h1a	1.76e-132	0.391876	0.567	0.481	3.52e-129	11	PC 1
Nnat	2.13e-132	0.346103	0.587	0.455	4.26e-129	11	PC 1
Kif18b	2.48e-132	0.410578	0.553	0.419	4.97e-129	11	PC 1
Basp1	2.22e-130	0.286716	0.663	0.546	4.43e-127	11	PC 1
Cd24	7.48e-123	0.317048	0.946	0.907	1.5e-119	11	PC 1
Mcm4	4.76e-122	0.373101	0.639	0.581	9.51e-119	11	PC 1
Tmsb15b2	8.07e-121	0.372681	0.674	0.633	1.61e-117	11	PC 1
Capn6	5.96e-118	0.633857	0.628	0.563	1.19e-114	11	PC 1
Ahcy	1.26e-116	0.301699	0.785	0.716	2.53e-113	11	PC 1
Id3	1.4e-112	0.278571	0.781	0.693	2.8e-109	11	PC 1
Timeless	1.4e-109	0.391206	0.602	0.539	2.79e-106	11	PC 1
Rpa2	3.58e-101	0.401732	0.609	0.555	7.15e-98	11	PC 1
Arhgap11a	2.04e-100	0.412721	0.564	0.509	4.08e-97	11	PC 1
Mcm5	4.81e-100	0.373475	0.57	0.493	9.61e-97	11	PC 1
Tubb6	9.08e-100	0.281119	0.556	0.46	1.82e-96	11	PC 1
Arhgef39	5.97e-95	0.304964	0.488	0.345	1.19e-91	11	PC 1
Idi1	6.8e-92	0.269631	0.841	0.77	1.36e-88	11	PC 1
Tk1	3.57e-91	0.426047	0.627	0.609	7.15e-88	11	PC 1
Dhfr	4.75e-90	0.282802	0.74	0.698	9.5e-87	11	PC 1
Mcm3	1.96e-88	0.440972	0.579	0.54	3.91e-85	11	PC 1
Kif2c	5.54e-88	0.425623	0.527	0.422	1.11e-84	11	PC 1
LOC102553190	4.44e-84	0.381377	0.726	0.694	8.88e-81	11	PC 1
Fxyd6	5.72e-83	0.268845	0.527	0.425	1.14e-79	11	PC 1
Uncx	1.47e-82	0.448463	0.577	0.527	2.95e-79	11	PC 1
Bex2	2.71e-73	0.340787	0.671	0.627	5.42e-70	11	PC 1
Spon1	1.35e-72	0.331845	0.621	0.581	2.69e-69	11	PC 1
Ccne1	1.7e-67	0.353777	0.517	0.466	3.39e-64	11	PC 1
Id4	7.28e-64	0.269952	0.698	0.645	1.46e-60	11	PC 1
Dcdc2	3.93e-63	0.277159	0.749	0.756	7.85e-60	11	PC 1
Cldn3	1.8e-53	0.264481	0.629	0.592	3.6e-50	11	PC 1
Mcm2	7.2e-35	0.295059	0.572	0.57	1.44e-31	11	PC 1
Epha4	5.94e-23	0.261531	0.505	0.533	1.19e-19	11	PC 1
Mfge8	3.39e-21	0.319343	0.648	0.682	6.78e-18	11	PC 1
C1qtnf12	1.49e-07	0.3348	0.384	0.44	0.000298978	11	PC 1
Atp6v1g3	0	3.98804	0.984	0.489	0	12	CD-IC
Atp6v0d2	0	2.54092	0.964	0.482	0	12	CD-IC
Atp6v1b1	0	2.30724	0.991	0.564	0	12	CD-IC
Rhbg	0	2.24398	0.964	0.42	0	12	CD-IC
Slc4a1	0	2.22065	0.903	0.359	0	12	CD-IC
Car2	0	2.14486	0.986	0.739	0	12	CD-IC
Adgrf5	0	2.12462	0.904	0.379	0	12	CD-IC
Muc20	0	2.05482	0.971	0.413	0	12	CD-IC
Atp6v0c	0	1.86386	0.998	0.948	0	12	CD-IC
Guca2a	0	1.73611	0.948	0.415	0	12	CD-IC
Atp6v1c2	0	1.70259	0.914	0.415	0	12	CD-IC
Foxi1	0	1.69346	0.922	0.381	0	12	CD-IC
Rcan2	0	1.65268	0.956	0.414	0	12	CD-IC
Tmem213	0	1.63719	0.981	0.635	0	12	CD-IC
Rhcg	0	1.63591	0.991	0.545	0	12	CD-IC
Atp6v0a4	0	1.63268	0.977	0.737	0	12	CD-IC
Atp6v1e1	0	1.61194	0.99	0.829	0	12	CD-IC
Clcnkb	0	1.47563	0.993	0.73	0	12	CD-IC
Hepacam2	0	1.35116	0.853	0.226	0	12	CD-IC
Kit	0	1.28715	0.884	0.345	0	12	CD-IC
Degs2	0	1.27605	0.963	0.662	0	12	CD-IC
Dmrt2	0	1.21768	0.893	0.245	0	12	CD-IC
Atp6v1a	0	1.21659	0.957	0.714	0	12	CD-IC
Defb1	0	1.21447	0.995	0.815	0	12	CD-IC
Igfbp1	0	1.19527	0.772	0.402	0	12	CD-IC
Gadd45g	0	1.17951	0.9	0.563	0	12	CD-IC
Atp6v1d	0	1.17159	0.95	0.745	0	12	CD-IC
Tcp11l2	0	1.09131	0.951	0.436	0	12	CD-IC
Bsnd	0	1.0691	0.929	0.551	0	12	CD-IC
AABR07073134.1	0	1.06078	0.868	0.448	0	12	CD-IC
Gsn	0	1.03931	0.961	0.604	0	12	CD-IC
Acer2	0	0.983794	0.903	0.489	0	12	CD-IC
Pxdc1	0	0.972568	0.843	0.327	0	12	CD-IC
Cldn8	0	0.958464	0.962	0.613	0	12	CD-IC
Efhd1	0	0.91867	0.923	0.603	0	12	CD-IC
St6galnac2	0	0.911674	0.856	0.449	0	12	CD-IC
Anxa4	0	0.872064	0.951	0.695	0	12	CD-IC
Csrp2	0	0.83465	0.969	0.843	0	12	CD-IC
Pbx3	0	0.828965	0.816	0.423	0	12	CD-IC
Gpx1	0	0.824417	0.971	0.85	0	12	CD-IC
Sbspon	0	0.804062	0.806	0.426	0	12	CD-IC
Ldha	0	0.783567	0.982	0.887	0	12	CD-IC
Blnk	0	0.777495	0.863	0.586	0	12	CD-IC
Ccdc80	0	0.774122	0.894	0.549	0	12	CD-IC
Ly6l	0	0.741774	0.851	0.513	0	12	CD-IC
Clec2g	0	0.7394	0.861	0.429	0	12	CD-IC
Rgl3	0	0.697473	0.846	0.559	0	12	CD-IC
Phlda1	0	0.689731	0.84	0.446	0	12	CD-IC
Gabarapl1	0	0.68799	0.862	0.58	0	12	CD-IC
P2ry14	0	0.680396	0.847	0.142	0	12	CD-IC
Eml4	0	0.671084	0.888	0.55	0	12	CD-IC
Ptges	0	0.655977	0.833	0.37	0	12	CD-IC
Tmprss2	0	0.625188	0.913	0.708	0	12	CD-IC
Itpr2	0	0.623539	0.752	0.288	0	12	CD-IC
Asic1	0	0.600632	0.848	0.232	0	12	CD-IC
Car8	0	0.599154	0.882	0.505	0	12	CD-IC
Ckb	0	0.588771	0.974	0.789	0	12	CD-IC
Gata3	0	0.561748	0.912	0.595	0	12	CD-IC
Me1	0	0.555991	0.908	0.545	0	12	CD-IC
Slc38a3	0	0.543173	0.837	0.526	0	12	CD-IC
Esrrg	0	0.518974	0.895	0.611	0	12	CD-IC
Cfh	0	0.499853	0.799	0.405	0	12	CD-IC
Ngef	0	0.477802	0.707	0.258	0	12	CD-IC
Hsd11b2	0	0.444069	0.888	0.534	0	12	CD-IC
[truncated: 2,588 more rows]
