# Supplementary material for: Determination of the dynamic cellular transcriptional profiles during kidney development from birth to maturity in rats by single-cell RNA sequencing
Source: Cell Death Discov. 2021 Jun 24;7:162. doi: 10.1038/s41420-021-00542-9 (PMC8257621; doi:10.1038/s41420-021-00542-9)
Supplement: Supplementary file 12 — supplement table 3 [file 41420_2021_542_MOESM12_ESM.xlsx]

## Sheet: README
		The complete list of differentially expressed genes for subclustering original cluster 1 and 20 is provided as "sheet 1"

## Sheet: Sheet1
gene	p_val	avg_logFC	pct.1	pct.2	p_val_adj	cluster
Mdk	3.6158e-200	0.933055	0.973	0.848	7.23161e-197	0
Tspan8	1.16464e-187	0.808465	0.992	0.944	2.32928e-184	0
Rbp1	8.30438e-168	0.84795	0.959	0.864	1.66088e-164	0
Frzb	1.31333e-85	0.287304	0.745	0.537	2.62667e-82	0
Vcan	2.45323e-83	0.65376	0.775	0.64	4.90647e-80	0
Aldh1a2	1.59238e-73	0.501034	0.965	0.925	3.18477e-70	0
Kcnmb4	1.54591e-72	0.603689	0.859	0.802	3.09181e-69	0
Uncx	6.72041e-61	0.465231	0.835	0.772	1.34408e-57	0
Capn6	1.16757e-58	0.315915	0.628	0.477	2.33514e-55	0
LOC100360316	1.8913e-58	0.515354	0.903	0.808	3.7826e-55	0
Igfbp4	2.94063e-58	0.354804	0.745	0.607	5.88125e-55	0
Irx1	7.49355e-54	0.472564	0.932	0.898	1.49871e-50	0
Fstl1	5.07234e-42	0.383732	0.937	0.938	1.01447e-38	0
Tmem35a	1.86006e-38	0.266793	0.692	0.581	3.72013e-35	0
Fam46a	7.04756e-38	0.336931	0.796	0.721	1.40951e-34	0
Id3	1.38861e-35	0.442798	0.835	0.775	2.77722e-32	0
Marcks	7.59895e-35	0.401654	0.828	0.796	1.51979e-31	0
Lamc2	2.38368e-34	0.336195	0.705	0.621	4.76737e-31	0
Uchl1	1.92207e-31	0.293233	0.798	0.664	3.84414e-28	0
Mid1ip1	1.61597e-30	0.259354	0.736	0.578	3.23194e-27	0
Hmgb2	5.18758e-26	0.377261	0.806	0.724	1.03752e-22	0
Dhrs7	7.52052e-26	0.306018	0.732	0.64	1.5041e-22	0
Nid1	1.07942e-25	0.386076	0.76	0.705	2.15884e-22	0
Id4	8.60336e-23	0.267114	0.816	0.779	1.72067e-19	0
Spon1	6.65558e-22	0.280457	0.614	0.538	1.33112e-18	0
Id2	8.77825e-22	0.319085	0.835	0.822	1.75565e-18	0
Dpp7	1.05891e-18	0.342773	0.815	0.769	2.11781e-15	0
Pkdcc	7.42091e-18	0.262994	0.654	0.612	1.48418e-14	0
Neurl3	1.00487e-17	0.306374	0.751	0.665	2.00974e-14	0
Cndp2	2.41782e-15	0.262158	0.861	0.845	4.83564e-12	0
Ddah1	1.95982e-14	0.295988	0.81	0.829	3.91965e-11	0
LOC102553190	3.4484e-11	0.250076	0.657	0.649	6.89679e-08	0
Gsta3	4.11193e-09	0.265837	0.864	0.869	8.22387e-06	0
Satb2	0.000154079	0.263377	0.65	0.725	0.308158	0
Id1	1.1672e-194	1.14032	0.988	0.875	2.3344e-191	1
Id3	1.49567e-162	0.971425	0.963	0.754	2.99133e-159	1
Id4	5.69373e-137	0.835997	0.928	0.76	1.13875e-133	1
Sparc	9.296e-128	0.709817	0.983	0.821	1.8592e-124	1
Col4a1	3.46127e-126	0.60672	0.995	0.938	6.92255e-123	1
Aldh1a2	8.3069e-123	0.638701	0.99	0.922	1.66138e-119	1
Jag1	1.35139e-121	0.661886	0.956	0.812	2.70279e-118	1
Id2	6.02764e-114	0.774825	0.939	0.803	1.20553e-110	1
Aadat	8.48356e-106	0.822127	0.948	0.812	1.69671e-102	1
Bcam	2.09258e-105	0.493638	0.99	0.921	4.18516e-102	1
Cst3	4.73282e-104	0.57881	0.971	0.856	9.46565e-101	1
Cited2	3.40432e-98	0.582909	0.994	0.954	6.80864e-95	1
Ptprr	3.20524e-96	0.604382	0.837	0.688	6.41048e-93	1
Gpc3	8.84261e-91	0.54409	0.924	0.732	1.76852e-87	1
Igfbp2	1.09564e-79	0.414089	1	0.984	2.19128e-76	1
Ggt1	3.26083e-76	0.452735	0.955	0.844	6.52166e-73	1
Pecr	3.59644e-73	0.442146	0.973	0.949	7.19289e-70	1
Tpm1	3.89519e-68	0.423205	0.961	0.8	7.79038e-65	1
Fam46a	3.31245e-66	0.328997	0.815	0.721	6.6249e-63	1
Tmsb10	2.18686e-64	0.279743	1	0.997	4.37373e-61	1
Clu	4.69915e-63	0.486168	0.931	0.774	9.3983e-60	1
Bgn	4.35056e-62	0.36622	0.769	0.599	8.70111e-59	1
Hes1	4.62623e-62	0.624972	0.872	0.727	9.25246e-59	1
Tubb2b	4.25868e-59	0.462459	0.928	0.836	8.51736e-56	1
Tspan8	7.97378e-57	0.316319	0.993	0.947	1.59476e-53	1
Kcnk1	4.74535e-55	0.394588	0.905	0.825	9.49071e-52	1
Ctsl	1.41843e-54	0.486381	0.967	0.918	2.83687e-51	1
Wls	2.47546e-54	0.392464	0.739	0.532	4.95093e-51	1
Dcn	2.80424e-54	0.271701	0.798	0.717	5.60849e-51	1
Myl12a	8.78569e-54	0.29618	0.989	0.946	1.75714e-50	1
Hey2	2.71404e-51	0.427229	0.689	0.559	5.42807e-48	1
Mfge8	6.63278e-51	0.410254	0.87	0.734	1.32656e-47	1
Slc6a18	7.57127e-50	0.330533	0.871	0.795	1.51425e-46	1
Gclm	2.16121e-49	0.378747	0.939	0.869	4.32242e-46	1
Gadd45a	3.55709e-49	0.538086	0.883	0.766	7.11418e-46	1
Cldn8	7.10168e-49	0.507168	0.715	0.592	1.42034e-45	1
Satb2	5.36829e-48	0.360126	0.803	0.692	1.07366e-44	1
Foxc1	1.08982e-47	0.362594	0.931	0.832	2.17964e-44	1
Glul	1.03017e-44	0.344227	0.909	0.765	2.06035e-41	1
Anxa2	4.8246e-44	0.305682	0.956	0.884	9.6492e-41	1
Tmem140	4.18002e-41	0.454397	0.783	0.642	8.36005e-38	1
Mfap2	7.4704e-39	0.282444	0.762	0.657	1.49408e-35	1
Tcn2	3.67501e-38	0.381657	0.765	0.655	7.35001e-35	1
Arhgap29	3.98853e-38	0.324227	0.837	0.687	7.97706e-35	1
Irx5	2.80242e-37	0.391328	0.829	0.752	5.60484e-34	1
Rnd3	2.96645e-37	0.397103	0.81	0.678	5.9329e-34	1
Gsta4	3.53817e-37	0.283007	0.938	0.817	7.07634e-34	1
Efhd1	8.6706e-37	0.33033	0.873	0.788	1.73412e-33	1
Tubb5	1.72388e-36	0.294651	0.97	0.92	3.44777e-33	1
Folr1	3.79027e-36	0.272832	0.97	0.92	7.58054e-33	1
Marcksl1	2.04001e-34	0.266785	0.97	0.916	4.08002e-31	1
Mme	8.23441e-32	0.309917	0.769	0.686	1.64688e-28	1
Pdzk1ip1	5.62845e-31	0.252555	0.957	0.833	1.12569e-27	1
Marcks	2.00424e-30	0.273945	0.862	0.791	4.00847e-27	1
Gadd45g	2.93921e-30	0.469282	0.799	0.641	5.87842e-27	1
Ica1	5.04034e-30	0.302063	0.761	0.619	1.00807e-26	1
Snn	5.31566e-30	0.317486	0.778	0.697	1.06313e-26	1
Irx3	1.53385e-28	0.309241	0.867	0.798	3.0677e-25	1
Tuba1a	8.01824e-27	0.279282	0.868	0.755	1.60365e-23	1
Cyr61	9.51881e-26	0.315343	0.87	0.781	1.90376e-22	1
Gm2a	2.89769e-25	0.289406	0.749	0.649	5.79537e-22	1
Zfp36l2	3.73948e-24	0.273275	0.89	0.832	7.47897e-21	1
Mid1ip1	3.15064e-23	0.277945	0.709	0.592	6.30129e-20	1
Trim29	3.13813e-21	0.337106	0.596	0.542	6.27626e-18	1
Spry1	1.04317e-17	0.321042	0.562	0.451	2.08634e-14	1
Rasgrp3	1.11634e-14	0.301153	0.542	0.494	2.23268e-11	1
Rasl11b	3.28461e-08	0.277358	0.681	0.671	6.56921e-05	1
Nrip3	0	2.33273	0.949	0.372	0	2
Mal	0	2.05519	0.994	0.588	0	2
Sh3gl3	1.0842e-297	1.43127	0.936	0.519	2.16839e-294	2
Eddm3b	3.70982e-292	1.28892	0.916	0.484	7.41965e-289	2
Cldn10	1.49785e-287	2.18859	0.94	0.584	2.99571e-284	2
Clcnka	3.73114e-267	1.74762	0.925	0.598	7.46228e-264	2
Tfap2b	8.73718e-258	1.49884	0.943	0.578	1.74744e-254	2
Snhg11	6.09795e-244	1.39574	0.957	0.572	1.21959e-240	2
Atp1a1	1.51855e-241	1.54464	0.991	0.883	3.0371e-238	2
Ndrg4	1.51015e-236	1.4503	0.879	0.518	3.0203e-233	2
Gpnmb	1.87791e-229	0.275518	0.766	0.173	3.75581e-226	2
Slc12a1	2.37833e-225	1.67779	0.967	0.685	4.75665e-222	2
Cgnl1	1.30595e-211	1.27565	0.928	0.572	2.6119e-208	2
Cdkn1a	1.98422e-211	0.936809	0.9	0.391	3.96844e-208	2
AABR07008439.1	3.35944e-193	1.10733	0.958	0.602	6.71889e-190	2
Col4a4	2.64872e-192	1.16302	0.939	0.614	5.29744e-189	2
Igf1	7.8709e-191	0.38056	0.844	0.559	1.57418e-187	2
Cd8a	1.33714e-190	0.535423	0.819	0.531	2.67427e-187	2
Akr1b1	7.04543e-170	1.59742	0.918	0.691	1.40909e-166	2
Bsnd	3.13279e-169	1.26113	0.771	0.291	6.26557e-166	2
Slc26a7	3.87021e-164	0.538852	0.918	0.652	7.74041e-161	2
Sptssb	9.49543e-153	0.909194	0.753	0.255	1.89909e-149	2
Slc16a7	4.10273e-147	0.439965	0.777	0.4	8.20546e-144	2
Igfbp5	5.67825e-136	1.24974	0.898	0.655	1.13565e-132	2
Ckmt1	1.66082e-130	0.328585	0.774	0.411	3.32163e-127	2
Ptger3	3.05611e-129	0.672658	0.813	0.581	6.11223e-126	2
Sbspon	8.8068e-126	0.728597	0.746	0.328	1.76136e-122	2
Plpp1	1.3878e-124	0.404407	0.832	0.535	2.77559e-121	2
Psat1	6.43388e-124	0.826889	0.937	0.738	1.28678e-120	2
AC134224.1	7.24981e-116	0.971218	0.972	0.897	1.44996e-112	2
Wfdc10a	1.23121e-114	0.897322	0.808	0.534	2.46242e-111	2
Srgn	1.83278e-114	1.27136	0.741	0.466	3.66556e-111	2
Mt2A	2.72309e-113	0.95989	0.885	0.677	5.44618e-110	2
Sat1	1.76192e-110	0.802657	0.909	0.644	3.52384e-107	2
Rgl3	3.68928e-104	0.404195	0.825	0.515	7.37857e-101	2
Egfl8	5.53038e-102	0.494335	0.732	0.445	1.10608e-98	2
Lynx1	3.06776e-100	0.562841	0.66	0.287	6.13553e-97	2
Plcxd3	5.10739e-97	0.341459	0.759	0.415	1.02148e-93	2
Arhgdib	6.07762e-92	0.520015	0.834	0.469	1.21552e-88	2
Bhlhe40	1.178e-87	0.267371	0.698	0.398	2.356e-84	2
Cldn19	5.47683e-80	0.698991	0.871	0.745	1.09537e-76	2
Angptl4	2.89369e-79	0.76669	0.681	0.435	5.78739e-76	2
Aif1l	1.39246e-78	0.629661	0.915	0.714	2.78492e-75	2
Ppp1r1a	3.01952e-77	0.803407	0.72	0.4	6.03903e-74	2
Isyna1	4.50464e-77	0.76713	0.858	0.682	9.00928e-74	2
Cd74	8.10185e-75	0.537424	0.747	0.633	1.62037e-71	2
Ugt1a9	1.04747e-71	0.379205	0.795	0.63	2.09495e-68	2
Phlda1	7.09422e-70	0.464947	0.69	0.435	1.41884e-66	2
Cldn4	7.48323e-70	0.605637	0.948	0.802	1.49665e-66	2
Ldha	1.40518e-62	0.526291	0.979	0.916	2.81035e-59	2
Elf3	8.82852e-62	0.625371	0.735	0.463	1.7657e-58	2
Bcl6	5.09682e-61	0.728592	0.707	0.56	1.01936e-57	2
Pfkfb3	1.01402e-60	0.415726	0.668	0.34	2.02805e-57	2
Dnase1	1.12035e-60	0.853607	0.633	0.329	2.2407e-57	2
Dpp7	7.01171e-60	0.304578	0.94	0.754	1.40234e-56	2
Gpsm3	7.53091e-60	0.553624	0.741	0.569	1.50618e-56	2
Gpx2	1.35796e-58	0.39757	0.793	0.59	2.71592e-55	2
Hspa2	5.91259e-56	0.438358	0.783	0.447	1.18252e-52	2
Arnt2	7.2504e-55	0.273453	0.901	0.649	1.45008e-51	2
Cd24	1.61005e-52	0.411173	0.985	0.972	3.2201e-49	2
Mal2	1.21621e-50	0.530057	0.692	0.44	2.43242e-47	2
Icam1	1.10191e-49	0.339368	0.597	0.275	2.20382e-46	2
Them6	7.84169e-47	0.489773	0.672	0.459	1.56834e-43	2
Cyfip2	2.03727e-46	0.274874	0.713	0.535	4.07454e-43	2
Atp6v1e1	3.2338e-45	0.39249	0.93	0.749	6.46761e-42	2
Iah1	6.66406e-43	0.473125	0.844	0.724	1.33281e-39	2
LOC100909474	6.53486e-42	0.520708	0.642	0.447	1.30697e-38	2
Slc6a12	5.19921e-41	0.428715	0.624	0.442	1.03984e-37	2
Sostdc1	2.56692e-40	0.451048	0.925	0.893	5.13384e-37	2
Pgf	2.1764e-39	0.555622	0.614	0.447	4.35281e-36	2
Mt-nd6	4.65839e-39	0.371985	0.726	0.551	9.31677e-36	2
Nudt4	2.12747e-36	0.497013	0.969	0.867	4.25493e-33	2
Gjb4	2.66641e-36	0.492757	0.647	0.479	5.33282e-33	2
Esam	1.18157e-34	0.341376	0.615	0.383	2.36315e-31	2
Slco4a1	1.28952e-34	0.532318	0.659	0.535	2.57904e-31	2
Mt1	1.63664e-34	0.332622	0.876	0.745	3.27328e-31	2
Creg1	1.14081e-33	0.288911	0.901	0.743	2.28162e-30	2
Rab25	2.48204e-33	0.25894	0.792	0.6	4.96408e-30	2
LOC306766	3.6932e-33	0.254293	0.801	0.612	7.38639e-30	2
Ier5l	1.43714e-32	0.665757	0.651	0.449	2.87427e-29	2
Ier3	1.95585e-32	0.634474	0.734	0.565	3.9117e-29	2
S100a6	8.09566e-32	0.42498	0.665	0.524	1.61913e-28	2
Sec14l1	3.42923e-31	0.311239	0.686	0.488	6.85846e-28	2
Gsn	3.19496e-30	0.290614	0.84	0.679	6.38992e-27	2
Ehd4	1.3451e-27	0.372036	0.653	0.543	2.6902e-24	2
Slc22a5	2.39669e-27	0.363618	0.602	0.436	4.79339e-24	2
Spon1	3.35772e-26	0.250245	0.705	0.531	6.71545e-23	2
Zfp36l1	1.32045e-22	0.327655	0.898	0.803	2.6409e-19	2
Plet1	2.40333e-22	0.272415	0.587	0.39	4.80667e-19	2
Wnt9b	1.08149e-21	0.267949	0.573	0.475	2.16299e-18	2
Smpx	3.91084e-21	0.303924	0.615	0.561	7.82168e-18	2
Ugt8	6.16232e-20	0.391529	0.566	0.408	1.23246e-16	2
Gadd45b	1.00502e-19	0.319993	0.856	0.776	2.01004e-16	2
Snta1	2.03526e-19	0.250466	0.576	0.456	4.07053e-16	2
Timp3	1.045e-16	0.293687	0.684	0.542	2.08999e-13	2
AABR07027306.1	2.65695e-15	0.286156	0.515	0.267	5.31389e-12	2
Igfbp1	1.29543e-14	0.396077	0.699	0.626	2.59086e-11	2
Nrgn	3.17048e-10	0.771509	0.496	0.384	6.34095e-07	2
Clcnkb	8.8105e-09	0.258598	0.641	0.616	1.7621e-05	2
Serinc2	3.47455e-07	0.250001	0.662	0.657	0.00069491	2
Acss1	1.81819e-06	0.293858	0.555	0.507	0.00363639	2
Cxcl1	1.01365e-05	0.509911	0.425	0.333	0.020273	2
Rnf182	1.18326e-05	0.370499	0.482	0.442	0.0236653	2
Sgk1	2.05195e-05	0.271897	0.499	0.413	0.041039	2
Spns2	0.000980517	0.276853	0.501	0.424	1	2
Lypd2	0.00290367	0.526853	0.392	0.213	1	2
Aqp1	2.68707e-220	2.0159	0.952	0.689	5.37413e-217	3
Spp1	3.50284e-217	1.44366	0.993	0.882	7.00567e-214	3
Vim	5.38316e-193	1.26654	0.957	0.597	1.07663e-189	3
Akap12	9.32931e-176	1.3149	0.94	0.613	1.86586e-172	3
AABR07054850.1	8.80601e-170	1.01465	0.907	0.475	1.7612e-166	3
Nfat5	1.6972e-160	0.988245	0.99	0.757	3.3944e-157	3
Igfbp7	1.1238e-159	0.675405	1	0.999	2.24761e-156	3
Anxa3	9.17366e-157	0.882609	0.85	0.494	1.83473e-153	3
S100a11	2.68875e-155	0.813769	0.985	0.863	5.37749e-152	3
Plk2	2.212e-143	0.473452	0.84	0.374	4.42401e-140	3
Slc31a2	1.17851e-135	0.919116	0.993	0.802	2.35702e-132	3
Tinagl1	2.56142e-135	0.956652	0.962	0.707	5.12283e-132	3
Nkd2	8.48302e-135	0.278492	0.84	0.467	1.6966e-131	3
Sparc	9.31101e-135	0.90533	0.993	0.827	1.8622e-131	3
Gpc3	1.63585e-126	0.916566	0.978	0.735	3.2717e-123	3
Anxa5	1.8598e-121	0.801894	0.952	0.766	3.71959e-118	3
Lgals1	1.65546e-119	0.454763	0.907	0.579	3.31092e-116	3
Cryab	3.69e-117	0.714794	0.995	0.865	7.38001e-114	3
Ccdc80	4.35466e-117	0.497806	0.87	0.575	8.70932e-114	3
Nnat	1.16253e-115	0.569713	0.903	0.697	2.32506e-112	3
Pamr1	1.06132e-114	0.680476	0.953	0.71	2.12264e-111	3
Fosb	4.24864e-113	0.959108	0.958	0.724	8.49728e-110	3
Fos	5.14665e-107	0.821449	0.998	0.884	1.02933e-103	3
S100a10	2.68743e-106	0.676006	0.993	0.92	5.37485e-103	3
Plat	9.39249e-106	0.825085	0.775	0.435	1.8785e-102	3
Gstm1	4.26893e-102	0.475518	0.831	0.559	8.53786e-99	3
Cpm	1.78093e-100	0.554338	0.76	0.393	3.56187e-97	3
Dusp1	6.81145e-99	0.914382	0.962	0.765	1.36229e-95	3
Cald1	7.01765e-94	0.824216	0.893	0.632	1.40353e-90	3
Atf3	6.9859e-88	1.13013	0.873	0.584	1.39718e-84	3
AABR07008439.1	9.61879e-87	0.654987	0.89	0.617	1.92376e-83	3
Gstm2	1.72472e-86	0.380353	0.878	0.558	3.44943e-83	3
Cavin3	8.41498e-85	0.368642	0.848	0.561	1.683e-81	3
Tpm1	1.53659e-81	0.632513	0.982	0.805	3.07319e-78	3
Parm1	3.02377e-80	0.661463	0.821	0.597	6.04754e-77	3
Hspa2	2.1043e-77	0.641789	0.828	0.447	4.2086e-74	3
Ahnak	1.15022e-76	0.640665	0.925	0.695	2.30044e-73	3
Sdc2	2.28649e-76	0.661044	0.915	0.737	4.57298e-73	3
St6galnac2	1.58285e-74	0.410569	0.83	0.466	3.16569e-71	3
Bgn	1.37759e-71	0.664131	0.805	0.603	2.75517e-68	3
Arnt2	2.58424e-71	0.409645	0.902	0.653	5.16848e-68	3
Myl12a	4.26005e-71	0.50285	0.99	0.948	8.52009e-68	3
Cdkn1c	2.54273e-69	0.604451	0.851	0.699	5.08546e-66	3
Tspan13	1.18957e-68	0.52724	0.891	0.684	2.37915e-65	3
Col4a4	2.55714e-68	0.569019	0.896	0.624	5.11428e-65	3
Rras	4.81156e-68	0.280959	0.83	0.534	9.62313e-65	3
AABR07021544.1	9.82161e-68	0.618391	0.891	0.687	1.96432e-64	3
Car2	1.82551e-65	0.603197	0.891	0.755	3.65103e-62	3
Tgfbi	1.94564e-65	0.252356	0.756	0.519	3.89129e-62	3
Timp3	5.12205e-65	0.694875	0.773	0.533	1.02441e-61	3
Cldn4	2.46636e-64	0.710896	0.967	0.802	4.93273e-61	3
Arl4a	2.17183e-63	0.277759	0.816	0.478	4.34367e-60	3
Tgif1	4.83267e-63	0.493803	0.826	0.487	9.66534e-60	3
Krt18	6.22141e-61	0.549924	0.953	0.767	1.24428e-57	3
Gpx2	1.74857e-60	0.637985	0.806	0.591	3.49714e-57	3
H3f3b	3.9741e-59	0.414551	1	0.998	7.9482e-56	3
Psat1	1.19954e-56	0.345661	0.933	0.742	2.39908e-53	3
Carhsp1	3.31287e-56	0.493577	0.965	0.85	6.62574e-53	3
Bcam	1.32392e-55	0.43733	0.977	0.926	2.64785e-52	3
Jund	5.23267e-55	0.499812	0.997	0.95	1.04653e-51	3
Txnip	9.84585e-54	0.635092	0.851	0.599	1.96917e-50	3
Hspa1a	1.0404e-52	0.539932	0.942	0.743	2.08081e-49	3
Rflnb	2.58586e-50	0.405122	0.891	0.635	5.17172e-47	3
Egr1	7.44395e-50	0.609714	0.95	0.845	1.48879e-46	3
Gsta4	1.0315e-49	0.457475	0.97	0.819	2.063e-46	3
Pdzk1ip1	2.74599e-49	0.425575	0.957	0.84	5.49198e-46	3
Col18a1	4.80161e-48	0.406401	0.992	0.966	9.60321e-45	3
Cela1	2.42749e-47	0.405223	0.746	0.515	4.85497e-44	3
Egfl6	6.89004e-47	0.465793	0.848	0.661	1.37801e-43	3
Junb	1.05063e-46	0.486756	0.947	0.901	2.10126e-43	3
Tmsb4x	1.13391e-46	0.350195	0.997	0.985	2.26781e-43	3
Ucp2	1.27463e-46	0.436371	0.891	0.748	2.54926e-43	3
Klf4	6.71275e-46	0.652838	0.756	0.487	1.34255e-42	3
Btg2	7.61997e-46	0.619064	0.948	0.874	1.52399e-42	3
Cdc42ep2	1.94881e-45	0.435108	0.748	0.542	3.89761e-42	3
Rasl11b	4.45765e-45	0.408189	0.905	0.642	8.9153e-42	3
Tuba1a	5.98616e-45	0.550266	0.905	0.756	1.19723e-41	3
Anxa2	3.31932e-44	0.39446	0.978	0.884	6.63863e-41	3
Amotl2	1.07664e-43	0.525946	0.863	0.647	2.15327e-40	3
Arhgap29	3.14594e-43	0.496024	0.863	0.691	6.29187e-40	3
Tsc22d3	7.02302e-41	0.51217	0.828	0.656	1.4046e-37	3
Tmem140	1.30206e-40	0.264306	0.848	0.64	2.60413e-37	3
Dpp4	5.02179e-40	0.39219	0.92	0.756	1.00436e-36	3
Ppl	3.06427e-39	0.430213	0.726	0.539	6.12853e-36	3
Ilf2	3.02712e-38	0.531034	0.853	0.725	6.05425e-35	3
Serinc2	1.71715e-37	0.35334	0.836	0.634	3.43429e-34	3
Sema5a	1.01863e-36	0.450896	0.82	0.612	2.03726e-33	3
Dio1	4.44304e-36	0.33308	0.693	0.417	8.88608e-33	3
Gadd45b	1.38074e-35	0.604364	0.913	0.77	2.76148e-32	3
Igf2r	7.47994e-35	0.329054	0.798	0.596	1.49599e-31	3
Tagln2	2.68836e-34	0.38418	0.952	0.839	5.37672e-31	3
Flna	5.64508e-33	0.259316	0.861	0.632	1.12902e-29	3
Cyba	1.4079e-32	0.378479	0.97	0.883	2.8158e-29	3
Tacstd2	4.92049e-32	0.384136	0.648	0.34	9.84098e-29	3
Igfbp5	1.17779e-31	0.658261	0.81	0.671	2.35557e-28	3
Plpp3	1.7319e-30	0.381876	0.88	0.765	3.4638e-27	3
Bok	8.02011e-30	0.539786	0.666	0.559	1.60402e-26	3
Smim3	8.1775e-30	0.405411	0.823	0.712	1.6355e-26	3
Crip2	8.73755e-30	0.34118	0.866	0.728	1.74751e-26	3
Mpped2	1.91996e-29	0.259415	0.618	0.407	3.83992e-26	3
Adgrv1	1.1112e-28	0.462461	0.755	0.65	2.2224e-25	3
St3gal5	1.1965e-28	0.293538	0.745	0.582	2.393e-25	3
Cd9	1.2721e-28	0.346486	0.93	0.881	2.5442e-25	3
Ndrg2	1.40623e-28	0.307261	0.783	0.621	2.81247e-25	3
2020-09-04	3.88606e-28	0.32377	0.982	0.932	7.77212e-25	3
Apcdd1	7.92437e-28	0.471793	0.639	0.486	1.58487e-24	3
Nfkbia	1.47842e-27	0.651694	0.798	0.635	2.95684e-24	3
Zfp36	1.93691e-27	0.576326	0.776	0.621	3.87382e-24	3
Pitx2	2.21934e-27	0.383606	0.631	0.505	4.43869e-24	3
Cntf	2.43388e-27	0.504985	0.609	0.355	4.86776e-24	3
Slc6a6	1.63702e-25	0.481711	0.659	0.5	3.27403e-22	3
Gnai2	3.16398e-24	0.275202	0.928	0.763	6.32796e-21	3
Gpx1	1.13941e-23	0.389888	0.865	0.751	2.27883e-20	3
Cpq	2.62774e-23	0.32849	0.783	0.64	5.25548e-20	3
Cd24	4.34376e-23	0.253211	0.983	0.973	8.68752e-20	3
Wls	1.13958e-22	0.281259	0.73	0.543	2.27916e-19	3
Prss35	3.4998e-22	0.343232	0.564	0.256	6.9996e-19	3
B2m	5.85388e-22	0.315807	0.711	0.489	1.17078e-18	3
Cldn7	1.49214e-21	0.306916	0.91	0.741	2.98428e-18	3
S100a6	1.90686e-21	0.660684	0.651	0.528	3.81372e-18	3
Enc1	1.94053e-20	0.337337	0.681	0.576	3.88106e-17	3
Arhgdib	2.99046e-19	0.347972	0.684	0.494	5.98093e-16	3
Slc7a7	7.42233e-19	0.265827	0.588	0.401	1.48447e-15	3
Nr4a1	2.13442e-18	0.649663	0.568	0.396	4.26884e-15	3
Psph	4.13779e-18	0.308616	0.76	0.666	8.27558e-15	3
Lmna	8.73226e-18	0.268261	0.676	0.496	1.74645e-14	3
Tmprss2	9.15038e-18	0.317427	0.716	0.565	1.83008e-14	3
Wnt7b	8.16385e-17	0.29858	0.873	0.77	1.63277e-13	3
Nbl1	1.02793e-16	0.313179	0.633	0.529	2.05587e-13	3
Efhd1	2.54847e-16	0.301056	0.893	0.79	5.09693e-13	3
Proser2	2.86256e-16	0.25376	0.678	0.522	5.72512e-13	3
Tnfaip8	3.18837e-16	0.291849	0.681	0.528	6.37673e-13	3
Gsn	4.07584e-16	0.310499	0.781	0.689	8.15168e-13	3
Gem	1.56507e-15	0.394176	0.554	0.378	3.13014e-12	3
Tsc22d1	1.98307e-15	0.257377	0.99	0.953	3.96614e-12	3
Ets1	2.75056e-15	0.348605	0.603	0.457	5.50111e-12	3
Gprc5a	7.60484e-14	0.404613	0.556	0.409	1.52097e-10	3
Scx	4.74192e-13	0.411611	0.608	0.544	9.48384e-10	3
Arl6ip1	4.9684e-13	0.261563	0.815	0.712	9.9368e-10	3
Ier3	1.05589e-12	0.334531	0.703	0.571	2.11178e-09	3
Tril	1.88761e-08	0.331135	0.573	0.53	3.77522e-05	3
Ppp1r15a	2.08657e-07	0.295192	0.688	0.628	0.000417314	3
LOC100365043	1.36846e-06	0.323227	0.636	0.574	0.00273691	3
LOC100910163	3.09661e-06	0.444952	0.619	0.532	0.00619322	3
Hspb1	0.00266454	0.339463	0.536	0.463	1	3
Slc14a2	1.56268e-117	1.78689	0.729	0.429	3.12537e-114	4
Wnt11	1.31922e-116	1.26879	0.821	0.553	2.63844e-113	4
Fstl1	1.41313e-93	0.589295	0.991	0.931	2.82627e-90	4
Pdgfa	3.97707e-64	0.603724	0.94	0.873	7.95413e-61	4
Prss23	1.32832e-42	0.521477	0.872	0.793	2.65664e-39	4
Nudt4	2.47675e-41	0.510754	0.93	0.874	4.9535e-38	4
Irx1	3.92037e-41	0.481457	0.963	0.898	7.84074e-38	4
Umod	1.23833e-36	0.579621	0.706	0.555	2.47666e-33	4
Kcnk1	4.86033e-36	0.411244	0.905	0.83	9.72066e-33	4
Uncx	6.30943e-35	0.474392	0.816	0.781	1.26189e-31	4
LOC100912195	1.15412e-34	0.455901	0.883	0.75	2.30823e-31	4
Angpt2	1.8923e-32	0.575618	0.643	0.518	3.78459e-29	4
Foxc1	5.06433e-30	0.411356	0.907	0.841	1.01287e-26	4
Cldn19	5.45089e-30	0.43909	0.844	0.751	1.09018e-26	4
Arhgap29	6.51068e-29	0.385252	0.821	0.697	1.30214e-25	4
Etnk1	1.94527e-27	0.449542	0.809	0.752	3.89055e-24	4
Arl4d	2.59671e-27	0.342468	0.616	0.468	5.19342e-24	4
Id1	4.52569e-26	0.351176	0.953	0.886	9.05139e-23	4
Snn	1.18312e-23	0.316663	0.818	0.697	2.36625e-20	4
Hey2	3.89179e-23	0.311529	0.664	0.569	7.78357e-20	4
Id3	4.18025e-22	0.268008	0.886	0.775	8.36051e-19	4
Aldh1a2	8.48807e-19	0.269051	0.974	0.928	1.69761e-15	4
Crip2	1.15927e-18	0.274549	0.818	0.735	2.31854e-15	4
Slc12a1	1.34344e-18	0.29968	0.793	0.713	2.68688e-15	4
Igfbp4	2.47878e-18	0.302291	0.722	0.624	4.95756e-15	4
Rasd1	5.22024e-18	0.503812	0.588	0.5	1.04405e-14	4
Hmgb2	2.27166e-17	0.401564	0.785	0.736	4.54332e-14	4
Gm2a	7.1912e-17	0.321077	0.736	0.656	1.43824e-13	4
Tsc22d1	8.94788e-17	0.267575	0.991	0.953	1.78958e-13	4
Slc26a7	1.73283e-15	0.50689	0.685	0.687	3.46566e-12	4
Nnat	8.166e-15	0.422839	0.757	0.716	1.6332e-11	4
Fos	6.47546e-14	0.332966	0.946	0.892	1.29509e-10	4
Tmem213	4.72659e-13	0.259364	0.571	0.488	9.45317e-10	4
Marcks	4.8424e-13	0.258903	0.839	0.798	9.68481e-10	4
Ccnd1	7.77888e-13	0.731886	0.872	0.79	1.55578e-09	4
Gadd45g	1.0938e-12	0.46755	0.765	0.654	2.18761e-09	4
Zfp36l2	6.60052e-11	0.327748	0.834	0.842	1.3201e-07	4
Ctla2a	1.14759e-09	0.318703	0.681	0.664	2.29519e-06	4
Slc14a2.1	0.00311112	0.26467	0.443	0.434	1	4
Slc7a13	3.62383e-202	1.78442	0.969	0.63	7.24767e-199	5
Cubn	8.31118e-194	1.25979	0.975	0.675	1.66224e-190	5
Mep1a	8.95974e-194	1.42314	0.98	0.774	1.79195e-190	5
Aqp1	4.65429e-184	1.49976	0.993	0.693	9.30858e-181	5
Ctsl	6.38907e-180	1.1432	0.998	0.919	1.27781e-176	5
Napsa	4.94505e-173	1.32457	0.978	0.659	9.89011e-170	5
Slc2a2	7.43668e-169	0.724587	0.942	0.657	1.48734e-165	5
Car2	1.44121e-166	1.14058	0.969	0.752	2.88243e-163	5
Cldn2	1.73427e-165	1.31094	0.96	0.643	3.46854e-162	5
Aadat	2.8679e-161	1.37255	0.993	0.818	5.73579e-158	5
Afm	1.39134e-155	0.386026	0.895	0.578	2.78269e-152	5
Cntf	5.7421e-151	0.935119	0.879	0.338	1.14842e-147	5
Tgfbi	8.52123e-141	0.60873	0.881	0.515	1.70425e-137	5
Susd3	4.86162e-139	0.491977	0.865	0.56	9.72325e-136	5
Aldh8a1	7.24228e-135	0.569369	0.913	0.583	1.44846e-131	5
Gstm1	9.92924e-135	1.24427	0.886	0.563	1.98585e-131	5
Ptgr1	1.38065e-132	0.490129	0.924	0.555	2.7613e-129	5
Parm1	5.72006e-132	0.97509	0.924	0.594	1.14401e-128	5
Slc3a1	2.03164e-129	0.864404	0.978	0.724	4.06328e-126	5
Sod3	4.41879e-124	1.00812	0.888	0.583	8.83758e-121	5
Tmem174	5.64004e-122	1.01233	0.899	0.579	1.12801e-118	5
Pamr1	2.11399e-121	0.7786	0.975	0.716	4.22797e-118	5
Fgb	4.4525e-121	0.365014	0.848	0.595	8.90501e-118	5
Ctsk	9.86521e-120	0.277519	0.852	0.456	1.97304e-116	5
Apoe	3.98508e-119	0.853939	0.892	0.486	7.97017e-116	5
S100a10	5.60396e-115	0.727043	0.998	0.922	1.12079e-111	5
Gstm2	7.46566e-114	0.792007	0.906	0.566	1.49313e-110	5
Arnt2	1.30703e-113	0.70464	0.942	0.657	2.61407e-110	5
Gipc2	2.83254e-113	0.678359	0.865	0.409	5.66508e-110	5
Spp1	5.39169e-111	1.15519	0.987	0.887	1.07834e-107	5
Plk2	1.09616e-107	0.261045	0.865	0.387	2.19232e-104	5
Vim	5.93233e-103	0.948191	0.939	0.611	1.18647e-99	5
Agxt2	2.78949e-102	0.617382	0.917	0.742	5.57898e-99	5
Sfxn1	7.36088e-98	0.31539	0.879	0.622	1.47218e-94	5
Fn1	3.05838e-94	0.459898	0.861	0.577	6.11677e-91	5
Gclc	3.39047e-94	0.833426	0.924	0.678	6.78094e-91	5
Angpt2	2.49436e-91	0.275327	0.915	0.495	4.98871e-88	5
Amn	3.48183e-91	0.31216	0.922	0.683	6.96366e-88	5
Hao2	5.29694e-90	0.754578	0.939	0.689	1.05939e-86	5
Dapk2	7.60882e-89	0.522461	0.924	0.712	1.52176e-85	5
Tmem140	2.64909e-87	0.713631	0.926	0.639	5.29818e-84	5
Pitx2	4.8582e-87	0.594369	0.798	0.493	9.71639e-84	5
Cryl1	4.76924e-86	0.285093	0.886	0.631	9.53849e-83	5
Pllp	2.18905e-84	0.374361	0.848	0.579	4.3781e-81	5
Pter	2.46485e-84	0.472767	0.906	0.619	4.9297e-81	5
Spc24	3.15507e-84	0.298835	0.76	0.41	6.31014e-81	5
Slc6a18	3.73493e-84	0.728592	0.935	0.795	7.46987e-81	5
Enpep	1.3571e-83	0.561042	0.796	0.529	2.71421e-80	5
Cldn11	9.14089e-83	0.599031	0.904	0.592	1.82818e-79	5
Nkd2	2.45821e-82	0.283717	0.791	0.484	4.91641e-79	5
Lrp2	2.97301e-81	0.619317	0.987	0.669	5.94602e-78	5
Dctpp1	1.23918e-80	0.275787	0.874	0.57	2.47836e-77	5
Slc6a6	5.98959e-80	0.736251	0.825	0.489	1.19792e-76	5
Sema5a	1.01292e-79	0.565453	0.951	0.606	2.02585e-76	5
Cotl1	1.29663e-78	0.512786	0.93	0.675	2.59325e-75	5
Tgif1	1.35728e-78	0.567491	0.883	0.492	2.71457e-75	5
Calml4	4.96345e-78	0.424609	0.922	0.725	9.9269e-75	5
Cryab	3.0144e-76	0.664929	1	0.869	6.0288e-73	5
Gpc3	3.53405e-76	0.680119	0.975	0.743	7.06809e-73	5
Fbln1	3.87473e-76	0.283828	0.879	0.573	7.74946e-73	5
Perp	5.13642e-75	0.507535	0.939	0.572	1.02728e-71	5
Serpinf1	1.10652e-74	0.377227	0.794	0.532	2.21303e-71	5
LOC688553	1.73508e-74	0.367137	0.823	0.658	3.47015e-71	5
Gpx3	2.02841e-74	0.79048	0.922	0.643	4.05682e-71	5
Fam107b	2.78126e-73	0.325606	0.845	0.46	5.56252e-70	5
Lgmn	1.31931e-71	0.621295	0.942	0.672	2.63861e-68	5
Dpp4	4.68408e-71	0.537255	0.975	0.756	9.36816e-68	5
Dcn	8.20477e-71	0.651719	0.89	0.715	1.64095e-67	5
Lrrcc1	1.62369e-69	0.608643	0.796	0.445	3.24738e-66	5
Anxa3	3.4512e-67	0.517959	0.8	0.51	6.9024e-64	5
LOC100363502	2.20794e-66	0.603011	0.98	0.911	4.41589e-63	5
Vil1	3.336e-65	0.277219	0.827	0.658	6.672e-62	5
Slc34a2	9.45956e-65	0.525321	0.798	0.572	1.89191e-61	5
Sparc	1.54858e-64	0.574168	0.991	0.833	3.09715e-61	5
Adgrv1	2.32921e-64	0.747574	0.834	0.646	4.65843e-61	5
Fst	5.8148e-64	0.534783	0.63	0.159	1.16296e-60	5
Ckb	2.92256e-63	0.629858	0.874	0.657	5.84512e-60	5
Tpm1	3.16688e-62	0.620621	0.982	0.811	6.33376e-59	5
Gclm	5.35963e-62	0.562923	0.982	0.87	1.07193e-58	5
B2m	1.12902e-61	0.577308	0.836	0.484	2.25804e-58	5
Misp3	1.40852e-60	0.298165	0.821	0.555	2.81704e-57	5
Stmn1	1.09799e-59	0.639621	0.993	0.954	2.19599e-56	5
Slc39a8	1.76854e-59	0.325808	0.926	0.656	3.53708e-56	5
Ggct	4.25835e-59	0.524224	0.933	0.666	8.5167e-56	5
Myl12a	4.91199e-59	0.459074	0.987	0.95	9.82398e-56	5
Nme7	5.01336e-59	0.265683	0.899	0.656	1.00267e-55	5
Qdpr	6.92885e-59	0.378565	0.93	0.658	1.38577e-55	5
Basp1	1.10578e-58	0.506866	0.955	0.772	2.21156e-55	5
Ctsh	2.25643e-58	0.558894	0.953	0.823	4.51285e-55	5
Ppic	2.32543e-58	0.433236	0.955	0.793	4.65086e-55	5
Tnfrsf12a	4.6183e-58	0.465741	0.791	0.416	9.23661e-55	5
Bex2	1.44815e-57	0.339023	0.879	0.613	2.89631e-54	5
Pdzk1	7.6354e-57	0.286482	0.928	0.741	1.52708e-53	5
Osr2	2.26413e-56	0.321864	0.769	0.445	4.52826e-53	5
Pcna	5.96404e-56	0.431142	0.895	0.59	1.19281e-52	5
Crip1	4.03272e-55	0.514487	0.843	0.616	8.06544e-52	5
Sdc2	7.47798e-55	0.471716	0.957	0.739	1.4956e-51	5
Ptn	1.33567e-54	0.355862	0.957	0.756	2.67135e-51	5
Tpmt	3.64877e-54	0.302749	0.863	0.643	7.29754e-51	5
Cald1	3.77151e-54	0.470621	0.91	0.638	7.54302e-51	5
Gpx1	8.81446e-54	0.504228	0.919	0.75	1.76289e-50	5
Ucp2	6.47547e-53	0.433091	0.948	0.747	1.29509e-49	5
Ccdc34	1.19339e-52	0.319419	0.886	0.62	2.38678e-49	5
Anxa5	1.10168e-51	0.448192	0.971	0.77	2.20336e-48	5
Inmt	2.01423e-50	0.309963	0.785	0.589	4.02845e-47	5
Apom	1.02406e-49	0.348122	0.857	0.685	2.04812e-46	5
Aspa	1.03908e-49	0.272827	0.724	0.564	2.07817e-46	5
Cela1	1.02074e-48	0.611916	0.756	0.522	2.04149e-45	5
Anpep	1.39599e-48	0.339961	0.877	0.73	2.79197e-45	5
2020-09-04	3.25563e-47	0.401677	0.987	0.934	6.51125e-44	5
Akr7a2	4.10492e-47	0.406525	0.982	0.846	8.20985e-44	5
Rida	4.96833e-47	0.481493	0.96	0.845	9.93665e-44	5
Gsta4	7.81614e-47	0.442865	0.96	0.824	1.56323e-43	5
LOC100134871	1.16337e-45	0.993264	0.848	0.741	2.32674e-42	5
Irs2	1.81546e-45	0.267254	0.778	0.465	3.63092e-42	5
Slc31a2	2.11499e-45	0.482358	0.98	0.81	4.22997e-42	5
Dusp1	3.28701e-45	0.647522	0.962	0.771	6.57402e-42	5
Phlda2	5.2281e-45	0.355161	0.839	0.623	1.04562e-41	5
Mgst3	1.65181e-43	0.427559	0.969	0.861	3.30362e-40	5
Slc27a2	2.44906e-42	0.296086	0.717	0.537	4.89812e-39	5
Tuba1b	6.00198e-42	0.524181	0.982	0.873	1.2004e-38	5
Iah1	3.99214e-41	0.389395	0.93	0.721	7.98427e-38	5
Igfbp7	1.30033e-39	0.311402	1	0.999	2.60066e-36	5
St3gal5	3.28338e-39	0.458998	0.785	0.583	6.56676e-36	5
Rcan1	3.70273e-38	0.526811	0.762	0.551	7.40545e-35	5
S100a11	5.05664e-38	0.363706	0.969	0.869	1.01133e-34	5
Ush1c	5.28112e-37	0.333513	0.926	0.84	1.05622e-33	5
Oat	8.51586e-37	0.268755	0.726	0.406	1.70317e-33	5
Pdzk1ip1	2.28703e-35	0.355764	0.978	0.841	4.57407e-32	5
Nfat5	2.62857e-35	0.373973	0.957	0.767	5.25715e-32	5
Cldn1	7.49442e-35	0.257511	0.65	0.351	1.49888e-31	5
Tmem37	9.35821e-35	0.27469	0.892	0.67	1.87164e-31	5
Tuba1a	4.34263e-34	0.361253	0.955	0.756	8.68525e-31	5
Lcn2	5.26781e-34	0.385047	0.617	0.323	1.05356e-30	5
Tmem171	2.65796e-33	0.298632	0.679	0.378	5.31592e-30	5
Akap12	7.31863e-33	0.326065	0.836	0.633	1.46373e-29	5
Aldob	2.91582e-32	0.338998	0.886	0.681	5.83164e-29	5
Prdx1	1.04039e-31	0.347306	0.991	0.946	2.08077e-28	5
Gsto1	1.16023e-31	0.30692	0.872	0.71	2.32047e-28	5
Mt1	2.66167e-31	0.684541	0.89	0.75	5.32334e-28	5
Gss	3.61468e-31	0.331599	0.888	0.701	7.22937e-28	5
Slc29a3	7.54463e-31	0.275917	0.843	0.651	1.50893e-27	5
Atp6v0c	8.14785e-31	0.275187	0.991	0.951	1.62957e-27	5
Clu	8.19693e-31	0.280669	0.973	0.783	1.63939e-27	5
Dut	4.458e-30	0.352317	0.951	0.812	8.916e-27	5
Egfl6	6.18438e-29	0.338628	0.839	0.668	1.23688e-25	5
Jpt1	3.14296e-28	0.355683	0.971	0.849	6.28592e-25	5
Glul	2.85934e-27	0.323776	0.955	0.772	5.71869e-24	5
Lrpap1	3.76737e-27	0.276311	0.991	0.923	7.53475e-24	5
Hba-a2.1	1.09147e-25	0.789445	0.805	0.657	2.18295e-22	5
Aldh6a1	2.27414e-25	0.266037	0.85	0.685	4.54829e-22	5
Cpq	7.94672e-25	0.291755	0.848	0.638	1.58934e-21	5
Krt8	3.25021e-24	0.280679	0.982	0.902	6.50041e-21	5
St6galnac2	1.04335e-23	0.296256	0.717	0.488	2.08669e-20	5
Plat	3.39761e-22	0.333951	0.664	0.456	6.79522e-19	5
Msn	3.40417e-22	0.256894	0.904	0.767	6.80833e-19	5
Amotl2	6.54162e-22	0.264675	0.89	0.652	1.30832e-18	5
Gstp1	8.19231e-22	0.275924	0.964	0.89	1.63846e-18	5
Dkk1	1.09727e-21	0.349433	0.583	0.355	2.19454e-18	5
Tubb5	9.01477e-21	0.312188	0.975	0.923	1.80295e-17	5
Atf3	2.1808e-19	0.293914	0.818	0.599	4.3616e-16	5
Carhsp1	3.82243e-18	0.262846	0.953	0.855	7.64485e-15	5
Ggt1	5.7797e-18	0.336189	0.933	0.855	1.15594e-14	5
Hba-a2	6.28226e-16	0.437296	0.821	0.652	1.25645e-12	5
Gdf15	1.50509e-14	0.590008	0.543	0.295	3.01018e-11	5
Dek	1.16604e-12	0.252533	0.953	0.822	2.33207e-09	5
Nfkbia	1.62295e-12	0.254087	0.798	0.64	3.24591e-09	5
Tf	2.53228e-11	0.262748	0.54	0.366	5.06456e-08	5
Bgn	2.17862e-07	0.252547	0.675	0.622	0.000435725	5
Upk3bl1	9.63899e-171	1.56862	0.965	0.589	1.9278e-167	6
Akr1b1	7.07255e-143	1.82788	0.97	0.699	1.41451e-139	6
Slc4a4	1.31367e-120	0.319203	0.904	0.547	2.62733e-117	6
Gstm6	1.13526e-113	0.260783	0.856	0.449	2.27053e-110	6
Cpm	1.22518e-112	0.382738	0.864	0.4	2.45036e-109	6
AABR07054850.1	2.21029e-111	0.957968	0.907	0.494	4.42058e-108	6
Plcxd3	3.08119e-106	0.349385	0.871	0.425	6.16238e-103	6
Arhgdib	1.50587e-103	0.976156	0.899	0.484	3.01173e-100	6
Col4a4	3.88948e-102	0.909758	0.944	0.632	7.77896e-99	6
Igfbp7	4.33989e-99	0.605733	1	0.999	8.67978e-96	6
Ahnak	1.79416e-97	0.976583	0.985	0.7	3.58832e-94	6
S100a6	1.04671e-93	0.725622	0.891	0.513	2.09342e-90	6
Gstm2	2.20612e-92	0.94064	0.944	0.566	4.41224e-89	6
Apcdd1	1.17096e-91	0.498938	0.843	0.475	2.34192e-88	6
Mal	1.97387e-91	0.656698	0.957	0.615	3.94775e-88	6
Snhg11	1.60061e-88	1.02163	0.902	0.599	3.20122e-85	6
Gpx2	1.74303e-88	0.812202	0.909	0.592	3.48606e-85	6
Tinagl1	4.00988e-88	0.876528	0.957	0.718	8.01975e-85	6
Cryab	4.99173e-88	0.729926	0.997	0.871	9.98346e-85	6
Cldn4	1.45e-87	0.820695	0.972	0.808	2.90001e-84	6
Nbl1	1.84532e-81	0.98893	0.823	0.517	3.69063e-78	6
Hspa1a	3.08343e-81	0.879378	0.972	0.749	6.16686e-78	6
Bok	1.39442e-80	0.773136	0.833	0.549	2.78885e-77	6
Tacstd2	1.42148e-80	0.863929	0.795	0.341	2.84296e-77	6
Nfat5	3.07015e-80	0.762761	0.972	0.768	6.14031e-77	6
AABR07008439.1	2.92853e-79	0.603821	0.944	0.624	5.85707e-76	6
Wfdc10a	1.29701e-78	1.21655	0.836	0.547	2.59401e-75	6
Rflnb	3.25503e-78	0.80364	0.934	0.642	6.51007e-75	6
Fth1	4.57081e-78	0.448767	0.997	0.997	9.14162e-75	6
Fosb	2.41812e-77	0.901558	0.977	0.733	4.83624e-74	6
Pdlim1	3.74882e-76	0.422293	0.846	0.616	7.49765e-73	6
Ndrg2	3.86623e-70	0.482136	0.929	0.616	7.73245e-67	6
Hspa2	1.98219e-69	0.759377	0.859	0.46	3.96438e-66	6
Cldn3	8.49687e-66	0.809717	0.891	0.67	1.69937e-62	6
Krt18	8.59531e-66	0.657385	0.975	0.773	1.71906e-62	6
Fos	8.3781e-65	0.880322	0.995	0.89	1.67562e-61	6
Pla2g7	1.6632e-63	0.33933	0.836	0.558	3.32639e-60	6
Slc31a2	3.20798e-62	0.609961	0.972	0.812	6.41596e-59	6
Slco4a1	3.03555e-61	0.814104	0.783	0.531	6.0711e-58	6
Ccdc34	3.8107e-61	0.256585	0.899	0.621	7.62139e-58	6
Akap12	4.28454e-60	0.472667	0.927	0.628	8.56908e-57	6
Bmp3	8.63362e-59	0.479382	0.783	0.63	1.72672e-55	6
Cd24	4.16549e-58	0.479098	0.992	0.972	8.33097e-55	6
Bcam	7.02139e-58	0.483076	0.985	0.928	1.40428e-54	6
Bcl6	6.00049e-56	0.753837	0.778	0.563	1.2001e-52	6
Lgals1	9.87442e-56	0.641222	0.841	0.599	1.97488e-52	6
Jund	1.78455e-55	0.640992	0.995	0.952	3.5691e-52	6
Gsn	1.81813e-55	0.618932	0.934	0.681	3.63626e-52	6
Anxa5	3.47323e-54	0.614354	0.949	0.774	6.94646e-51	6
Pdzk1ip1	2.71217e-53	0.528779	0.962	0.844	5.42433e-50	6
Anxa2	6.093e-50	0.53683	0.995	0.887	1.2186e-46	6
Proser2	1.10543e-48	0.450318	0.856	0.514	2.21087e-45	6
Junb	1.20624e-48	0.717008	0.97	0.901	2.41248e-45	6
Capg	6.53955e-48	0.567977	0.922	0.837	1.30791e-44	6
S100a11	8.11011e-48	0.461865	0.967	0.87	1.62202e-44	6
Carhsp1	5.03018e-47	0.530759	0.967	0.855	1.00604e-43	6
Pfkfb3	5.80848e-47	0.682175	0.735	0.353	1.1617e-43	6
Serinc2	1.75136e-45	0.683893	0.816	0.644	3.50272e-42	6
Crip2	1.57197e-43	0.594612	0.902	0.731	3.14393e-40	6
H3f3b	6.04158e-43	0.412275	1	0.998	1.20832e-39	6
Hspb1	1.04617e-42	0.657288	0.727	0.45	2.09235e-39	6
Tmsb4x	5.1651e-42	0.372959	1	0.986	1.03302e-38	6
Dio1	9.4187e-42	0.558178	0.753	0.424	1.88374e-38	6
Hist1h1e	1.16651e-41	0.341985	0.866	0.609	2.33302e-38	6
Gstt3	1.71666e-41	0.580778	0.788	0.581	3.43333e-38	6
Zfp36	2.96359e-41	0.748841	0.846	0.622	5.92717e-38	6
Psat1	6.51436e-41	0.41971	0.947	0.749	1.30287e-37	6
LOC100910163	4.40175e-40	0.598274	0.856	0.516	8.80351e-37	6
Col18a1	2.9352e-37	0.442927	0.992	0.967	5.87039e-34	6
S100a1	4.39394e-37	0.397121	0.717	0.413	8.78789e-34	6
Ctla2a	1.2916e-35	0.47067	0.889	0.647	2.5832e-32	6
Gstp1	2.34789e-35	0.50429	0.96	0.891	4.69579e-32	6
Gjb4	1.15084e-34	0.531253	0.712	0.483	2.30167e-31	6
Tsc22d1	2.55626e-34	0.417874	1	0.953	5.11251e-31	6
Cd9	2.62518e-34	0.487405	0.975	0.879	5.25035e-31	6
Ilf2	2.45164e-31	0.464757	0.869	0.729	4.90329e-28	6
2020-09-04	1.28044e-30	0.394343	1	0.933	2.56088e-27	6
Ehf	4.97313e-30	0.397085	0.745	0.489	9.94626e-27	6
Ly6e	6.44123e-30	0.26997	0.922	0.652	1.28825e-26	6
Ldha	2.58105e-28	0.404293	0.98	0.92	5.16209e-25	6
Nfkbia	4.01319e-28	0.409404	0.907	0.633	8.02638e-25	6
Ier5l	5.17691e-27	0.384539	0.75	0.452	1.03538e-23	6
Rab25	2.52356e-26	0.383988	0.808	0.61	5.04712e-23	6
Pcbd1	4.88241e-26	0.422387	0.957	0.79	9.76482e-23	6
Akr7a3	1.33901e-25	0.446471	0.712	0.613	2.67802e-22	6
Zfp36l1	5.04654e-25	0.458204	0.955	0.804	1.00931e-21	6
Lmna	7.00971e-24	0.384521	0.735	0.499	1.40194e-20	6
LOC100365043	1.86408e-23	0.439413	0.785	0.564	3.72815e-20	6
AABR07021544.1	2.39222e-23	0.316552	0.929	0.692	4.78445e-20	6
LOC100912195	6.62943e-23	0.384001	0.917	0.752	1.32589e-19	6
Sgk1	4.53141e-22	0.409894	0.641	0.406	9.06282e-19	6
Cyba	3.78729e-21	0.336514	0.962	0.887	7.57457e-18	6
Rasl11b	1.41375e-20	0.372412	0.856	0.657	2.82751e-17	6
Slc1a1	2.42132e-20	0.324609	0.848	0.701	4.84265e-17	6
Sptssb	1.47683e-19	0.389458	0.626	0.294	2.95367e-16	6
Lamb3	4.92026e-19	0.487902	0.593	0.335	9.84051e-16	6
Gadd45b	2.85144e-18	0.338002	0.891	0.778	5.70287e-15	6
Atf3	5.02456e-18	0.413183	0.884	0.596	1.00491e-14	6
Egr1	1.34725e-17	0.408331	0.965	0.849	2.69451e-14	6
Hist3h2ba	2.04285e-17	0.392906	0.768	0.598	4.0857e-14	6
Epha4	8.62519e-17	0.251516	0.851	0.672	1.72504e-13	6
Dusp1	1.33761e-16	0.250719	0.904	0.778	2.67522e-13	6
Anxa4	2.13463e-16	0.284857	0.896	0.751	4.26926e-13	6
Tmprss2	3.8338e-16	0.286413	0.758	0.568	7.66761e-13	6
Lpar1	7.8782e-16	0.573612	0.611	0.466	1.57564e-12	6
Klhdc8a	8.66635e-15	0.343043	0.601	0.416	1.73327e-11	6
Gnai2	1.34346e-12	0.266177	0.861	0.776	2.68693e-09	6
Gpsm3	1.85804e-12	0.35059	0.669	0.585	3.71609e-09	6
Ica1	3.43751e-12	0.269572	0.77	0.631	6.87503e-09	6
Efhd1	5.08547e-12	0.288636	0.927	0.791	1.01709e-08	6
Gpha2	6.56124e-11	0.60427	0.351	0.268	1.31225e-07	6
Arhgap29	2.6405e-10	0.254478	0.836	0.7	5.281e-07	6
Ppl	3.81268e-08	0.324108	0.649	0.553	7.62535e-05	6
Zfp36l2	5.73203e-07	0.293123	0.927	0.834	0.00114641	6
Cebpb	1.76701e-06	0.376439	0.71	0.608	0.00353402	6
Serpinb1a	4.03845e-06	0.309086	0.515	0.395	0.00807689	6
Sbspon	5.71259e-06	0.322133	0.551	0.368	0.0114252	6
AABR07027306.1	7.58656e-06	0.30966	0.513	0.282	0.0151731	6
Ugt8	0.000516853	0.255535	0.548	0.419	1	6
Wnk1	0.00052716	0.261152	0.758	0.723	1	6
Evpl	0.00145735	0.288135	0.51	0.374	1	6
Fgfbp1	0.00276523	0.433873	0.472	0.261	1	6
S100a4	0.00325802	0.607962	0.336	0.173	1	6
Pdzk1	2.65734e-159	1.27803	0.99	0.738	5.31467e-156	7
Amn	5.97765e-158	1.22169	0.947	0.683	1.19553e-154	7
Aldh1a1	4.30479e-152	1.21328	1	0.968	8.60958e-149	7
Slc3a1	1.495e-146	1.31997	0.97	0.728	2.99e-143	7
Lrpap1	2.30233e-135	1.01618	0.997	0.923	4.60467e-132	7
Calml4	1.40089e-129	1.06878	0.934	0.726	2.80178e-126	7
Cndp2	8.31913e-122	1.06308	0.987	0.837	1.66383e-118	7
Afp	1.76089e-120	1.01426	0.876	0.727	3.52177e-117	7
Cndp1	3.78404e-116	0.788619	0.835	0.613	7.56809e-113	7
Nme7	1.30016e-114	1.23563	0.891	0.659	2.60033e-111	7
Agxt2	3.11924e-114	1.05731	0.911	0.744	6.23847e-111	7
Tst	1.32409e-113	0.964751	0.959	0.814	2.64818e-110	7
Apom	1.32637e-105	1.01441	0.884	0.684	2.65273e-102	7
Lrp2	4.09743e-104	1.04017	0.944	0.676	8.19486e-101	7
Ggct	1.20314e-102	1.02536	0.932	0.669	2.40629e-99	7
Ggt1	9.49025e-101	1.0918	0.977	0.853	1.89805e-97	7
Gclc	1.28611e-100	1.08007	0.911	0.681	2.57223e-97	7
Tmem174	4.74726e-94	0.828062	0.851	0.586	9.49453e-91	7
Slc39a5	1.09866e-93	0.500276	0.777	0.555	2.19732e-90	7
Gc	2.47456e-93	0.594122	0.787	0.541	4.94913e-90	7
Sod3	1.50673e-89	0.892053	0.833	0.591	3.01345e-86	7
Clu	1.26571e-88	0.817151	0.99	0.783	2.53142e-85	7
Gpd1	1.09651e-84	0.526647	0.782	0.65	2.19301e-81	7
Cubn	4.60612e-82	0.79658	0.876	0.686	9.21224e-79	7
Cyp2d2	7.27938e-82	0.530943	0.792	0.545	1.45588e-78	7
Gchfr	8.64245e-80	0.549608	0.8	0.689	1.72849e-76	7
Qprt	7.01408e-77	0.581375	0.797	0.692	1.40282e-73	7
Anpep	1.52194e-75	0.815237	0.884	0.731	3.04387e-72	7
Frzb	2.43554e-75	0.611773	0.803	0.56	4.87108e-72	7
Aldh8a1	1.27364e-71	0.647999	0.792	0.597	2.54727e-68	7
Fabp5	1.34923e-71	0.469123	0.813	0.538	2.69845e-68	7
Glul	1.0747e-69	0.692666	0.959	0.774	2.14939e-66	7
L3hypdh	1.8731e-69	0.579942	0.835	0.588	3.7462e-66	7
Dab2	4.23597e-69	0.568684	0.808	0.632	8.47195e-66	7
Aadat	3.66364e-68	0.957367	0.937	0.825	7.32728e-65	7
Inmt	4.85484e-68	0.595263	0.792	0.59	9.70967e-65	7
Cldn2	3.05579e-65	0.788475	0.856	0.655	6.11157e-62	7
Tspan8	2.70458e-63	0.680971	0.997	0.951	5.40916e-60	7
Cth	1.00119e-62	0.775128	0.828	0.687	2.00238e-59	7
Tff3	1.74951e-62	0.907154	0.772	0.69	3.49903e-59	7
Gclm	2.72736e-60	0.605025	0.97	0.872	5.45472e-57	7
Akr7a2	1.91883e-59	0.675172	0.957	0.849	3.83766e-56	7
Dhfr	1.95762e-59	0.385048	0.77	0.524	3.91523e-56	7
Espn	3.08065e-59	0.431608	0.749	0.593	6.16129e-56	7
Gipc2	6.46896e-59	0.502257	0.729	0.425	1.29379e-55	7
Cideb	2.86733e-58	0.60525	0.724	0.598	5.73465e-55	7
Lactb2	2.58504e-57	0.578615	0.808	0.605	5.17009e-54	7
Tmem150a	7.2603e-56	0.590913	0.749	0.534	1.45206e-52	7
Ddah1	7.61664e-55	0.604771	0.906	0.819	1.52333e-51	7
Idi1	9.25553e-55	0.596135	0.873	0.673	1.85111e-51	7
Fermt1	7.35571e-54	0.467727	0.732	0.437	1.47114e-50	7
Dcn	2.93057e-53	1.08424	0.818	0.723	5.86113e-50	7
Gpx3	9.25161e-53	0.634899	0.896	0.648	1.85032e-49	7
Vil1	1.00757e-50	0.509505	0.757	0.666	2.01514e-47	7
Krt8	1.50666e-50	0.490261	0.982	0.903	3.01332e-47	7
Gss	4.06289e-50	0.658507	0.858	0.705	8.12578e-47	7
Qdpr	5.81829e-49	0.545699	0.848	0.668	1.16366e-45	7
Galnt14	6.16292e-49	0.381414	0.699	0.595	1.23258e-45	7
Tmem140	6.45525e-49	0.574271	0.858	0.648	1.29105e-45	7
Dapk2	5.176e-48	0.629229	0.823	0.722	1.0352e-44	7
Pla2g16	1.10033e-47	0.466832	0.739	0.533	2.20065e-44	7
Fam107b	1.79352e-47	0.505726	0.724	0.474	3.58703e-44	7
Slc5a10	5.64436e-47	0.44998	0.716	0.67	1.12887e-43	7
Ush1c	9.62521e-46	0.618798	0.881	0.845	1.92504e-42	7
Cotl1	9.74774e-45	0.569055	0.843	0.685	1.94955e-41	7
Cyp4f1	2.04061e-44	0.335357	0.706	0.631	4.08123e-41	7
Slco1a6	1.35026e-43	0.42648	0.651	0.466	2.70053e-40	7
Mdk	1.35151e-43	0.492593	0.997	0.863	2.70303e-40	7
Lgals2	4.77351e-43	0.333825	0.727	0.659	9.54701e-40	7
Dut	6.61924e-43	0.533682	0.891	0.818	1.32385e-39	7
Eps8	1.53194e-42	0.40222	0.757	0.624	3.06389e-39	7
Apoe	3.07178e-42	0.587355	0.704	0.507	6.14355e-39	7
Acy1	1.72917e-40	0.375815	0.777	0.635	3.45834e-37	7
Rida	3.90584e-40	0.541165	0.937	0.849	7.81168e-37	7
Osr2	8.5147e-39	0.286363	0.681	0.456	1.70294e-35	7
Slc6a18	2.37135e-38	0.532389	0.878	0.801	4.74271e-35	7
Pter	3.02172e-38	0.609676	0.775	0.633	6.04344e-35	7
Stmn1	3.53901e-38	0.435053	0.98	0.956	7.07801e-35	7
LOC100363502	5.67854e-38	0.7002	0.937	0.916	1.13571e-34	7
Napsa	1.91237e-37	0.457732	0.838	0.674	3.82474e-34	7
Aldob	1.11281e-36	0.557495	0.813	0.689	2.22562e-33	7
Tubb2b	2.07635e-36	0.507754	0.922	0.845	4.15271e-33	7
Gsta3	2.64917e-35	0.511262	0.919	0.864	5.29835e-32	7
Mme	6.58191e-35	0.528098	0.79	0.692	1.31638e-31	7
Ctsl	8.58578e-35	0.498465	0.985	0.921	1.71716e-31	7
Iah1	1.41919e-34	0.394168	0.891	0.727	2.83838e-31	7
Gsto1	3.53859e-34	0.494542	0.818	0.716	7.07717e-31	7
Folr1	9.12609e-34	0.357333	0.985	0.923	1.82522e-30	7
Lamc2	1.92088e-33	0.253713	0.772	0.626	3.84177e-30	7
Dusp5	3.0614e-33	0.421883	0.729	0.577	6.12281e-30	7
Prlr	4.51191e-33	0.333448	0.668	0.609	9.02382e-30	7
Slc23a3	6.84001e-33	0.437102	0.716	0.674	1.368e-29	7
Areg	8.81092e-33	0.440446	0.615	0.485	1.76218e-29	7
Hnf4a	1.14692e-31	0.458572	0.663	0.567	2.29385e-28	7
Bhmt2	1.35466e-31	0.456824	0.734	0.708	2.70931e-28	7
Ptgr1	4.70324e-30	0.341608	0.686	0.578	9.40649e-27	7
Slc39a8	3.41786e-29	0.436924	0.795	0.67	6.83573e-26	7
Anks4b	6.62303e-29	0.459099	0.714	0.653	1.32461e-25	7
Misp3	1.21666e-28	0.383543	0.691	0.569	2.43333e-25	7
Rbp1	3.73093e-28	0.322168	0.967	0.876	7.46186e-25	7
Tubb2a	3.83093e-28	0.322268	0.709	0.49	7.66187e-25	7
Pecr	4.12894e-28	0.346714	0.985	0.95	8.25788e-25	7
Atp6v0a4	5.50504e-28	0.487083	0.765	0.664	1.10101e-24	7
Igfbp4	6.78115e-28	0.342886	0.762	0.625	1.35623e-24	7
Serpinf1	1.67878e-26	0.346849	0.641	0.547	3.35756e-23	7
Pllp	1.72458e-26	0.542096	0.671	0.597	3.44916e-23	7
Gadd45a	6.54602e-26	0.538288	0.856	0.779	1.3092e-22	7
Phyhd1	1.34822e-25	0.44419	0.77	0.71	2.69645e-22	7
Crym	1.41735e-25	0.295914	0.641	0.525	2.83469e-22	7
Cst3	1.44182e-23	0.330136	0.959	0.867	2.88364e-20	7
Aldh6a1	4.09232e-23	0.353279	0.792	0.692	8.18464e-20	7
Grhpr	4.47271e-23	0.320798	0.82	0.708	8.94542e-20	7
Cyr61	1.02528e-22	0.429587	0.873	0.788	2.05056e-19	7
Mgst3	3.66295e-22	0.409993	0.924	0.866	7.32589e-19	7
Ctsh	4.64209e-22	0.321849	0.927	0.827	9.28418e-19	7
Fmo4	8.33211e-22	0.352663	0.613	0.556	1.66642e-18	7
Fbln1	9.97481e-22	0.403694	0.722	0.589	1.99496e-18	7
Tmlhe	1.94296e-21	0.346615	0.658	0.569	3.88592e-18	7
Ogfod3	2.28761e-21	0.282165	0.719	0.593	4.57523e-18	7
Scd2	3.41875e-21	0.416974	0.861	0.772	6.8375e-18	7
Tpmt	3.4988e-21	0.38135	0.757	0.655	6.99759e-18	7
Dpp4	4.35635e-19	0.347786	0.861	0.768	8.71271e-16	7
LOC100360316	5.27958e-19	0.253659	0.901	0.821	1.05592e-15	7
Idh1	7.45105e-19	0.326291	0.797	0.708	1.49021e-15	7
Hao2	1.0051e-18	0.455301	0.759	0.707	2.0102e-15	7
Vcan	1.84233e-18	0.361385	0.724	0.663	3.68467e-15	7
Fdps	5.34563e-18	0.346488	0.843	0.802	1.06913e-14	7
Gatm	1.35751e-17	0.273022	0.825	0.803	2.71501e-14	7
Polg2	1.98892e-17	0.370042	0.681	0.638	3.97784e-14	7
Mep1a	1.32894e-16	0.73005	0.775	0.794	2.65788e-13	7
Csrp2	1.67922e-16	0.482217	0.706	0.687	3.35844e-13	7
Mt1	1.42232e-15	0.656739	0.878	0.752	2.84463e-12	7
Dek	1.54364e-15	0.279983	0.884	0.829	3.08728e-12	7
Rnd3	6.02023e-15	0.332999	0.759	0.694	1.20405e-11	7
Slc7a13	1.19187e-14	1.02203	0.661	0.659	2.38374e-11	7
LOC688553	5.60634e-14	0.305184	0.653	0.674	1.12127e-10	7
Hes1	1.78468e-13	0.324448	0.828	0.743	3.56936e-10	7
Perp	3.29138e-13	0.266958	0.691	0.596	6.58277e-10	7
Slc29a3	5.24738e-13	0.336308	0.701	0.665	1.04948e-09	7
Emid1	1.08292e-12	0.332408	0.704	0.681	2.16583e-09	7
Ckb	5.20181e-12	0.292054	0.729	0.671	1.04036e-08	7
Slc5a6	2.45534e-11	0.266634	0.59	0.539	4.91068e-08	7
Slc2a2	2.29288e-10	0.34193	0.648	0.684	4.58575e-07	7
Fam46a	3.24766e-10	0.339329	0.706	0.739	6.49532e-07	7
Glyctk	8.14925e-10	0.25609	0.539	0.487	1.62985e-06	7
Phlda2	1.60624e-09	0.308258	0.684	0.639	3.21248e-06	7
Satb2	4.49697e-09	0.288142	0.701	0.711	8.99394e-06	7
Cryl1	2.25935e-07	0.292992	0.623	0.655	0.00045187	7
Il33	4.3068e-05	0.38468	0.542	0.597	0.0861361	7
Gadd45g	0.00368403	0.324233	0.711	0.663	1	7
F3	0.00786641	0.335454	0.344	0.452	1	7
Cyp26a1	2.27424e-54	0.917596	0.882	0.656	4.54849e-51	8
Mdk	8.20752e-49	0.865901	0.995	0.869	1.6415e-45	8
Tspan8	2.14885e-43	0.708567	1	0.952	4.2977e-40	8
Rbp1	1.00001e-39	0.700189	0.989	0.879	2.00002e-36	8
Vcan	2.97788e-23	0.663257	0.802	0.662	5.95576e-20	8
LOC100360316	6.5873e-23	0.555231	0.93	0.824	1.31746e-19	8
Fstl1	3.40208e-22	0.474729	0.973	0.936	6.80416e-19	8
Kcnmb4	1.93731e-18	0.533345	0.85	0.812	3.87462e-15	8
Irx1	3.84658e-18	0.439287	0.936	0.904	7.69317e-15	8
Stmn1	1.79215e-16	0.373264	0.979	0.957	3.5843e-13	8
Nid1	2.67633e-14	0.556307	0.765	0.714	5.35267e-11	8
Uncx	1.03948e-12	0.444637	0.829	0.783	2.07897e-09	8
Aldh1a2	1.28677e-11	0.300553	0.957	0.932	2.57355e-08	8
Mid1ip1	4.62941e-11	0.314951	0.743	0.605	9.25882e-08	8
Cndp2	4.96846e-10	0.326949	0.893	0.847	9.93692e-07	8
Lamc2	6.21876e-10	0.38246	0.717	0.635	1.24375e-06	8
Dhrs7	2.03175e-08	0.483964	0.749	0.655	4.0635e-05	8
Plcxd3	5.51225e-08	0.533207	0.535	0.457	0.000110245	8
Prss23	7.35884e-08	0.307537	0.845	0.8	0.000147177	8
Neurl3	7.51624e-07	0.345083	0.802	0.678	0.00150325	8
Epha4	8.50416e-07	0.387231	0.69	0.685	0.00170083	8
Hs3st1	1.32103e-06	0.279367	0.551	0.501	0.00264207	8
Capn6	3.40872e-06	0.348561	0.572	0.505	0.00681743	8
Fam46a	4.90965e-06	0.316863	0.77	0.735	0.0098193	8
Ddah1	5.80345e-06	0.28552	0.813	0.826	0.0116069	8
Marcks	1.05752e-05	0.255041	0.807	0.802	0.0211505	8
Cyr61	4.82338e-05	0.258235	0.818	0.794	0.0964676	8
Csrp2	0.000153801	0.278562	0.711	0.688	0.307602	8
Spon1	0.000223335	0.253311	0.599	0.552	0.44667	8
Myc	0.000250223	0.26298	0.658	0.65	0.500445	8
Pkdcc	0.00257923	0.351626	0.62	0.62	1	8
Dpp7	0.00312391	0.264885	0.754	0.779	1	8
