# Supplementary material for: Determination of the dynamic cellular transcriptional profiles during kidney development from birth to maturity in rats by single-cell RNA sequencing
Source: Cell Death Discov. 2021 Jun 24;7:162. doi: 10.1038/s41420-021-00542-9 (PMC8257621; doi:10.1038/s41420-021-00542-9)
Supplement: Supplementary file 13 — supplement table 4 [file 41420_2021_542_MOESM13_ESM.xlsx]

## Sheet: README
		The list of top 50 differentially expressed genes of major kidney cells in pseudotime analysis is provided as "sheet 1"
		The major kidney cell types include CD-IC, CD-PC, DCT, LOH, PD and PT.
		Abbreviation of name of major kidney cell type nameas follows
		CD-IC	Collecting Duct Intercalated Cell
		CD-PC	Collecting Duct Principal Cell
		DCT	Distal Convoluted Tubule
		LOH	Loop of Henle
		PD	Podocytes
		PT	Proximal Tubule

## Sheet: Sheet1
GeneName	pval	qval
Rps12	0	0
Tcf21	0	0
Akap12	0	0
Rps9	0	0
Rps5	0	0
Rpl28	0	0
Bcam	0	0
Rps16	0	0
Nphs1	0	0
Napsa	0	0
Rps11	0	0
Rpl18	0	0
Rps3	0	0
Rpl27a	0	0
Rps15a	0	0
Umod	0	0
Cdkn1c	0	0
Glyat	0	0
Cyp2c23	0	0
Rps23	0	0
Foxd1	0	0
Car2	0	0
Golim4	0	0
Rps3a	0	0
Rhbg	0	0
Rps27	0	0
Hao2	0	0
Atp1a1	0	0
LOC103691699	0	0
Rpl34	0	0
Cyr61	0	0
Podxl	0	0
Atp6v0a4	0	0
Tmem213	0	0
Tmsb10	0	0
Atp6v1b1	0	0
Fxyd4	0	0
Wnk1	0	0
Kap	0	0
Clic3	0	0
Ass1	0	0
Rpl12	0	0
Mdk	0	0
Eif3m	0	0
Wt1	0	0
Gatm	0	0
Cst3	0	0
Mafb	0	0
Pltp	0	0
Pck1	0	0
